# Supplementary material for: Association of late-onset postpartum depression of mothers with expressive language development during infancy and early childhood: the HBC study
Source: PeerJ. 2019 Mar 6;7:e6566. doi: 10.7717/peerj.6566 (PMC6408909; doi:10.7717/peerj.6566)
Supplement: Supplemental Information 2 — The de-identified dataset used for the analyses shown in Table 1 and 2, Suppl Table 1, Figure 1 and 2. [file peerj-07-6566-s002.xls]

## Sheet: Sheet1
id	male	bw	epdsw2	epdsw4	epdsw10	faag01	faed01	ga	hbcm10	hbcm14	hbcm18	hbcm24	hbcm32	hbcm40	mlelt10	mlelt14	mlelt18	mlelt24	mlelt32	mlelt40	moag01	moed01	mopd01	mopd02	mopd3	mopd03	mopsyafdfor0	mopsyafdfor40	mopsyanxfor0	mopsyanxfor40	parit3	twin	bf	bf3
1	Male	2578	1.99	4.14	8.14	48.9884	9	38.57	10.22	14.33	18.77	24.98	32.7	38.85	35.7087	28.0752	48.255			41.2337	34.8501	14	6	5	PPD-	2	No	Yes	No	No	0	0	18.77	2
2	Male	2450	2.14	3.99	9.14	35.0418	14	37.28	10.28	14.39	18.31	24.72	32.38	39.21	35.4176	35.2264	45.9839	45.5905	52.2757	50.8827	35.4278	16	1	0	PPD-	1	No	No	No	No	2+	0	14.39	2
3	Female	2852	2.28	4.28	8.42	53.4319	22	37.85	9.96	14.52	18.01	24.65	32.51	41.81	50.852	49.8449	61.7362	56.2504	60.6344	59.0089	37.8563	18	1	0	PPD-	0	No	No	No	Yes	0	0	10.77	2
4	Female	3510	2.14	4.14	8.28	30.5982	16	40	10.19	14.1	18.01	24.55	32.31	41.51	40.3463	43.4372	46.8705	56.468	43.8784	52.0455	30.4504	16	1	0	PPD-	0	No	No	No	No	0	0	18.01	2
5	Female	3272	1.85	3.99	8.57	28.9172	12	40	10.05	14.2	18.11	24.09	34.77	39.05	50.2259	50.5959	50.2862	46.7881	39.6246	35.7723	30.078	12	12	2	PPD_Early	4	No	No	No	No	0	0	0	0
6	Male	3008	2.71	4.14	8.14	41.0951	16	38.71	9.99	14	18.14	24.45	32.05	39.51	55.7034	58.4539	57.714	56.468	47.3074	52.9403	41.2649	12	2	2	PPD-	3	No	No	No	No	0	0	18.14	2
7	Female	2366	1.99	4.42	8.42	32.3012	16	38.71	10.05	14.16	18.01	24.19	31.85	39.28	64.4497	65.4206	58.0198	57.1228		40.4528	29.9822	16	4	3	PPD-	6	No	No	No	No	0	0	10.05	2
8	Female	3456	1.99	4.14	8.14	36.5749	14	38.14	10.12	14.49	18.17	24.62			64.4497	53.5687	49.9882	38.8135			33.0486	12	6	2	PPD-	2	No	No	No	No	1	0	1.15	1
9	Female	3228	2.42	4.71	8.85	36.5448	16	38.14	10.71	14.29	18.54	24.75	32.01	41.55	51.11		49.1099	48.8678	50.1936	52.0455	36.386	16	1	0	PPD-	8	Yes	Yes	No	No	1	0	4.56	1
10	Male	3262	2.14	4.28	8.42	30.5708	14	40.85	9.99	14.13	18.24	23.99	32.05		60.5548	58.2344	49.9882	43.4667	38.6488		31.7947	12	3	6	PPD-	5	No	No	No	No	1	0	5.98	1
11	Male	3120	2.14	4.71	8.71	37.9986	14	39.57	10.12	14.03	18.14	24.91	31.85	40.13	50.2259	47.3784	46.5723	48.6647	47.4971	54.4634	36.9035	12	4	11	PPD_Late	8	No	No	No	No	0	0	14.03	2
12	Male	3920	2.14	5.14	8.85	34.2286	16	38.57	10.28	14.06	18.21	24.39	32.21	40.03	62.6582	54.5351	53.6996	53.186	46.9308	64.8178	33.7413	14	0	1	PPD-	1	No	No	No	No	2+	0	13.88	2
13	Male	2672	2.14	4.85	9.14	29.1882	16	39.57	10.09	14.2	19	25.24	31.95	40.49	36.0021	50.5959	47.6976	44.6124	41.535	46.1792	28.5695	14	3	2	PPD-	2	No	No	No	No	0	0	10.09	2
14	Female	2606	2.57	4.14	8.57	30.0233	12	39.57	10.81	13.97	18.01	24.49	32.57	43.58	54.6931	58.4539	50.587	49.4805	40.4975	48.4187	31.373	12	1	1	PPD-	1	No	No	No	No	0	0	13.97	2
15	Male	2900	2.14	4.99	11.14	21.9986	12	40	10.15	14.33	18.21	24.16	32.64	40.36	45.4846	46.638	46.2768	50.0987	57.5721	51.4113	22.601	15	2	1	PPD-	0	No	No	No	No	0	0	5.98	1
16	Female	3390	2.14	5.28	8.99	36.3149	18	38.42	10.28	14.1	18.11	24.09	31.85	39.71	39.9577	58.2344	54.0001	53.8239	67.7502	47.4921	34.7488	15	1	1	PPD-	0	No	No	No	No	2+	0	6.11	2
17	Female	2842	2.28	4.14	8.14	50.6283	16	37.85	10.28		18.31				44.4978		45.9839				31.7235	16	7	6	PPD-	1	No	No	No	No	0	0	10.28	2
18	Male	3264	2.14	4.14	8.42	45.4018	12	38.57	10.25	14.13	18.11	24.32	32.51	40.13	58.1181		46.5723	53.3981	49.2254	51.9208	36.7091	12	2	1	PPD-	1	No	No	No	No	1	0	10.25	2
19	Male	2770	2.14	4.14	8.28	34.7817	18	39.14	10.22	14.16	18.21	24.19	32.61	39.54	54.2589	39.4773	42.5654	43.0746	40.4975	52.9403	42.0698	14	2	4	PPD-	1	No	No	No	No	0	0	18.21	2
20	Male	3408	2.14	6.99		27.0226	14	38.42	10.35	14.06	18.17	24.06	32.38	39.28	57.3721	54.5351	49.9882	57.3418	52.2757	50.7151	27.499	16	5	3	PPD-		No	No	No	No	0	0	6.18	2
21	Female	2636	2.42	4.42	8.71	27.9671	14	38.57	10.15	14.29	18.21	24.32	34.31	40.3	36.0021	57.7757	49.9882	53.3981	59.6852	59.1916	26.3326	14	3	2	PPD-	1	Yes	Yes	No	No	0	0	14.29	2
22	Male	3076	2.14	4.14	10.42	42.9487	22	38.14	10.15	14.13	18.27	24.19	32.47	39.41	59.7084	58.2344	49.6928	60.6349	63.4866	63.3612	32.9884	14	2	2	PPD-	6	No	No	No	No	2+	0	14.13	2
23	Male	2206	2.14	4.14	8.99	31.4935	17	37.14	10.45	14	18.47	24.49	31.95	39.21	61.8209	43.6865	45.4059	49.4805	50.1936	45.7457	32.6516	19	3	1	PPD-	1	No	No	No	No	0	0	4.01	1
24	Female	2648	2.71	4.42	8.42	39.9179	14	39.14	10.19	14.06	19.82	25.11	35.43	39.44	49.6214	58.2344	49.2377	51.7143	44.0606	35.1716	33.9849	14	3	1	PPD-	3	Yes	Yes	No	No	1	0	10.19	2
25	Male	3416	2.14	4.14		36.5065	15	39.85		14.06	18.21	24.19	32.87	43.42		58.2344	49.9882	46.5867	37.1618		35.3237	14	3	3	PPD-		No	No	No	No	1	0	18.21	2
26	Female	3054	2.14	4.14	8.14	32.3203	20	40.57	10.02	14.16	17.91				55.7034	54.3021	62.0474				31.9042	20	0	0	PPD-	0	No	No	No	No	0	0	0.98	1
27	Female	3610	2.14	4.14		40.0794	18	40.85	10.02	14.06	18.7	24.22	33.43	40.53	41.1492	54.5351	44.8382	46.5867	44.7487	56.3036	37.5359	12	1	1	PPD-		No	No	No	No	2+	0	6.21	2
28	Female	2888	2.14	3.99	8.14	36.7173	15	40	10.19	14.43	19.16	24.22		37.7	40.3463	50.1002	36.0874	39.5626		37.7422	30.0151	14	4	2	PPD-	3	No	No	No	No	0	0	14.43	2
29	Female	3410	2.14	4.14	8.14	37.0431	12	39.57	10.02	14.2	18.34	24.26	32.34	38.75	65.4062	46.8897	34.8572	49.8921	49.6095	59.2953	35.6413	14	1	2	PPD-	4	No	No	No	No	0	0	10.02	2
30	Male	3136	1.99	3.99	7.71	34.8966	16	40	9.92	14.29	18.04	24.42	32.34	39.71	51.5	57.7757	43.1541	39.1861	41.0129	42.384	35.2882	12	7	1	PPD-	1	No	No	No	No	0	0	14.29	2
31	Female	2680	2.14	4.14		30.2998	16	38	10.09	14.06	18.24	24.58	33.13	39.67	54.9671	47.1365	42.5654	49.2757	48.0971	37.276	30.0753	16	1	3	PPD-		No	No	No	No	1	0	18.24	2
32	Male	3176	2.14	4.28		38.4668	16	41.71	10.09	14	18.44	24.12	31.06	39.11	54.9671	58.4539	49.4001	53.8239	49.0494	61.336	29.4428	16	1	4	PPD-		No	No	No	No	0	0	10.09	2
33	Female	2890	2.28	4.14	8.28	33.7166	16	38.28	10.02	14.16	17.91	24.39	32.64	38.09	55.7034	50.5959	47.1714	56.6859	54.7264	42.335	32.9747	16	1	0	PPD-	0	No	No	No	No	1	0	6.18	2
34	Male	2694	2.14	4.42	8.14	33.7248	14	37.85	10.02	14.2	18.11	24.19	32.77	38.56	41.1492	43.1835	46.5723	46.5867	42.9907	36.3749	32.846	12	0	0	PPD-	0	No	No	No	No	1	0	0.75	1
35	Male	3110	2.14	4.14	7.99	34.7269	10	38.28	10.25		18.31			39.28	49.0379		20			35.3216	33.0924	12	4	4	PPD-	0	No	No	No	No	1	0	4.2	1
36	Male	2836	2.14	4.14	11.28	48.3258	15	40.14	10.12	13.87	18.44	24.52	31.62	39.41	31.2609		34.5743	45.9868		45.4223	36.1807	12	5	8	PPD_Late	9	Yes	Yes	No	No	2+	0	18.44	2
37	Male	3538	2.28	4.14	8.28	21.4319	14	39.42	10.02	14.16	18.04	24.06	32.05	38.98	55.7034	50.5959	46.8705	36.2345	44.4212	38.3466	20.449	14	2	4	PPD-	1	No	No	No	No	0	0	1.15	1
38	Male	3176	2.28	4.14	8.28	41.5962	14	38.28	9.99	13.9	18.24	24.16	32.08	38.92	65.4062		38.8541	43.0746	47.1186		30.078	14	0	0	PPD-	0	No	No	No	No	1	0	4.01	1
39	Male	3002	3.71	4.14		35.0116	16	38.57	9.82	14.56	18.24	24.45	32.01	40.07		53.3136	49.9882	56.468	53.0798	49.3782	35.154	14	3	2	PPD-		Yes	Yes	No	No	0	0	18.24	2
40	Male	2874	2.28	4.14	8.57	28.1615	12	38	10.05	13.97	18.37	24.45	32.18	38.82	54.9671	43.6865	45.6936	38.9993	35.4415	48.9744	27.3566	14	3	2	PPD-	0	No	No	No	No	1	0	10.05	2
41	Male	2788	2.14	4.14	8.42	36.3231	12	39.14	10.35		18.17				48.4747		53.6996				32.9309	12	1	1	PPD-	0	No	No	No	No	0	0	0	0
42	Male	3738	2.14	4.14	8.14	19.8576	12	40.28	10.38	14.29	18.21			38.82	57.3721	50.3506	46.2768				18.935	12	2	2	PPD-	1	Yes	Yes	No	No	0	0	18.21	2
43	Male	2924	2.14	4.42	8.14	30.5736	12	40	9.92	14	18.44	24.19	32.28	39.11	41.564	39.9947	45.6936	57.1228	49.6095	48.479	29.3005	12	4	4	PPD-	2	No	No	No	No	0	0	0	0
44	Female	3124	2.14	4.14	8.14	35.7262	14	38.57	9.92	14	18.6	24.39	32.67	39.41	56.4681	51.0702	48.8224	49.686	46.006	53.1104	35.781	14	1	0	PPD-	0	No	No	No	No	1	0	14	2
45	Female	3806	2.14	4.14	8.14	37.1499	16	39.85	10.71	14.06	18.17	24.39	32.34	38.95	51.11	58.2344	53.6996	49.686	55.3405		33.9713	14	0	0	PPD-	1	No	No	No	No	2+	0	10.71	2
46	Male	3212	2.14	4.14	8.14	37.2238	9	38.57	10.28	14.26	18.14	24.06	32.31	39.54	39.9577	46.638	35.4307	25.6808	43.8784	52.9403	30.9843	14	2	1	PPD-	1	No	No	No	No	1	0	10.28	2
47	Male	3464	2.14	4.14		27.3703	14	40.85	10.25	14.39	18.11	24.52	32.28	39.64	58.1181	57.5371	57.714	73.9367	58.2061	57.8841	28.5202	14	0	0	PPD-		No	No	No	No	0	0	6.14	2
48	Female	2284	2.14	4.14		35.3101	12	37.42	10.35	14.36	18.24	24.22	32.51	40	39.5773	53.8186	61.1223	50.0987	43.5208	36.818	33.9822	14	1	0	PPD-		No	No	No	No	1	0	18.24	2
49	Female	3072	2.42	4.14	8.57	27.9425	9	39.71	10.09	14.23	18.14	24.06	31.91	39.84	40.7434	46.8897	42.8585	43.2702	38.8172		28.0082	10	3	1	PPD-	2	No	No	No	No	2+	0	18.14	2
50	Male	3822	2.14	4.14		34.883	12	41.28	10.09	14.29	18.17	24.16	32.38	39.51	50.2259	54.0632	46.2768	46.5867	37.9815	42.701	26.3628	16	1	1	PPD-		No	No	No	No	0	0	1.01	1
51	Female	3324	2.14	4.57	8.28	24.1205	12	39.85	10.25		18.11	32.51	32.51	41.09	44.4978		46.5723		34.9641	32.6251	22.3847	14	0	0	PPD-	0	No	No	No	No	0	0	10.25	2
52	Male	3544	2.14	4.14	8.14	39.8658	12	40.57	10.78	14.39	18.08	24.26	32.34	39.48	62.9737	57.5371	54.0001	49.8921	52.475		36.3997	12	6	11	PPD_Late	8	Yes	Yes	No	No	1	0	18.08	2
53	Male	2518	2.14	4.14	8.28	39.5181	9	39.85	10.32	14.33	18.24	24.49	32.08	38.33	35.4176	42.9255	42.5654	32.0119	29.8433		28.846	12	3	3	PPD-	1	No	No	No	No	0	0	18.24	2
54	Female	2006	2.14	4.14	8.14	38.0123	12	33.85	10.35	14.26	18.54	24.52	32.14	39.74	52.9234	50.3506	49.1099	35.5056	32.7226	29.6138	39.0938	14	3	1	PPD-	0	No	No	No	No	1	0	1.84	1
55	Male	2266	1.99	4.14	8.57	33.1526	14	34.71	11.17	15.68	18.6	24.78	33.33	40.72	36.7949	57.7404	52.524	45.3935	42.1228	50.9018	26.2834	14	3	0	PPD-	1	No	No	No	No	1	0	11.17	2
56	Male	3042	2.28	4.14	7.85	33.1472	16	40.71	10.05	14.39	18.08	24.06	32.93	39.84	50.2259	68.6924	72.5695	57.3418	71.0842	62.635	33.7194	14	0	0	PPD-	0	No	No	No	No	1	0	10.05	2
57	Female	2944	2.14	4.42	10.71	36.5749	12	41.42	10.35	14.1	18.54	24.32	32.54	39.74	39.5773	58.2344	52.814	42.8799	40.6686	42.384	36.9062	12	4	6	PPD-	6	No	No	No	No	1	0	18.54	2
58	Male	3100	2.42	3.99	8.14	34.0534	18	38.42	11.53	14.2	18.77	25.27	32.84	42.7	51.0236	54.3021	44.5581		40.1576	47.505	34.1109	16	0	0	PPD-	0	No	No	No	No	0	0	6.11	2
59	Female	2500	2.14	4.14	8.14	30.4723	9	38.28	10.42		18.11	24.06	32.18	38.49	39.5773		54.0001	50.306	52.6754	54.6502	26.3874	12	2	1	PPD-	1	No	No	No	No	1	0	18.11	2
60	Female	2836	2.28	4.28	8.28	26.1629	14	36.71	10.42	14.1	18.5	24.22	32.77	38.98	39.5773	54.5351	49.1099	50.0987	40.1576	46.0696	26.2231	14	3	2	PPD-	0	No	No	No	No	0	0	18.5	2
61	Male	3028	2.14	4.85	8.85	30.4997	12	39	10.12		18.4	24.19	34.41	41.55	50.2259		45.6936	46.5867	43.0208	44.5382	25.8809	12	2	0	PPD-	2	No	No	No	No	1	0	0	0
62	Male	2254	2.14	4.14	8.14	23.7974	16	39.57	10.22	14.03	18.57	24.58	34.35	41.65	54.2589	58.4539	45.1208	45.7883	37.692	36.7199	30.5161	13	4	3	PPD-	2	No	Yes	No	No	0	0	10.22	2
63	Female	2810	2.14	4.14	8.14	23.603	12	40.14	10.09	14.43	18.31	24.12	32.57	39.51	59.7084	53.8186	49.6928	39.7523		29.902	20.2136	12	6	2	PPD-	3	No	No	No	No	0	0	18.31	2
64	Male	3686	2.14	4.14	8.14	30.4175	14	38	10.74	14.2	18.34	24.88	32.34	40.4	38.4824	54.3021	49.6928	45.1971	52.475	41.2754	34.872	12	0	0	PPD-	0	No	No	No	No	1	0	1.18	1
65	Male	3654	2.14	4.14	8.14	28.5229	16	40.14	10.55	14	18.47	25.87	32.34	40.17	38.84	58.4539	45.4059	46.6674	49.6095	56.8304	26.809	12	2	4	PPD-	6	Yes	Yes	Yes	Yes	0	0	0	0
66	Female	3058	2.14	4.14	8.14	41.7303	16	38.14	10.25	14.16	19.09	23.99	32.47	37.44	39.9577	58.0082	51.1124	54.0375	43.5208	46.0741	38.2122	16	8	5	PPD-	5	No	No	No	No	2+	0	10.25	2
67	Female	2460	2.14	4.14	8.14	43.718	12	39.85	10.25	14.03	18.4	24.45	32.41	38.42	44.4978	58.4539	49.4001	52.9743	49.4169	52.2305	34.0808	16	1	1	PPD-	1	No	No	No	No	0	0	14.03	2
68	Male	2956	2.14	4.14	8.14	25.6728	12	38.71	10.12	14.62	18.31	24.52	32.64	38.03	54.9671	57.0423	57.1106	56.468	40.4975	55.516	27.4935	16	0	0	PPD-	0	No	No	No	No	1	0	10.12	2
69	Female	2944	2.14	4.14	8.14	31.5428	14	39.85	10.22	14.33	18.04	24.39	32.8	38.56	31.0712	61.4883	54.3034	60.1859	68.4883	44.1335	33.191	12	3	1	PPD-	1	No	No	No	No	0	0	1.38	1
70	Female	2760	2.14	4.14	8.14	32.6763	17	40.28	10.15	14.06	18.21	24.49	33.56	40.49	69.1909		57.4109	52.9743	55.5409	56.3036	30.2615	14	0	1	PPD-	0	No	Yes	No	No	0	0	18.21	2
71	Male	3010	2.14	4.14	8.14	32.6407	16	38.28	10.15	14.23	18.17	24.62	32.61	37.34	40.7434	58.0082	46.2768	49.2757	51.8806	64.6281	32.8268	14	1	0	PPD-	0	No	No	No	No	1	0	10.15	2
72	Male	3110	2.14	4.14	8.14	19.6167	12	40.71	10.25	14.16	18.17	24.26	34.38	40.49	49.0379	54.3021	46.2768	49.8921	53.9976	51.2415	19.3155	12	0	0	PPD-	0	No	No	No	No	0	0	1.28	1
73	Female	3736	2.14	4.14	8.14	33.3854	16	41	10.15	14.1	18.08	24.55	32.38	39.97	59.7084	58.2344	39.1446		60.8523	54.6361	33.191	16	3	2	PPD-	4	No	No	No	No	0	0	10.15	2
74	Female	3060	2.14	4.14	8.14	29.4812	12	39.14	10.22	14.1	18.4	24.19	30.4	38	63.5341	28.6401	53.1065	53.6108	44.4338	60.725	30.5572	14	1	0	PPD-	0	No	No	No	No	1	0	14.1	2
75	Female	2940	2.14	4.14	8.14	34.2752	12	41	10.32	14.1	18.37	24.32	32.61	39.77	39.9577	47.1365	49.4001	46.386	43.3433	39.6745	27.9069	12	3	2	PPD-	2	No	No	No	No	0	0	10.32	2
76	Female	2594	2.14	4.14	8.14	36.9281	14	37.57	10.55	14.06	18.37	24.42	34.05	39.38	55.9737	58.2344	45.6936	39.1861	40.9385	40.297	35.4497	16	5	1	PPD_Late	9	No	No	No	No	1	0	18.37	2
77	Male	3030	2.14	4.14	8.14	25.6838	12	40.71	10.35		18.11	24.12	33.13	39.8	39.5773		46.5723	46.7881	42.4676	49.8792	25.9274	12	2	1	PPD-	1	No	No	No	No	1	0	10.35	2
78	Male	3234	2.14	4.14	8.14	33.9986	12	38.57	10.45	14.23	18.17	24.32	32.41	39.44		28.3588	46.2768	46.386	43.6992	35.1716	35.3347	14	18	9	PPD_Early	15	No	No	No	No	1	0	1.24	1
79	Male	2896	2.14	4.14		21.9494	10	40	10.19		18.01	25.41	32.51		58.8965		61.7362	54.5234	49.2254		25.0979	12	7	5	PPD-		No	No	No	No	0	0	18.01	2
80	Male	2918	2.14	4.14		23.666	16	37.71	10.22	14.29	18.4	24.26	33.39	39.18	49.6214	54.0632	45.6936	39.3738	41.9515	50.8827	26.0534	16	3	0	PPD-		No	No	No	No	1	0	10.22	2
81	Male	2760	2.14	4.14	8.14	39.0801	16	39.85	10.09		18.73	23.99	32.64	38.88	45.4846		44.8382	57.5611	49.0348	51.3863	28.1807	14	1	0	PPD-	0	No	No	No	No	0	0	0	0
82	Male	2970	2.14	3.85	8.14	25.922	16	40.71	10.35	14.03	18.86	24.62	32.64	39.8	48.4747	51.0702	44.2805	49.2757	40.4975	57.5327	25.1143	13	2	1	PPD-	1	Yes	Yes	No	No	1	0	6.14	2
83	Male	3348	2.14	4.42		22.4476	12	39.85	10.12						40.7434						22.0671	13	2	2	PPD-		No	No	No	No	1	0	0	0
84	Female	2676	2.14	4.14	8.14	27.0472	14	40	10.12	14.03	18.17	24.26	32.01	38.72	50.2259	51.0702	53.6996	46.386	55.966	56.8895	29.5661	12	9	8	PPD_Early	6	No	No	No	No	0	0	18.17	2
85	Male	2898	2.14	4.14	8.14	29.5852	15	39.28	10.15	14.16	18.14	24.19	33.62	39.67	36.0021	50.5959	46.5723	57.1228	41.611	52.6002	29.3279	14	3	1	PPD-	0	No	No	No	No	0	0	14.16	2
86	Female	3482	2.14	3.99	8.28	28.4134	14	40.28	10.09	14.13	18.27	24.72	32.97	39.8	45.4846	32.3394	53.4017	56.0332	53.9242	47.328	26.9322	12	4	5	PPD-	1	No	No	No	No	0	0	18.27	2
87	Female	2918	3.14	4.28	8.57	31.7016	16	39.71	10.19	14.06	18.17	24.72			58.8965	58.2344	57.4109	49.0714			28.4381	16	11	4	PPD_Early	2	No	No	No	No	0	0	4.17	1
88	Male	2646	1.99	4.14		32.8816	12	37.28	10.15	14.16	17.78	24.29	39.41	39.41	40.7434	50.5959	47.4746	49.8921		35.1716	32.4928	10	0	0	PPD-		No	No	No	No	2+	0	1.15	1
89	Male	3052	2.14	4.14		31.4798	14	38.28	10.12	13.8	18.27	24.12	31.13	37.14	64.4497	58.8748	53.4017	50.306	46.0959	41.2999	33.128	16	3	2	PPD-		No	No	No	No	1	0	18.27	2
90	Female	2496	2.14	4.14	8.14	28.8104	9	37.85	10.09		18.37	24.58	32.84	39.61	45.4846		45.6936	45.7883	42.9907	45.0994	26.9103	9	5	6	PPD-	7	Yes	Yes	No	No	1	0	4.33	1
91	Male	3036		4.14	8.42	28.3532	16	39.85	10.15	14.06	18.63	24.49	33	39.34	50.2259	47.1365	34.0159	42.4931	31.3582	40.4528	25.2019	12		2	PPD-	7	Yes	Yes	No	No	0	0	1.11	1
92	Male	3150	2.42	4.42		38.3135	16	39.57	10.19	14.95					68.1716	52.5195					33.9001	16	9	0	PPD_Early		No	No	No	No	1	0	14.95	2
93	Male	2626	2.14	4.14	8.14	30.0452	12	38.28	10.15	14.26	18.17	24.65	33.39	37.77	36.0021		42.5654	45.7883	41.9515		24.2628	12	4	1	PPD-	1	No	No	No	No	0	0	4.14	1
94	Female	2738	2.14	4.14	8.14	29.2047	9	39.42			19	24.03	31.36	37.57				54.0375	48.4604	53.5989	24.8433	12	1	0	PPD-	1	No	No	No	No	0	0	1.18	1
95	Male	2652	3.14	5.14	10.28	35.0856	16	40.57	10.22	14.39	18.8	24.85	32.57	37.93	54.2589	38.9449	48.255	52.1323	46.1891	53.0827	32.1643	14	0	1	PPD-	0	No	Yes	No	No	0	0	14.39	2
96	Male	3098	2.14	4.14	8.14	33.6564	13	39.42	10.09	14.29	18.67	25.11	33.16	39.15		54.0632	48.5374	51.7143	50.7213	50.8827	35.0089	12	2	3	PPD-	4	No	No	No	No	1	0	14.29	2
97	Female	2056	1.99	4.28	7.99	34.5517	16	37.28	10.19	14.69	18.24	24.35	33.23	39.18	49.6214	45.5872	20	21.6862	22.6332	40.6087	36.1917	14	6	7	PPD-	0	Yes	Yes	No	No	0	0	10.19	2
98	Female	2810	2.14	4.14	8.14	43.3292	16	39.14	10.09	14.26	18.37	24.39	33.13	38.69	45.4846		45.6936	39.1861	48.0971	54.3064	36.3094	12	1	0	PPD-	0	Yes	Yes	No	No	0	0	13.15	2
99	Female	3356	1.85	3.99	8.14	29.2101	16	40.28	9.99	14.26	18.17	24.85	32.31	38.19	70.2576	57.7757	61.1223	69.4703	61.0716	73.3567	28.7693	14	1	0	PPD-	0	No	No	No	No	0	0	9.99	2
100	Male	3058	2.14	4.14	7.14	34.7077	14	40.85	9.79	14.2	18.11	24.22	32.57	41.78	57.2593	43.1835	54.0001	57.1228	46.1891	46.5397	34.256	14	0	2	PPD-	0	No	No	No	No	1	0	14.2	2
101	Male	3404	2.14	4.14	8.42	39.4497	12	39.28	9.99	14.16	18.27	24.49	32.87	38.33	55.7034	58.0082	57.1106	56.468	48.4693	57.5907	33.0294	14	0	0	PPD-	0	No	No	No	No	0	0	9.99	2
102	Female	3226	2.28	6.28	10.14	35.3539	12	41.14	10.12	14.33	18.17	24.42	32.21	38.98	36.0021	50.3506	53.6996	46.186	41.1861	33.1979	28.4764	10	6	0	PPD-	2	No	No	No	No	0	0	0.95	1
103	Female	2640	2.28	4.14	8.85	39.6523	16	37.57	10.58	14.03	18.27				47.4068	28.9192	31.1483				39.9781	16	4	7	PPD-	0	No	No	No	No	1	0	18.27	2
104	Male	3578	2.28	4.71	8.14	29.1937	12	39.42	10.02		18.08	24.52			50.852		46.5723	49.4805			29.7604	14	0	1	PPD-	1	No	No	No	No	1	0	4.27	1
105	Female	2320	2.28	4.28	8.42	38.4038	16	37.71	10.51	14.36	18.21			41.58	30.4784					41.8745	39.3566	12	13	7	PPD_Early	4	No	Yes	No	No	0	1	0	0
106	Male	2348	2.28	4.28	8.42	38.4038	16	37.71	10.51	14.36	18.21			41.58	30.4784	27.7896				49.3733	39.3566	12	13	7	PPD_Early	4	No	Yes	No	No	0	1	0	0
107	Female	2712	2.99	4.14	8.71	34.9514	12	38.28	10.19	14.06	18.01	24.29	32.28	38.06	54.2589	61.9337	61.7362	56.9042	61.0716	70.9505	33.4949	13	4	1	PPD-	0	No	No	No	No	2+	0	18.01	2
108	Male	2606	2.14	4.14	8.71	35.0308	16	38.14	10.09	14.52	18.27	24.49	32.9	38.92	50.2259	46.1211	45.9839	42.4931	39.9887	35.9227	35.5893	14	3	3	PPD-	1	No	No	No	No	2+	0	18.27	2
109	Male	2726	2.14	4.71		24.5311	12	39.85	10.09		18.14	24.22	32.51		50.2259		42.8585	29.0264	46.3731		25.9138	12	6	1	PPD-		No	No	No	No	0	0	18.14	2
110	Male	2934	1.99	4.57	8.71	23.822	12	40.85	10.51	13.47	21.2	26.82	32.84	38.42	52.2945	52.1847	42.1693	54.8877	51.4899	54.8227	24.5777	15	5	8	PPD-	4	No	No	No	No	0	0	5.06	1
111	Male	2778	2.14	4.14	6.14	33.6756	14	38.28	10.02	14.06	18.01	24.22	32.93	38.72	55.7034	54.5351	54.3034	53.6108	51.2962	43.9736	33.6947	12	15	5	PPD_Early	4	Yes	Yes	No	No	0	0	10.02	2
112	Female	3496	3.14	8.99		33.3552	12	41	10.15		18.21	24.45			54.9671		46.2768	56.468			29.7577	14	0	0	PPD-		No	No	No	No	0	0	0	0
113	Female	2864	2.28	5.57	8.14	40.9062	16	40.28	10.15	14.69	18.27	25.08	32.97	40.36	50.2259	53.0536	60.8195	65.5296	68.028	69.1491	42.8693	15	1	0	PPD-	0	No	No	No	No	0	0	18.27	2
114	Male	3014	2.14	3.71	7.99	26.987	18	39.57	10.19	14.49	18.21	24.22	32.97	38.06	44.9838	49.8449	57.4109	64.1469	65.2073	55.3421	24.282	16	2	2	PPD-	1	No	No	No	No	0	0	14.49	2
115	Female	3278	2.57	4.42	8.28	32.6105	14	41.14	9.82	14.46	18.34	24.39	31.16	38.33	52.1686	46.1211	53.4017	49.686	40.0152	34.2334	34.642	14	10	1	PPD_Early	1	No	Yes	No	No	0	0	5.98	1
116	Male	3400	2.28	4.42		22.4531	12	40.28	11.14		18.04				37.12		46.8705				22.4422	14	4	2	PPD-		No	No	No	No	0	0	1.24	1
117	Male	3090	2.14	4.14	8.57	33.6701	26	39.14	10.19	14.06	18.93	24.16	32.44	38.98	31.0712	47.1365	47.975	46.5867	55.1346	64.0899	30.6749	16	7	3	PPD-	4	No	No	No	No	0	0	14.06	2
118	Female	2898	2.14	4.14		30.6721	17	39.28	10.12						54.9671						30.0233	14	1	1	PPD-		No	No	No	No	2+	0	4.14	1
119	Male	2982	2.85	4.71	8.71	33.9165	12	38.42	10.71	13.87	19.23	24.52	33.49	39.25	46.9008	40.2475	43.4625	38.9993	52.9471	50.7151	35.9452	14	10	8	PPD_Early	7	No	No	No	No	0	0	6.08	2
120	Female	3168	2.14	4.14	8.71	37.9822	12	40.42	10.28	14.26	18.93	24.12	33.39	38.06	53.578	57.7757	47.975	53.8239	58.7348	55.3421	38.8994	12	1	1	PPD-	1	No	No	No	No	1	0	1.01	1
121	Female	3104	2.71	4.14		33.9795	14	38.57	9.92	14.06	18.67	24.42	33.16	38.69	56.4681	54.5351	41.1389	35.6861	42.2948	33.6408	35.5209	14	2	0	PPD-		No	No	No	No	1	0	18.67	2
122	Male	3238	2.42	3.99	8.71	29.1417	12	39.14	10.35	14.69	19.03	24.55	33.56	40.69	35.1286	56.7867	47.6976	45.9868	41.611	33.2242	28.7584	15	7	4	PPD_Late	9	No	No	No	No	1	0	10.35	2
123	Male	2438	1.99	4.42	9.99	34.1711	19	37.28	10.15		17.88	26.06	33.23	38.46	54.9671		50.8904		53.5301	54.6502	33.3607	16	7	8	PPD-	1	No	Yes	No	No	0	0	10.15	2
124	Female	1670	2.14	4.14	8.42	29.4401	12	35.42	10.12	14.39	19	24.45	36.42	42.8	40.7434	53.8186	44.0054	45.9868	45.0777	44.87	24.1314	12	5	1	PPD-	1	No	No	No	No	1	0	0	0
125	Female	2604	2.28	4.42		25.191	13	37.14	10.61	14.23	18.83	24.32	33.92	38.23	38.84	28.3588	51.9518	49.8921	57.7239	55.1685	26.1355	14	3	5	PPD-		No	No	No	No	0	0	0	0
126	Female	2460	1.85	3.42	7.85	31.5948	16	39.71	10.35	13.97					57.3721	28.9192					26.245	12	7	6	PPD-	5	No	No	No	No	0	0	10.35	2
127	Male	2656	1.71	4.14	8.57	21.963	13	39		13.34	17.78	26.29	33.95			45.3591	47.4746	20	38.1741		20.0411	10	3	3	PPD-	3	No	No	No	No	0	0	3.74	1
128	Male	2794	2.14	4.14	8.14	43.4004	16	39.71	10.38	14.69	18.63	24.42	34.31	38.23	30.6799	53.0536	41.4191	35.6861	26.6954	49.9719	34.1437	14	3	0	PPD-	0	No	No	No	No	0	0	10.38	2
129	Male	3020	2.28	4.14	8.14	33.9548	14	38.14			18.6	24.26	34.61	38.75			52.524	46.386	31.7459	46.3942	33.7166	12	1	0	PPD-	1	No	No	No	No	1	0	0.98	1
130	Female	3122	2.28	6.14	8.28	30.0479	16	40.28	10.38	14.06	19.06	24.68	33.26	38.36	52.9234	50.8358	43.7327	42.1096	44.9258	47.0461	34.5216	16	8	0	PPD-	1	Yes	Yes	No	No	0	0	6.11	2
131	Female	3418	2.14	4.28	8.57	37.1937	16	38.42	10.15		18.34	23.89			40.7434		45.9839				32.1287	16	0	0	PPD-	0	No	No	No	No	1	0	10.15	2
132	Male	3462	2.14	4.14	8.14	40.0876	12	38.85	10.22	14.29	18.86				40.3463	57.7757	55.3641				38.2834	14	6	5	PPD-	6	No	No	No	No	1	0	14.29	2
133	Female	3480	2.14	4.14	8.28	36.6324	18	40.14	10.05	12.13	18.11	24.39	32.61	38.09	50.2259		57.714	56.6859	66.1094	63.1463	32.0548	16	2	1	PPD-	0	No	No	No	No	0	0	10.05	2
134	Male	3050	2.28	4.71	12.14	28.0712	12	37.85	9.92	14.13	18.6	23.96	33.89	38.52	36.596	47.1365	37.7175	25.8487	41.1056	39.1152	25.7358	13	5	1	PPD-	1	Yes	Yes	No	No	1	0	9.92	2
135	Male	3550	2.14	4.14	8.14	33.3443	12	40.14	10.68	14.2	18.27	24.32	33.46	38.59	38.4824	39.4773		46.386	41.7809	54.4782	36.7146	12	3	4	PPD-	1	No	No	No	No	1	0	14.2	2
136	Male	3504	2.14	3.99		41.306	12	38.71	10.42	14.99	17.98	24.03	30.7	38.13	39.5773	26.0388	50.587	43.4667	40.8906	50.1393	31.0691	17	6	1	PPD-		Yes	Yes	No	No	1	0	4.3	1
137	Female	2388	2.42	4.57		36.6297	16	38.57	11.14		18.7	24.49	35.17	38.33	52.9757			42.4931	47.1031	39.4239	38.3929	14	12	3	PPD_Early		No	No	No	No	1	0	11.14	2
138	Male	2802	2.14	4.14	8.14	30.6612	12	38.57	10.22	14.33	18.34	24.39	32.9	38.42	31.0712	35.5003	57.1106	56.6859	48.4693	41.8616	25.8344	12	4	2	PPD-	0	No	No	No	No	0	0	10.22	2
139	Male	2866	2.14	4.14	8.14	21.4374	12	38.14	10.09	14.29	18.08	24.32	33.76	38.19	40.7434	28.0752	31.7168	25.3495		39.5787	20.7255	12	6	8	PPD_Late	19	No	Yes	No	No	0	0	10.09	2
140	Male	3008	2.14	4.57		24.6598	14	40.14	10.32	14.85	18.37	24.95	33.46	38	49.0379	56.2602	45.6936	41.5408	33.4063	34.6798	22.5352	16	1	1	PPD-		No	No	No	No	0	0	14.85	2
141	Female	2886	2.14	4.28	8.99	36.3477	16	37.85	10.15	14.36	18.24	24.65	34.38	38.33	40.7434	46.3818	49.9882	56.2504	51.2534	62.7812	35.7673	16	3	3	PPD-	4	No	No	No	No	0	0	10.15	2
142	Female	2364	3.14	4.99	9.42	22.7488	12	35.71	10.02	14.36	18.04	24.26	33.99	39.18	31.4465	57.5371	54.3034	56.9042	51.9964	58.5881	22.2149	9	3	1	PPD-	1	No	No	No	No	0	0	18.04	2
143	Male	2542	2.28	4.14		36.0986	12	38.42	10.12	14.39	19.46	24.29		39.48	45.4846	38.9449	46.3466	53.3981		52.9403	33.4264	12	10	13	PPD_Early		No	No	No	No	1	0	1.01	1
144	Male	3480	2.14	5.57	8.57	38.4339	18	38	10.42	15.02	18.47	24.45	35.27		48.4747	55.9898	49.1099	49.4805	38.8224		36.0684	14	7	1	PPD-	1	No	No	No	No	0	0	4.6	1
145	Female	2486	0.85	2.85		29.6783	19	35.14	11.17	15.08	19.16	25.21	33.49	39.05	36.7949	51.9682	47.15	44.6124	58.5302	53.7926	25.8617	12	1	1	PPD-		No	No	No	No	0	0	11.17	2
146	Male	2714	2.14	4.14	8.71	23.7864	12	40.57	10.15	14.49	18.17	24.42	33.85	38.52	36.0021	27.502	61.1223	49.686	41.2734	36.526	23.1951	12	8	6	PPD-	2	No	No	No	No	1	0	0.88	1
147	Male	3220	2.14	4.14	8.14	38.5298	12	40	10.09	14.23	18.14	24.19	33.59	38.06	54.9671	46.8897	46.5723	46.5867	49.9689	47.5378	35.781	14	0	1	PPD-	1	No	No	No	No	2+	0	6.18	2
148	Female	2414	2.14	8.14		26.5927	16	37.42	10.09	14.23	18.67		32.9	38.26	59.7084	43.1835	59.6351		51.2962	57.5907	26.8884	16	4	3	PPD-		No	No	No	No	0	0	10.09	2
149	Female	2948	2.28	4.57		33.8617	16	39.14	10.22	14.1	18.31	24.32	33.26	38.39	49.6214	39.738	34.8572	39.3738	44.9258	36.6772	34.1465	16	4	2	PPD-		No	No	No	No	1	0	14.1	2
150	Male	2884	2.14	4.14	8.14	39.4853	17	41	10.22	13.97	18.11	24.26	33.3	38.29	35.7087	47.3784	46.5723	56.9042		39.4239	34.475	14	3	1	PPD-	0	No	No	No	No	0	0	10.22	2
151	Male	3670	2.14	4.14	8.14	34.4997	12	39.28	10.19	14.1	18.93	26.85			49.6214	47.1365	51.6695	48.0438			34.3518	12	7	1	PPD-	2	No	No	No	No	2+	0	10.19	2
152	Male	3244	2.14	4.14	8.14	34.7515	16	39.71		14.03	18.63	24.39				54.7621	48.8224	46.186			28.5722	12	3	0	PPD-	0	No	No	No	No	0	0	18.63	2
153	Male	3584	2.14	4.14	7.99	33.4647	16	40	10.15	12.68	18.21	24.39	34.18	39.02	64.4497		72.2564		65.3939	66.6642	33.2293	14	0	0	PPD-	0	No	No	No	No	0	0	18.21	2
154	Male	2592	2.14	4.14	8.14	36.2738	9	39.42	10.22	14.16	18.27	24.16				50.5959	53.4017	50.0987			38.1629	12	1	0	PPD-	0	No	No	No	No	0	0	1.01	1
155	Male	2364	2.14	4.14	8.14	34.8857	16	37.85	10.19	14.33	18.24	24.32	32.8	38.59	54.2589	46.638	61.1223	46.386	54.323	54.4782	34.8063	16	7	2	PPD-	0	No	No	No	No	1	0	18.24	2
156	Male	3354	2.14	4.57	8.57	24.8652	12	41.14	9.99	14.13	18.24	24.19	33.66	38.49	55.7034	50.8358		50.0987	55.3442	46.8827	27.6988	12	7	13	PPD_Late	2	No	No	No	No	1	0	0.92	1
157	Female	2644	2.14	4.85		27.0664	14	38.14	10.09	14.59	19.92	25.7	33.3	39.74	50.2259	53.3136		60.7025	50.5317	52.6002	26.8255	11	9	5	PPD_Early		No	No	No	No	2+	0	1.28	1
158	Male	3812	2.14	4.14	8.14	41.4401	16	38.14	10.12	14.26	17.98	24.06	33.46	38.56	45.4846	28.0752	28.2884	29.1987			31.9671	14	7	3	PPD-	1	No	Yes	No	No	1	0	6.08	2
159	Male	2944	2.14	4.85	8.14	29.796	12	39.71	10.15	14.06	18.24	24.91	33.43	38.95	54.9671	47.1365	61.1223	55.5999	67.1264	61.5155	32.9692	12	2	2	PPD-	3	No	No	No	No	0	0	18.24	2
160	Female	3172	1.85	4.14	10.85	30.1081	15	39.42	9.82	14.2	18.14	24.35	33.62	38.16	52.1686	46.8897	46.5723	42.6861	47.183	36.9803	28.0548	12	3	0	PPD-	0	No	No	No	No	1	0	18.14	2
161	Male	3038	2.14	4.14	9.14	27.8686	16	38.14	10.25	14.49	18.4	24.58	35.23	38.95	39.9577	49.8449	49.4001	66.7126	63.3458	71.8129	34.9952	14	1	1	PPD-	0	No	No	No	No	0	0	14.49	2
162	Male	2564	2.71	5.71		30.7899	10	37.71	10.15	14.89	18.24	24.52	33.76	38.49	45.4846	48.7787	49.9882	56.468	57.9237	52.0611	28.3614	16	1	3	PPD-		No	No	No	No	1	0	1.01	1
163	Female	2394	2.14	4.99		48.7392	19	39.85			18.24	24.29	34.18	38.65			53.6996	49.8921	40.6063	43.9736	42.9843	16	1	4	PPD-		No	No	No	No	1	0	0	0
164	Female	3076	2.42	4.14	7.99	36.5175	12	39.57	9.96	14.1	18.67	24.26	34.08	38.52	50.852	43.4372	41.1389	39.3738		46.8827	32.6516	16	6	4	PPD-	4	No	Yes	No	No	0	0	6.01	2
165	Male	2774	1.42	3.57	8.14	22.8255	16	40.57	9.96	13.9	18.47	23.96	33.66	38.39	31.4465	40.2475	34.2938	61.0847	60.9051	54.8227	22.6366	14	4	7	PPD-	7	No	Yes	No	No	0	0	4.01	1
166	Male	3240	2.28	4.85	7.42	27.2142	14	40.42	11.14		18.86	24.95	32.24					48.4623	46.9308		25.3634	14	2	1	PPD-	3	No	No	No	No	1	0	4.04	1
167	Female	2660	2.14	4.14	9.57	25.0021	13	37.71	10.19	14.23	18.14	24.19	34.35	38.03	44.9838	28.3588	20	46.5867	37.692		24.2409	11	0	0	PPD-	2	No	No	No	No	1	0	10.19	2
168	Male	2990	2.14	4.28	7.99	33.6427	21	39.42	10.35	14.03	19.32	24.58			39.5773	28.9192	35.8242	20			30.6256	15	1	1	PPD-	1	No	No	No	No	1	0	10.35	2
169	Female	2346	2.14	4.28		26.4586	14	37.42	10.12	14.03	18.37	26.66	34.25	41.05	50.2259	51.0702	53.1065	55.1043	51.4378	52.909	24.0958	14	11	11	PPD_Early		No	No	No	No	0	0	18.37	2
170	Male	3258	2.28	4.99	9.57	37.3552	12	39	9.96		18.01	24.32	33.07	38.06	41.1492		43.1541	53.3981	45.2824	42.335	37.848	14	0	0	PPD-	2	No	No	No	No	2+	0	4.43	1
171	Male	2602	2.14	4.14	8.14	36.6215	16	37.28	9.96		18.01				46.0006		39.4377				30.6174	16	13	2	PPD_Early	3	No	No	No	No	1	0	4.2	1
172	Female	2798	2.14	4.99	11.28	36.3833	14	39.28	9.92	14.1	18.4	24.45	33.59	39.18	36.596	28.6401	41.9872	45.9868	47.183	48.3142	34.4559	12	1	1	PPD-	4	No	No	No	No	1	0	4.24	1
173	Female	2872	2.14	4.14	8.14	33.1745	16	41	10.12	14.26	18.17	24.26	31.55	38.75	40.7434	39.2129	46.2768	46.386	54.1112	41.2337	24.8049	14	1	1	PPD-	0	No	No	No	No	0	0	14.26	2
174	Male	3196	2.42	4.57	8.57	35.77	15	40.14	10.25	14.23	18.34	24.75	33.3	39.11	30.8775	58.0082	57.1106	48.8678	64.5465	66.4788	36.23	16	2	0	PPD-	0	No	No	No	No	2+	0	18.34	2
175	Male	2866	2.28	4.57		43.7481	12	38.57	10.02	14.33	18.11	24.29	35.56		50.852	61.4883	46.5723	46.386	46.4178		35.8111	14	3	1	PPD-		No	No	No	No	1	0	0	0
176	Male	3090	2.28	5.42		26.5873	12	40.14	10.25	14.1	18.24	24.98	33.89	38.88	35.4176	58.2344	53.6996	38.08	32.7965	38.5	27.0582	14	0	4	PPD-		No	No	No	No	2+	0	1.01	1
177	Male	2948	3.14	4.14		33.7988	16	39.42	10.38		18.31	25.57	33.07	38.26	52.9234		57.1106	60.9308	64.9856	57.5907	29.1198	17	4	0	PPD-		No	No	No	No	0	0	10.38	2
178	Female	3622	1.99	3.99	9.71	31.7782	12	38.28	10.15		18.11	24.78	33.07	38.56	54.9671		50.2862	55.8164	53.7266	49.3058	31.948	16	5	7	PPD-	2	No	No	No	No	1	0	4.17	1
179	Male	1838	2.14	4.14	8.14	43.3895	12	37.42	9.92	14.23	18.9	23.89	31.36	38.65	41.564	39.4773		20	25.0185	20.7249	38.4066	14	4	1	PPD-	1	No	No	No	No	2+	0	4.14	1
180	Male	3258	1.99	4.14	8.14	25.7029	16	38.85	10.05	14.36	18.73	24.78	34.08	39.87	50.2259	46.3818	44.8382	38.4449	49.0499	49.7122	26.8419	12	3	3	PPD-	2	No	No	No	No	1	0	6.77	2
181	Male	3134	2.71	6.99		36.9281	12	41.14	10.97		18.67				37.451		33.7404				37.6427	12	5	4	PPD-		No	No	No	No	2+	0	1.31	1
182	Male	2636	2.85	5.57	9.99	31.2005	16	36.28	11.01	14.26	20.51	25.31	34.08	40.07	49.5046	42.9255	32.847	40.9793	35.2535	29.0376	31.0089	16	2	0	PPD-	1	No	No	No	No	1	0	20.51	2
183	Female	3004	2.14	4.28	7.99	33.0787	16	40	10.22	14.36	17.52	23.57	33.95	39.05	40.3463	50.1002	20	47.8069	51.9964	53.7926	30.0479	12	0	5	PPD-	3	No	No	No	No	1	0	14.36	2
184	Female	2964	2.14	4.14	9.28	31.7974	16	39.57	10.02	14.33	18.01	24.22	33.76	39.05	36.2978	28.0752	20	43.0746	44.0485	35.7723	25.41	12	2	0	PPD-	1	No	No	No	No	0	0	18.01	2
185	Female	3370	1.99	4.28	8.14	39.9535	16	40.71	9.66	12.29	17.75	23.07			52.8561		54.9178	41.7098			37.191	16	1	1	PPD-	1	No	No	No	No	1	0	9.66	2
186	Female	2994	2.28	4.28	8.28	23.8494	12	38.14	9.96	14.06	18.21	23.7	32.08	38.06		28.6401	49.9882	44.0616	41.3602	50.1393	23.5537	14	3	1	PPD-	6	No	No	No	No	0	0	9.96	2
187	Male	2584	2.14	4.14	8.14	38.1218	16	38.14	10.15						40.7434						33.5414	14	4	2	PPD-	5	No	No	No	No	1	0	10.15	2
188	Male	2736	2.14	3.71	8.28	32.4983	9	38.28	10.12		18.7	23.76	32.31	38.39	50.2259			26.1894	26.6852	34.085	29.8453	12	1	0	PPD-	1	No	No	Yes	Yes	1	0	0.88	1
189	Female	2866	2.14	3.99	8.14	32.7447	16	40.42	10.32	14.13	18.5	24.95	35.3	41.28	39.9577	28.6401	34.2938	45.0015	57.7419	49.8828	33.3963	16	0	0	PPD-	1	No	No	No	No	1	0	14.13	2
190	Male	3038	1.42	3.42		19.6194	9	39	10.22	13.97	18.63	25.24	33.07	38.19	31.0712	39.9947	34.0159	37.7188	36.8382	36.9803	27.9069	11	4	3	PPD-		No	No	No	No	0	0	1.08	1
191	Female	3182	2.85	4.42	10.28	29.9795	14	38.85	10.94	15.51		22.74	34.68	43.35	54.0945	47.0677		53.2855	53.4356	46.486	29.0842	16	14	8	PPD_Early	0	No	Yes	Yes	Yes	0	0	15.51	2
192	Female	2372	2.14	4.14	8.14	25.2868	9	37.28	10.45	14.85	18.6	25.37	33.85	40.3	57.3721	56.2602	52.524	47.6586	55.1487	51.5811	24.2491	14	4	3	PPD-	1	No	No	No	No	0	0	1.11	1
193	Male	3290	2.14	4.71	8.28	34.4723	12	40.57	9.99	14.16	18.11	24.26			41.1492	43.1835	28.0029	21.8435			25.922	14	3	2	PPD-	2	No	No	No	No	0	0	6.04	2
194	Male	3500	2.28	4.14	8.85	43.6413	16	39.42	10.02	14.2	18.67	24.52	33.3	39.15	41.1492	32.0649	52.2366	52.9743	44.9258	48.3142	39.4168	18	5	10	PPD_Late	4	Yes	Yes	No	No	1	0	14.2	2
195	Female	2950	2.14	3.99	8.28	36.95	12	37.14		14.36	18.11	25.6		38.49		57.5371	54.0001	50.6779		46.8827	36.0767	12	1	5	PPD-	1	No	No	No	No	2+	0	3.74	1
196	Male	3356	2.28	4.14	8.14	32.3614	14	39	10.25	16.37	19.59	24.55	30.17	37.9	53.578	59.3474	64.4745	59.9618	80	60.9056	27.4114	15	1	1	PPD-	1	No	No	No	No	0	0	10.25	2
197	Male	2540	2.14	4.14	7.14	40.2574	12	38.71	10.15	14.49	18.44	24.52	33.03	38.56	40.7434	53.5687	53.1065	49.4805	42.6412	51.892	37.3634	13	9	21	PPD_Early	5	No	No	No	No	1	0	4.14	1
198	Female	3142	2.14	3.99	8.71	33.8261	16	40.28	9.96	14.13	18.04	24.26	33.49	38.92	41.1492	54.5351	61.7362	56.9042	61.3217	59.1181	27.8604	12	1	1	PPD-	1	No	No	No	No	2+	0	9.96	2
199	Male	2426	2.14	5.14	8.14	38.3956	15	37.28	10.28	14.23	18.57	24.12	32.93	38.42	53.578	39.4773	41.4191	53.8239	59.7768	49.6383	37.8535	14	0	0	PPD-	0	No	No	No	No	1	0	1.51	1
200	Male	2488	2.28	4.28	8.99	28.9117	12	38.85	10.25	14.2	18.27	24.03	33.49	40.92	39.9577	46.8897	45.9839	50.5139	47.364	48.0424	28.1287	12	3	3	PPD-	1	No	No	No	No	0	0	1.28	1
201	Male	2800	1.14	3.14	9.14	29.4319	12	37.57	10.05	14.79	19.98	24.12	33.79	40	59.7084	64.0003	52.3913	57.3418	46.8235	52.0906	35.3484	16	0	0	PPD-	1	No	No	No	No	1	0	10.05	2
202	Male	3160	2.14	4.14	8.57	30.6721	16	37.85	10.02	14.59	18.11	25.57	33.03	39.74	41.1492	49.5849	20.5752	37.0074		32.1679	25.1417	12	1	0	PPD-	1	Yes	Yes	No	No	1	0	10.02	2
203	Female	3210	2.28	4.14	8.57	34.141	12	37.71	10.15	14.29	19.13	24.68	33.46	38.23	40.7434	50.3506	43.7327	45.5905	44.5724	47.3736	29.7796	14	0	1	PPD-	3	Yes	Yes	No	No	1	0	14.29	2
204	Female	2780	2.14	4.14	8.14	27.2389	14	39.14	10.15	14.03	18.63	24.16	32.44	38.16	54.9671	39.9947	48.8224	57.1228	63.7111	49.9719	28.5147	15	5	1	PPD-	3	No	No	No	No	0	0	10.15	2
205	Female	2988	2.14	4.14	8.28	32.2163	12	39.42	10.15	14.1	18.47	24.45	32.51	39.18	59.7084	28.6401	49.1099	52.9743	57.7821	53.4511	31.8604	16	3	1	PPD-	0	No	No	No	No	0	0	10.15	2
206	Male	3430	3.28	4.57	9.42	37.295	18	38.42	9.92	16.3	18.86	25.04	33.56	40	41.564	22.1279		38.08		39.3634	37.1444	14	4	1	PPD-	2	No	No	No	No	1	0	16.3	2
207	Male	3246	2.14	4.28	8.85	37.6153	16	38.57	10.15		17.98	24.22	33.26	38.98	54.9671		54.3034	53.6108	64.5465	71.8129	34.1602	15	1	1	PPD-	1	No	No	No	No	1	0	10.15	2
208	Female	3654	2.42	4.85	9.28	42.4668	18	41.14	10.09	14.29	18.21	24.19	33.03	38.33	40.7434		49.9882	53.6108	45.462	39.4239	37.3689	11	5	4	PPD-	5	Yes	Yes	No	No	1	0	18.21	2
209	Female	2896	2.14	4.14	8.14	31.091	14	39.28	10.09	14.1	18.47	24.39	32.7	38.19	40.7434	58.2344	45.4059	53.186	60.2028	55.1685	31.0992	14	0	1	PPD-	0	No	No	No	No	1	0	10.09	2
210	Male	3500	2.14	4.14	8.42	36.6516	12	40	10.05	13.9	18.21	24.62	32.01	38.03	54.9671	51.2992	38.8541	45.7883	47.3074	52.9115	36.9446	12	6	0	PPD-	1	No	No	No	No	1	0	10.05	2
211	Male	3390	2.14	4.14	8.85	33.1116	16	38.42	10.19	15.51	18.37	24.68	32.93	38.95	40.3463	39.5601	41.9872	49.0714	42.8155	51.2182	33.4647	16	5	5	PPD-	4	No	No	No	No	1	0	0.98	1
212	Male	3576	2.14	4.28	10.28	39.0062	15	41	10.19	14.03	18.01	24.58	32.93	39.18	40.3463	43.6865	28.2884	24.864	42.8155	40.6087	35.8001	12	2	5	PPD-	2	No	No	No	No	1	0	18.01	2
213	Male	2356	2.14	4.28		28.5558	12	38.28	10.12	13.97	18.73	24.81	33.59	41.22	40.7434	36.3028	44.8382	28.022		27.4533	26.0315	14	3	2	PPD-		No	No	No	No	0	0	10.12	2
214	Male	3410	2.14	4.14		40.0903	16	39.42	10.38	13.93	18.27	24.35	32.67	38.16	61.8209	54.983	49.6928	56.6859	48.8453	39.5787	39.332	14	0	0	PPD-		No	No	No	No	1	0	18.27	2
215	Female	3080	2.85	4.71	8.99	40.178	17	40.85	9.99	14.1	18.01	24.68	33.36	39.57	50.852	36.0387	43.1541	56.0332	50.3431	45.0994	40.063	14	6	1	PPD-	1	No	No	No	No	0	0	18.01	2
216	Female	3238	2.42	4.71	14.57	49.8097	12	40	10.22	14.46	18.11	24.65	33.03	39.54	54.2589	61.0164	54.0001	52.7631	42.6412	52.9403	39.5483	12	1	1	PPD-	3	No	No	No	No	2+	0	4.24	1
217	Female	2846	2.28	4.28	8.57	38.3819	16	38.57	10.02	13.97	19.29	24.49	32.84	39.21	46.0006	47.3784	61.6206	56.468	57.156	58.5881	36.1697	14	1	2	PPD-	1	No	No	No	No	2+	0	19.29	2
218	Female	2706	2.28	4.85	9.57	32.1068	12	39.28	10.09	14	18.14	24.49	32.54	39.28	36.0021	47.3784	39.1446	52.9743	37.8163	25.0593	31.8467	14	2	3	PPD-	1	No	No	No	No	1	0	4.1	1
219	Male	3900	2.14	4.14	7.85	35.8357	12	40.42	10.22	15.05	18.57	24.62	32.9	39.67	54.2589	59.4615	59.9273	56.2504	54.123	55.1543	29.8645	14	1	0	PPD-	1	No	No	No	No	1	0	6.54	2
220	Male	3164	2.14	4.28	7.71	29.6865	12	38.57	10.19	14.33	18.9	24.65	33.36	38.85	54.2589	57.7757	51.6695	52.7631		43.814	30.5024	12	4	2	PPD-	4	No	No	No	No	1	0	10.19	2
221	Male	3288	2.28	4.85	8.42	20.5147	12	39.85	9.96	14.29	18.5	24.42	32.97	40.17	50.852	35.5003	34.2938	39.1861	34.1789	36.5127	20.9966	12	6	10	PPD_Late	6	No	No	No	No	0	0	6.11	2
222	Female	3000	4.71	8.85		39.3237	22	39	9.92	15.05	18.5	24.39			36.596	51.9682	52.814	49.686			33.4784	19	6	7	PPD-		No	No	No	No	0	0	15.05	2
223	Male	2870	2.14	4.28	8.71	39.0253	18	40	10.38	14.33	18.24	24.45	32.93	39.61	44.026	57.7757	49.9882	42.4931	48.4693	50.2133	34.1355	14	1	1	PPD-	5	No	No	No	No	0	0	14.33	2
224	Male	2814	2.14	3.99	7.99	34.8528	14	37.57	10.48	14.95	18.6	24.85	32.9	38.95	52.2945	41.2973	37.7175	52.1323	31.5081	46.0696	34.5927	14	1	1	PPD-	1	No	No	No	No	1	0	6.67	2
225	Female	2738	2.14	4.14		31.1348	12	38.28	10.68	14.2	18.6	24.58	33.1	39.77	51.11	46.8897	37.7175	52.7631	48.0971	52.4303	29.2348	12	0	0	PPD-		No	No	No	No	1	0	1.01	1
226	Female	2710	2.57	4.14		29.9055	13	38	10.15	14.52	18.5	24.72	34.31	40.36	40.7434	31.2258	20	56.0332	45.9394	61.5472	30.3874	12	1	0	PPD-		No	No	No	No	2+	0	18.5	2
227	Female	2748	2.28	3.14	4.28	39.2416	12	39.28	10.15	14.29	18.21	24.52	32.24	38.33	36.0021	46.638	49.9882	35.5056	26.8246		33.4565	12	1	2	PPD-	1	No	No	No	No	2+	0	3.94	1
228	Male	3082	2.14	4.57	8.14	35.4305	12	39	10.28	13.97	18.37	24.09	32.67	38.65	39.9577	54.7621	41.9872	43.2702	51.6847	51.7232	27.7235	14	1	1	PPD-	1	No	No	No	No	1	0	1.11	1
229	Male	3232	2.14	4.14		38.8747	14	41.71	9.99	14.13	18.5	25.37	32.34	38.52	55.7034	36.0387	30.5898	37.3613	43.8784	36.526	34.8802	14	2	5	PPD-		No	No	No	No	0	0	18.5	2
230	Female	2128	2.14	5.14		45.2238	12	36.71	10.28	14	18.44	26	32.51	39.28	49.0379	36.3028	38.2807	39.6969	40.6686	32.756	38.8693	12	2	0	PPD-		No	No	No	No	2+	0	14	2
231	Male	3478	2.14	4.28	8.28	27.6769	12	40.14	10.35	14.49	18.31	23.7	31.85	38.29	61.8209	57.2925	57.1106	54.6813	44.6038	49.8049	27.1896	14	4	0	PPD-	0	No	No	No	No	0	0	4.7	1
232	Female	3740	2.14	4.14		32.1342	16	40.42	10.55	14.26	18.5	23.6	32.34	38.59	38.84	54.0632	45.4059	51.3519	52.475	51.892	30.3299	16	2	2	PPD-		No	No	No	No	1	0	14.26	2
233	Male	1934	3.28	4.28	7.99	39.1431	22	35	13.11	16.17	20.54	28.79	34.87	40.95	24.1122	20	20	20	20	20	40.6845	16	6	10	PPD_Late	3	No	No	No	No	0	0	0	0
234	Female	3204	2.57	4.42	8.14	42.6092	19	38.28	10.48	14.56	18.77	24.72	32.54	39.84	39.2048	57.0423	40.8612	49.0714	54.9299	60.0839	36.1944	19	6	4	PPD-	5	No	No	No	No	0	0	18.77	2
235	Female	2560	2.42	3.99	8.85	37.6044	14	38	10.15	14.23	18.47	25.21	32.47	38.72	40.7434	28.3588	41.7019	54.9528			34.4668	14	6	1	PPD-	1	No	No	No	No	1	0	6.18	2
236	Female	3060	2.14	4.14	8.14	29.6591	12	39.57	10.35	14	19.75	24.58	33.2	38.92	57.3721	62.1458	49.2377	49.2757	39.486	51.3863	30.0835	12	0	0	PPD-	0	No	No	No	No	1	0	4.04	1
237	Female	1202	1.99	4.99	8.99	37.8919	10	30.14	10.35	14.03	20.47	27.48	32.67	39.18	35.1286	39.9947	40.1597	43.596	46.006	35.4717	37.1718	12	0	1	PPD-	0	No	No	No	No	2+	0	6.04	2
238	Female	2928	2.57	4.28	8.71	40.9993	18	39.85	10.12	14.26	17.98	23.89	31.98	38.95	36.0021	57.7757	61.7362	57.7807	55.966	53.7926	34.2669	16	4	4	PPD-	5	No	No	No	No	0	0	10.12	2
239	Female	2700	3.14	4.14	8.28	31.7043	21	38.383	10.55	14.43	18.44	24.62	32.93	39.15	68.824	64.974	64.2259	56.2504	65.4305	68.8621	32.282	18	7	8	PPD-	7	Yes	Yes	No	No	1	0	10.55	2
240	Female	2682	2.14	3.99	8.14	46.4805	12	37.85	10.48	14.36	18.73	24.49	32.28	39.41	34.8416	50.1002	59.6351	52.9743	55.3405	60.7985	35.4305	14	1	1	PPD-	0	No	No	No	No	1	0	6.27	2
241	Female	3170	1.85	4.57	9.85	41.5003	16	40.57	10.19	14.06	18.24	24.58	32.41	38.46	40.3463	54.5351	46.2768	49.2757	49.4169	44.2935	39.7673	12	6	10	PPD_Late	7	No	No	No	No	0	0	10.19	2
242	Female	3610	2.14	4.14	8.28	25.3552	12	41.14	10.58	14.99	18.67	24.65	32.87	41.45	43.1234	52.2459	44.8382	45.7883	39.9887	44.5382	23.8686	14	9	5	PPD_Early	1	No	No	No	No	0	0	14.26	2
243	Male	2590	2.42	3.99	11.14	25.8371	16	38.85	10.02	14.2	18.8	25.93	32.84	40.1	31.4465	58.0082	48.255	46.6674	59.9891	59.5485	25.8727	15	4	8	PPD-	2	No	No	No	No	1	0	18.8	2
244	Male	2316	2.71	8.28		30.319	12	36		16.37	18.21	24.16	33.43	39.84		33.0824	46.2768	53.6108	44.7487	44.7768	34.9514	15	8	13	PPD_Late		No	Yes	No	No	0	0	18.21	2
245	Male	2846	2.14	4.57	8.28	39.9973	12	36.85	11.37	14.1	18.27	24.62	32.44	38.49	32.3318	43.4372	49.6928	59.7378	63.7111	59.8286	32.1095	12	1	1	PPD-	1	No	No	No	No	0	0	0	0
246	Female	2836	2.28	5.42	8.71	34.486	17	39.28	10.05	14.2	18.11	24.55	32.41	38.59	36.0021	58.0082	57.714	70.443	52.2757	49.3058	41.9083	14	1	0	PPD-	0	No	No	No	No	0	0	10.05	2
247	Female	2666	2.42	4.57	8.42	33.9001	12	37.57	10.48						65.3841						27.0445	9	0	1	PPD-	1	No	No	No	No	2+	0	4.14	1
248	Male	3450	2.57	4.14	8.28	32.9719	14	40.28	9.99	14.26	18.6	24.95	32.41	38.88	41.1492	28.0752	20	31.1585	32.2638	41.0773	29.9603	15	13	11	PPD_Early	6	No	No	No	No	1	0	9.99	2
249	Male	3176	2.28	5.28		44.9309	12	38	10.48	14.13	18.34	24.35	32.34	38.72	39.2048	47.1365	45.9839	67.1859	55.3405	51.7232	32.0192	12	1	2	PPD-		No	No	No	No	2+	0	6.31	2
250	Male	3238	2.28	4.42		28.3203	16	38.28	9.46	12.91	19.75	24.58	32.57	39.15				42.3009	34.806	38.0402	25.191	15	7	1	PPD-		No	No	No	No	1	0	1.05	1
251	Female	2840	2.85	4.42		35.5455	9	40.71	10.05	15.12	18.31	24.75	32.24	38.59	40.7434	40.7284	31.1483		41.1861	41.5473	34.5161	10	0	0	PPD-		No	No	No	No	1	0	1.08	1
252	Male	3160	2.28	4.14	8.14	31.2389	14	39.57	10.51	14.26	18.37	24.39	32.87	39.11	39.2048	42.9255	49.4001		42.8155	45.9076	29.7413	14	2	3	PPD-	1	No	No	No	No	2+	0	18.37	2
253	Male	2790	2.14	4.42	8.28	32.3094	14	37.57	9.86	14.1	18.47	24.52	32.11	39.02	41.564	61.9337	52.814	63.4555	55.7562	53.7926	31.5099	14	5	1	PPD-	0	No	No	No	No	1	0	0.78	1
254	Female	2864	2.14	4.14	8.14	37.5031	16	39.57	10.09	13.97	18.7	24.78	32.18	38.19	40.7434	54.7621	55.9359	55.8164	58.4201	65.5618	33.7741	17	6	6	PPD-	6	No	No	No	No	1	0	4.2	1
255	Female	3356	2.14	4.28	8.28	35.8576	12	40	10.19	14.49	18.27	25.14	32.57	38.33	40.3463	27.502	27.4394	37.899	34.806	44.6144	31.6085	14	6	3	PPD-	5	No	No	Yes	Yes	2+	0	18.27	2
256	Female	3762	2.14	4.28	8.42	28.8871	14	37	10.19	14.56	18.21	24.35	32.21	38.49	49.6214	57.0423		60.1859	49.8031	46.8827	29.7166	13	4	0	PPD-	0	Yes	Yes	Yes	Yes	2+	0	10.19	2
257	Female	3360	2.14	4.14	8.14	42.1328	16	41	10.71	13.6	18.14	24.29	29.91	35.93	51.11	48.3066	50.2862	56.9042		56.6227	34.5353	16	3	2	PPD-	2	No	No	No	No	0	0	10.71	2
258	Female	3456	2.42	4.28	10.14	25.6564	14	40.71	12.22	15.94	18.04	24.22	32.74	39.71	55.6311	49.6277	46.8705	36.0505	40.3272	32.1679	26.1875	14	2	1	PPD-	0	No	No	No	No	0	0	5.52	1
259	Female	2986	1.57	3.85	8.14	33.0376	14	40.28	11.04	14.03	20.41	25.01	33.1	41.22	37.451	47.3784	51.3771	51.9231	42.4676	45.0305	33.1609	15	6	19	PPD_Early	7	No	No	No	No	1	0	4.07	1
260	Male	3898	2.28	4.85		33.5797	16	39.71	10.22	14.33		26.06	32.74		40.3463	35.5003		56.4126	54.5241		28.3532	14	6	1	PPD-		No	No	No	No	0	0	0	0
261	Female	2946	2.28	4.14	8.14	36.3614	16	40.14	10.28	14.43	18.37	24.35	32.14	55.16	53.578	35.2264	56.813	56.6859	61.5146		33.1663	12	1	1	PPD-	1	No	No	No	No	0	0	6.18	2
262	Female	3074	2.14	4.14	8.14	32.8515	16	40	10.42	13.93	18.11	24.39	32.84	40.2	39.5773	29.1958	20	46.186	40.1576	51.751	41.6126	14	3	1	PPD-	1	No	No	No	No	0	0	13.93	2
263	Female	2570	2.14	3.85	7.99	40.4736	12	38.14	10.19	14.1	18.04	24.26	32.44	38.69	40.3463	54.5351	46.8705	53.3981	52.2757	46.5568	34.8145	12	3	1	PPD-	1	No	No	No	No	1	0	1.05	1
264	Female	2202	2.28	4.28	8.42	44.9418	12	36.85	10.42	14.95	19.36	25.34	33.13	39.34	48.4747	33.8159	42.9292	47.8586	48.0971	45.584	39.1923	12	13	11	PPD_Early	10	Yes	Yes	No	No	1	0	0	0
265	Female	3028	2.14	5.14	8.85	32.2984	13	39.28	10.15	15.22	18.21	24.09	32.24	38.46	40.7434	62.9336	42.5654	53.8239	55.5477	52.0611	23.6742	15	5	4	PPD-	3	No	No	No	No	0	0	6.01	2
266	Female	3006	2.14	4.14	8.14	28.6762	15	38.85	10.09		18.14	24.42	32.21	38.49	40.7434		50.2862	46.186	44.0585	46.8827	25.1663	12	9	10	PPD_Early	7	No	No	No	No	2+	0	0	0
267	Female	3342	1.85	3.85	7.14	28.3477	15	38.85	10.09		19.36		31.95	39.38	40.7434		42.9292		55.966	55.6731	29.2704	15	0	2	PPD-	1	No	No	No	No	1	0	4.1	1
268	Male	2996	1.85	3.99		35.9671	18	40.71	10.02	13.93	18.44	24.55	34.91	42.27	41.1492	51.2992	56.813	56.468	58.5067	50.6639	33.076	15	2	0	PPD-		No	No	No	No	2+	0	6.11	2
269	Male	3020	1.99	3.99	7.99	36.8186	15	40.57	10.09	14	17.98	24.12	32.21	41.45	50.2259	65.8376	61.7362	57.3418	61.2924	57.0504	31.6824	14	12	10	PPD_Early	6	No	No	No	No	0	0	17.98	2
270	Male	3404	3.71	4.14	8.28	24.4079	9	39.71	10.81		18.63				54.6931		48.8224				23.3402	11	5	7	PPD-	0	No	No	No	No	1	0	0	0
271	Male	3168	2.14	3.99	7.99	38.1355	16	39.57	10.25		18.37	26.75			58.1181		64.2259	51.5654			33.1554	14	1	0	PPD-	0	No	No	No	No	1	0	18.37	2
272	Female	3316	2.28	3.99	7.99	22.9925	9	39.42	10.42		18.01	24.52	32.28	38.36	39.5773		54.3034	63.4555	55.3405	52.2305	23.3429	12	3	0	PPD-	0	No	No	No	No	0	0	10.42	2
273	Male	2808	2.28	5.85	8.28	25.1444	12	39.57	10.45	15.97	18.04	24.03	33.72	38.62	52.9234		46.8705		49.7833	49.3058	22.9103	12	2	1	PPD-	1	No	No	No	No	0	0	10.45	2
274	Female	2412	2.14	4.14	12.99	34.0835	14	37.57	10.48	14.33	18.11	24.49	31.85	37.14	39.2048	42.9255	39.1446	45.9868	50.3904	46.5676	29.7194	14	0	1	PPD-	2	Yes	Yes	No	No	1	0	3.97	1
275	Female	2876	2.14	4.14	8.14	25.0541	16	39.42	10.12	14.06	18.17				40.7434	47.1365	38.8541				23.2964	12	2	3	PPD-	2	No	No	No	No	0	0	18.17	2
276	Female	2852	2.14	5.28	8.42	31.4661	16	38.71	10.15	14.2	19.26	24.78	31.78	37.86	54.9671	61.7144	50.565	52.3421	59.2899	53.0827	27.0116	16	9	2	PPD_Early	2	No	No	No	No	0	0	14.2	2
277	Male	3252	2.99	4.14	8.57	44.3203	12	40.42	10.45	14.36	19	24.09	32.67	39.15	39.5773	50.1002	36.621	43.2702	60.2028	48.3142	42.2149	12	0	0	PPD-	0	No	No	No	No	1	0	10.45	2
278	Female	3050	1.99	4.99	8.42	34.7351	16	40	10.97	14.29	18.4	24.85	32.44	38.62	37.451	28.0752	20	27.8592	20.8285	31.2026	26.2122	16	8	9	PPD_Late	6	No	No	No	No	1	0	0	0
279	Female	2568	2.14	4.57		32.8788	14	37.71	10.02	14.33	18.01	25.04			41.1492	57.7757	58.0198	55.3838			33.5551	15	5	3	PPD-		No	No	No	No	1	0	18.01	2
280	Male	3640	2.14	3.99	8.14	31.9644	16	40.42	10.25	14.2	18.21	24.32	32.14	38.36	53.578	54.3021	49.9882	53.3981	49.9978	41.8616	26.8145	14	0	2	PPD-	1	No	No	No	No	0	0	14.2	2
281	Female	3212	2.14	3.57	8.71	39.5592	18	39	10.22	14.26	18.17	24.72	32.77	39.38	40.3463	28.0752	53.6996	56.0332	54.323	47.985	32.6352	16	0	0	PPD-	0	No	No	No	No	1	0	18.17	2
282	Male	3068	2.28	4.14	9.14	32.3669	14	39.42	10.28	14.89	18.11	24.52			49.0379	45.038	31.7168	32.0119			27.7317	14	0	0	PPD-	0	No	No	No	No	0	0	10.28	2
283	Male	2516	2.42	4.99	8.14	32.6598	14	37.57	10.25	14.43	18.27	25.14	34.25	43.45	30.8775	46.3818	20	44.8066		51.0364	33.9165	12	5	8	PPD-	3	No	No	No	No	2+	0	0	0
284	Female	2484	2.14	4.14	8.14	26.9843	14	38.85	11.27	14	18.83	23.99	32.21	38.06		28.9192	33.4675			37.1322	23.2307	12	0	0	PPD-	0	No	No	No	No	1	0	1.11	1
285	Female	3356	2.14	4.57	8.28	31.1513	14	40.14	10.05	14.36	18.04	24.26	32.01	38.06	50.2259	57.5371	58.0198	60.4103	50.1936	52.7407	29.6509	12	12	10	PPD_Early	6	No	No	No	No	0	0	1.18	1
286	Female	2690	2.14	4.14	8.28	38.6694	16	40.71	10.25	14.43	18.17	24.81				42.6633	57.4109	55.8164			37.3662	12	6	5	PPD-	3	No	No	No	No	0	0	1.05	1
287	Female	1978	2.28	4.28	7.85	32.5695	16	37.14	10.88	14.49	19.55	25.27	33.79	41.68	54.0945	68.464	68.4298	75.3758	71.7989	71.6737	28.2053	16	2	5	PPD-	8	No	No	No	No	0	0	1.34	1
288	Male	2898	2.28	4.14		19.937	9	39	10.15	14.49	18.24	25.08			54.9671	27.502	42.5654	44.8066			19.0363	12	2	4	PPD-		No	No	No	No	0	0	4.07	1
289	Male	2898	2.28	3.99	8.14	29.4784	12	39	10.05	14.16	18.01	24.75	32.34	38.33	40.7434	50.5959	46.8705	55.8164	49.6095	62.7812	29.2594	14	2	1	PPD-	0	No	No	No	No	0	0	14.16	2
290	Female	2600	2.14	4.14	7.99	38.7707	16	40.28	10.48	14.62	18.77	24.98	32.8	39.25	56.6577	49.5849	51.9518	62.3054	54.323	50.7151	36.9774	14	4	2	PPD-	0	No	No	No	No	0	0	10.48	2
291	Female	2572	2.28	4.14	7.99	21.2977	12	40	10.19	15.35	18.47	24.78	30.04	40.36	31.0712	47.3606	34.2938	38.4449	51.2747	53.9453	19.0335	10	2	1	PPD-	1	No	No	No	No	1	0	4.14	1
292	Male	2116	1.99	5.99	8.28	39.8248	14	38.42	9.89	13.05	18.37	24.72	32.41	38.09	51.5	31.3559	41.9872	52.5523	57.9934	47.5378	35.2635	12	8	7	PPD-	6	Yes	Yes	No	No	2+	0	18.37	2
293	Female	2888	1.99	3.99	8.14	33.4209	12	39.57	10.65	13.93	18.34	24.81	32.31	38.88	38.84	62.3508	57.1106	55.8164	61.0716	53.9636	37.0486	12	1	0	PPD-	2	No	No	No	No	0	0	5.95	1
294	Female	2138	2.42	5.28		35.2033	21	35.57	10.61	14.52	18.63	24.88	32.93	38.82	38.84	53.5687	41.4191	55.5999	42.8155	56.7151	33.8015	15	0	0	PPD-		Yes	Yes	No	No	2+	1	10.61	2
295	Female	2068	2.42	5.28		35.2033	21	35.57	10.61	14.52	18.63	24.88	32.93	38.82	55.9737	53.5687	41.4191	52.1323	42.8155	51.5546	33.8015	15	0	0	PPD-		Yes	Yes	No	No	2+	1	10.61	2
296	Female	2978	3.71	5.71	8.57	33.2457	16	37.71	10.25	14.59	18.7	23.6	31.16	38.65	39.9577	60.7711	52.2366	61.9871	54.7434	59.4727	33.3498	14	5	3	PPD-	4	No	No	No	No	1	0	10.25	2
297	Male	2530	1.71	3.85	7.99	30.6749	16	40.14	10.09	14.06	18.24	24.55	33.43	38.95	40.7434	43.4372	49.9882	28.5181	44.7487	46.0696	34.256	18	2	1	PPD-	1	No	No	No	No	0	0	6.11	2
298	Male	3324	2.71	4.28		29.8645	14	38.71	10.15	14.16		24.09	32.24	39.38	40.7434	58.0082		39.7523	41.1861	40.297	32.3641	14	3	2	PPD-		Yes	Yes	No	No	1	0	6.01	2
299	Female	2160	2.57	4.28	8.28	28.8679	12	37.71	10.65	15.15	18.37	24.49	32.64	39.31	51.6903	44.475	41.9872	52.9743	43.3433	35.3216	27.8111	12	3	2	PPD-	1	No	No	No	No	2+	0	4.2	1
300	Male	3284	2.14	6.42		30.8638	11	40.14	10.25	14.43	18.73	24.09	32.34	38.39	39.9577	42.6633	44.8382	46.7881	43.8784	41.8616	30.7707	11	1	1	PPD-		No	No	No	No	2+	0	18.73	2
301	Female	2718	2.14	4.14	8.14	27.6057	16	39.85	10.22	14.29	18.21	25.18	32.67	39.44	40.3463	54.0632	57.4109	61.8464	54.5241	58.2358	28.8789	14	2	0	PPD-	1	No	No	No	No	0	0	18.21	2
302	Female	3010	2.42	4.28	8.71	38.2012	17	40.85	10.94	14.56	18.47	25.73	32.74	38.52	45.9414	45.8562	45.4059	60.7025	60.2028	65.007	34.2943	16	9	5	PPD_Early	1	No	No	No	No	0	0	10.94	2
303	Male	2616	1.99	4.28	8.42	32.5092	14	37	10.19	14.33	18.24	25.6	32.44	38	40.3463	46.638	31.4313		20	20	38.152	14	1	1	PPD-	1	No	No	No	No	1	0	6.27	2
304	Female	2620	2.14	4.14	9.28	35.8658	16	39	10.45	14.39	18.77	24.65	32.93	39.11	48.4747	57.5371	51.9518	56.2504	56.9499	53.6218	36.564	16	3	1	PPD-	3	No	No	No	No	0	0	6.08	2
305	Female	3054	2.99	4.42	7.85	38.3792	18	38.28	10.68	14.92	17.98	25.41	32.7	39.18	38.4824	60.0009	50.587	61.3882	51.6847	53.4511	35.7098	15	0	2	PPD-	0	No	No	No	No	2+	0	10.68	2
306	Female	2940	2.14	4.14	8.14	33.8179	18	37.28	10.19	14.36	17.98	25.11	32.21	38.49	40.3463		50.587				33.9986	16	0	0	PPD-	0	No	No	No	No	1	1	1.11	1
307	Male	3040	2.42	4.28	8.14	26.0315	16	38.14			17.88	24.42	32.47	37.7			50.8904	53.186	37.8163	45.5843	25.1116	14	8	1	PPD-	0	Yes	Yes	Yes	Yes	0	0	4.07	1
308	Female	2920	2.42	5.28	9.42	35.05	12	39.28	10.02	14.36	18.11	24.32	32.34	38.62	46.0006	38.9449	39.1446	49.8921	43.8784	51.892	35.1513	12	2	4	PPD-	1	No	No	No	No	0	0	6.11	2
309	Male	1930	2.14	4.14	8.85	27.7673	12	38.28	10.25	14.36	18.34	24.29	32.87	38.85	35.4176	27.7896	20	39.3738	39.9887	46.3942	28.9418	13	2	1	PPD-	0	No	No	No	No	0	0	10.25	2
310	Female	2638	2.14	4.14	8.14	41.347	12	39	10.48			25.44	32.61	38.06	52.2945			51.091	49.0348	47.5378	32.2272	16	4	1	PPD-	0	No	No	No	No	1	0	10.48	2
311	Male	2900	2.42	3.71	8.28	31.5072	12	39.14	10.02		18.31	24.12	32.41	38.65	50.852		49.6928	57.3418	43.6992	46.5568	23.039	14	8	7	PPD-	6	No	No	No	No	0	0	10.02	2
312	Female	2934	2.14	8.14		33.3963	12	39.57	10.25	14.59	18.14	24.49	32.41	39.9	53.578	57.0423	57.714	56.468	57.9934	54.8088	31.6715	16	2	0	PPD-		No	Yes	No	No	0	0	10.25	2
313	Female	3012	2.42	4.85	8.85	38.6064	18	39.28			18.47	24.68	36.02	36.88			45.4059	59.5141	51.0911	60.103	35.9808	16	8	7	PPD-	4	No	No	No	No	0	0	5.78	1
314	Male	2782	2.57	4.28	8.42	29.1034	12	39.14	10.05	14.2	19.26	24.35	32.57	38.75	40.7434	54.3021	57.9354	46.186	57.5721	46.3942	27.2608	15	4	2	PPD-	0	No	No	No	No	0	0	14.2	2
315	Female	3020	2.28	4.28	8.28	33.2923	18	39.28	10.05	14.43	19.42	24.42	32.08	37.67	45.4846	50.1002	42.9292	56.6859	58.6354	48.1983	30.0972	15	2	2	PPD-	0	No	No	No	No	0	0	19.42	2
316	Female	2574	1.99	4.14		36.3203	16	39.28	10.38	14.52	18.5	24.42	32.28	38.23	48.4747	53.5687	45.4059	60.1859	72.5337	62.9635	28.7775	15	6	3	PPD-		No	No	No	No	1	0	18.5	2
317	Male	3212	2.14	3.99	7.14	26.5544	12	39.42	9.96	14.13	18.08	24.75	32.38	38.26	65.4062	50.8358	54.0001	41.9192	35.1227	42.0192	26.6831	12	0	0	PPD-	0	No	No	No	No	1	0	18.08	2
318	Female	2686	2.14	4.14	8.57	34.538	16	39.57	10.05	13.97	18.54	24.52	32.34	37.93	36.0021	28.9192	52.814	32.0119	43.8784	32.2214	34.8008	16	0	0	PPD-	0	No	No	No	No	1	0	18.54	2
319	Male	3060	2.57	4.57		32.8049	15	39	9.99	14.13	18.27	24.26	33.95	39.71	46.0006	54.5351	60.8195		43.703	52.6002	37.4237	16	1	2	PPD-		No	No	No	No	0	0	9.99	2
320	Female	2992	2.42	4.14	8.28	31.0965	16	40.57	10.48	14.46	18.54	24.32	32.34	38.26	39.2048	27.502	20	32.3617	29.5508	49.8049	26.1218	16	4	3	PPD-	2	No	No	Yes	Yes	0	0	18.54	2
321	Male	2796	2.57	4.14	8.85	30.308	16	40.71	10.15	14.06	18.31	24.62	32.57	38.09	40.7434	28.6401	20	20	34.806		30.3053	16	4	1	PPD-	1	No	No	No	No	0	0	10.15	2
322	Male	3512	2.14	4.14	8.28	34.9596	14	40.14	10.28	14.85	18.63	24.81	32.08	38.13	39.9577	33.8159	26.6127	34.9706	32.7226	29.328	32.8159	12	2	2	PPD-	1	Yes	Yes	Yes	Yes	1	0	4.04	1
323	Male	2608	2.28	4.28	8.99	31.091	21	39	10.35	14.36	18.4	25.31	32.21	38.19	39.5773	38.9449	45.6936	58.1776	64.1647	62.9635	29.5058	18	1	1	PPD-	1	No	No	No	No	0	0	10.35	2
324	Female	1448	2.28	4.42		40.0383	16	36	11.73	15.87	20.24	26.92	32.67	39.57	35.2476	23.3376	48.2162	51.3576	46.006	39.9856	40.3587	13	15	15	PPD_Early		No	Yes	No	Yes	1	0	11.73	2
325	Male	2578	2.14	4.14	8.14	33.8179	18	37.28	10.19	14.36	17.98	25.11	32.21	38.49	49.6214	27.7896	50.587	37.899	44.0585	44.2935	33.9986	16	0	0	PPD-	0	No	No	No	No	1	1	4.14	1
326	Male	2740	2.57	3.71		29.0267	12	38.14	10.32	14.23	18.7	24.45	32.67	38.62	39.9577	46.8897	59.6351	56.468	40.3272	38.9611	30.6037	14	3	2	PPD-		No	No	No	No	1	0	4.5	1
327	Female	1654	2.14	4.14	8.14	31.2361	14	33.57	10.05	14.39	18.11	24.16	32.18	38.23	45.4846	50.1002	61.4279	53.6108	49.8031	49.9719	29.2375	16	5	4	PPD-	1	No	No	No	No	0	0	14.39	2
328	Female	2358	2.14	4.42	8.99	40.7064	12	34.71	11.01	15.87	19.32	26.13	33.23	39.08	37.451	53.3834	46.8798	42.896	50.7213	35.622	37.5825	14	1	1	PPD-	1	No	No	No	No	0	0	11.01	2
329	Female	2906	2.57	4.57	8.57	42.6968	16	39.57	10.28	14.72	18.63	24.62	33.62	41.05	44.4978	53.0536	48.8224	56.2504	55.5409	45.3587	33.9055	16	6	6	PPD-	7	No	No	No	No	0	0	14.72	2
330	Female	3254	2.14	8.99		34.7242	14	39.71	10.45		19.46	24.65			52.9234		61.0687	45.7883			34.412	12	7	4	PPD-		No	No	No	No	2+	0	10.45	2
331	Female	2892	2.14	4.14	9.28	37.6674	14	39.42	10.09	14.06	18.24	24.68	32.44	38.23	54.9671	50.8358	53.6996	59.5141	63.7111	55.1685	35.8056	12	10	2	PPD_Early	1	No	No	No	No	0	0	1.11	1
332	Male	2974	2.28	3.99	10.85	33.5797	18	39.28	9.92	15.22	18.86	24.09	30.53	38.06	61.4361	70.4315	51.6695	53.8239	74.2662	70.9505	29.0842	16	3	2	PPD-	5	No	No	No	No	0	0	18.86	2
333	Male	3582	2.42	4.71		28.4854	16	38.71	10.05						40.7434						27.3183	9	6	2	PPD-		No	No	No	No	0	0	4.07	1
334	Female	2928	2.71	4.14		28.449	10	38	9.99	14.13	19.06	24.78	31.91	38.16	41.1492	28.6401	40.0429	34.9706	41.7105	34.382	26.7077	12	2	0	PPD-		No	No	No	No	0	0	9.99	2
335	Female	2586	1.99	4.14		26.6721	16	39.85	10.45	14.13	18.4	25.08	32.77	38.33	39.5773	36.0387	49.4001	55.1681	42.9907	47.2097	29.5578	14	5	3	PPD-		No	No	No	No	0	0	10.45	2
336	Female	2396	2.14	4.14	8.14	30.1027	12	40.14	10.05	14.29	19.16	24.68	32.38	38.39	54.9671	50.3506	43.4625	59.5141	52.2757	54.8227	33.7604	12	2	0	PPD-	0	No	No	No	No	1	0	19.16	2
337	Male	2590	2.14	3.57	10.57	39.2772	12	41	10.78	14.56	20.31	25.8		39.41		34.67	33.3206	23.0469		32.6089	35.1786	12	3	1	PPD-	4	No	No	No	No	1	0	6.04	2
338	Female	3704	2.14	3.99	8.14	33.7522	18	41.42	10.45		19	24.98	32.05	38.98	39.5773		73.5428	58.8446	61.7384	64.0899	32.2355	18	1	5	PPD-	1	No	No	No	No	0	0	4.1	1
339	Male	3562	3.14	4.71	9.14	28.4216	12	39.85	10.42	14.43	18.6	24.58	32.87	38.39	52.9234	57.5371	63.6289	66.7126	59.7768	52.2305	29.2813	16	2	0	PPD-	0	No	No	No	No	1	0	14.43	2
340	Female	3400	2.14	4.14	8.14	36.9281	16	41	10.19	13.57	18.14	23.96	31.55	37.77	40.3463	40.9896	54.0001	57.5611	65.8018	74.1409	34.0589	14	2	0	PPD-	1	Yes	Yes	No	No	0	0	18.14	2
341	Female	2722	3.42	4.42		28.1588	12	40.42	10.12	14.33	18.96	25.5	33.59	39.34	40.7434	42.9255	40.3132	44.0341	38.8251	50.7151	27.0335	15	18	7	PPD_Early		Yes	Yes	Yes	Yes	0	0	1.11	1
342	Male	2940	2.99	4.57	7.85	31.2882	23	40.57	10.22	14.29	19.23	25.37	33.39	33.39	54.2589	42.9255	54.525	61.3882	72.7208	75.518	31.2663	18	1	0	PPD-	3	No	No	No	No	1	0	6.54	2
343	Male	3500	2.14	4.14	8.14	26.5243	9	41.42					32.77	32.77					51.4899	51.4899	23.2361	14	3	4	PPD-	8	No	No	No	No	0	0	0.95	1
344	Female	3036	2.14	4.14	7.99	30.7817	13	39.14	10.22	14.16	18.54	24.58	33.49	38.39	40.3463	46.8897	60.222	70.2	58.5302	57.4149	29.2813	14	0	2	PPD-	4	No	No	No	No	0	0	14.16	2
345	Female	2190	2.14	4.14	8.85	39.5181	16	37.42	10.25	14.33	18.34	24.12	33.23	39.18	39.9577	50.3506	45.9839	36.2345	36.6772	38.0402	40.2026	14	0	0	PPD-	0	No	No	No	No	0	0	0.95	1
346	Male	2770	3.71	5.14		37.8234	16	38.71	10.19		19.32	24.75			40.3463		20	31.4963			33.3552	15	18	21	PPD_Early		Yes	Yes	No	No	0	0	10.19	2
347	Female	3352	2.85	4.57	8.57	32.8679	16	40.14	10.35	14.16	18.96	24.49	32.21	38.06	57.3721	28.3588	47.6976	56.468	67.037	52.7407	31.614	14	3	2	PPD-	1	No	No	No	No	0	0	1.15	1
348	Female	3780	2.42	4.99		37.024	16	40.42	10.19	14.06	19.32	24.88	32.9	38.46	40.3463	28.6401	32.1391	45.1971	42.8155	41.7043	21.9466	12	5	4	PPD-		No	No	No	No	0	0	6.24	2
349	Female	2264	2.14	4.14	8.14	34.1109	16	36.57	10.94	14.72	19.52	25.47	33.72	39.71	54.0945	60.5199	61.0687	57.7343	58.1247	55.1543	34.5243	16	0	0	PPD-	0	Yes	Yes	No	No	1	0	14.72	2
350	Male	3012	2.14	5.57		29.8179	16	39.14						36.62						44.7484	38.2368	12	0	0	PPD-		No	No	No	No	0	0	0	0
351	Female	3276	2.14	4.42	8.14	32.3176	16	40.85	10.97	14.2	18.44		32.21	37.6	45.4867	43.1835	53.1065		55.5477	58.8334	29.4237	16	9	3	PPD_Early	3	No	Yes	No	No	0	0	1.28	1
352	Male	3200	2.57	5.42	7.71	30.3436	14	40.28	10.25	14.16	18.21	24.22	32.34	38.29	39.9577	28.3588	46.2768	39.5626	35.2818	31.6382	28.794	14	0	0	PPD-	0	No	No	No	No	0	0	18.21	2
353	Male	3022	2.14	4.28		28.627	13	37.57		14.52	18.27	26.1	32.18	38.82		61.0164	57.1106	49.6543	61.2924	41.2337	28.4189	11	1	2	PPD-		No	Yes	No	No	2+	0	1.11	1
354	Female	3156	2.28	3.99	8.14	38.8474	16	39.42	10.58	14.36	19.09	24.72	32.77	39.21	34.5565	53.8186	58.4921	56.0332	42.9907	48.3142	36.7748	16	6	4	PPD-	1	No	No	No	No	2+	0	14.36	2
355	Male	2392	2.28	4.14	8.14	32.2163	16	36.14	10.22	14.29	18.44	26.1	33.39	38.88	26.4336	28.0752	41.9872	22.621	33.5598	35.9227	32.501	14	10	5	PPD_Early	9	Yes	Yes	No	No	0	0	6.08	2
356	Female	2116	2.14	4.28	8.71	30.9377	18	36.42	10.65	14.49	19.06	24.29	34.84	40.59	38.84	27.502	47.4226	32.3617	53.2502	48.5434	33.9466	16	13	9	PPD_Early	3	No	No	No	No	0	0	10.65	2
357	Male	2526	2.85	4.14	8.28	38.8474	16	36.28	11.24	15.48	18.63			38.82	36.7949	47.0677	48.8224			43.814	26.2888	12	2	2	PPD-	2	No	No	No	No	0	0	11.24	2
358	Female	3024	2.42	4.14		33.4456	16	38.85	10.02	14.2	18.7	24.49	32.28	37.9	50.852	58.0082	59.6351	56.468	46.7439	68.7286	32.1615	14	1	0	PPD-		No	No	No	No	1	0	18.7	2
359	Male	3248	2.14	4.14		22.1547	12	40.14	10.45	14.36	18.73	25.87	32.54	39.9	48.4747	57.5371	52.2366	43.2726	37.8163	39.5189	22.6448	12	10	10	PPD_Early		No	No	No	No	1	0	10.45	2
360	Male	2614	2.42	4.42		28.3368	9	39.85	10.09	14.46	17.91	24.81	31.72	38.26	50.2259	57.2925	36.0143	38.4449	50.7874	36.8287	26.4476	12	0	0	PPD-		No	No	No	No	2+	0	1.11	1
361	Male	2224	3.14	5.42		35.447	9	35.57	12.19	15.91	19.55	24.78	38.52	38.52	33.8048	38.3605	46.3466	38.4449		39.1152	35.0171	12	1	0	PPD-		No	No	No	No	1	0	0	0
362	Female	3060	2.85	3.99	8.14	26.6858	12	38.42	10.22	14.29	18.5	24.19	32.31	39.41	58.8965	50.3506	56.518	53.6108	46.7439	35.1716	26.308	12	2	1	PPD-	0	No	No	No	No	0	0	10.22	2
363	Female	2898	2.28	4.14	8.57	29.0595	16	40.71	10.38	14.82	19.52	27.31	34.97	42.6	48.4747	52.7888	50.0271	50.5313	55.598	55.0875	27.0253	16	3	1	PPD-	1	No	No	No	No	0	0	10.38	2
364	Male	2822	2.14	3.99	7.99	45.9795	15	39.42	10.81	14.66	18.9	24.09	32.24	37.96	42.2723	34.3877	20	25.6808	38.3138	50.3069	40.2574	16	4	5	PPD-	4	Yes	Yes	No	No	0	0	14.66	2
365	Male	2888	2.28	4.14	8.14	27.1403	14	38	10.19	14.13	18.47	24.32	32.61	39.74	40.3463	54.5351	52.814	46.386	60.4179	57.7083	26.8775	15	4	6	PPD-	5	No	No	No	No	1	0	18.47	2
366	Female	3202	2.14	4.57	8.42	34.1821	16	40.14	10.09	14.06	18.44	24.12	32.18	37.96	40.7434	54.5351	49.4001	43.2702	55.5477	55.516	32.8761	14	2	5	PPD-	6	No	No	No	No	0	0	10.09	2
367	Male	3656	2.99	3.99	9.14	37.5332	16	40.14	10.78	13.97	18.63	24.35	33.33	38.85	38.132	36.3028	48.8224	35.6861	39.3198	33.4931	32.9856	14	9	9	PPD_Early	10	No	Yes	No	No	2+	0	6.47	2
368	Female	2722	2.28	4.14	8.14	30.9377	16	37.14	9.3		18.5			40.56	44.2064		60.222			61.1846	28.9993	16	3	1	PPD-	1	No	No	No	No	0	0	4.56	1
369	Male	3772	2.14	4.28		38.3518	16	39.42	10.48	14.46	22.02	26.39	34.18	39.25	52.2945	27.502	40.4002	45.6912	46.1147	35.3216	30.6749	12	3	1	PPD-		No	No	No	No	0	0	10.48	2
370	Male	2938	2.14	4.42		27.6468	15	40.42	10.22	14.72	18.54	23.86	32.57	38.13	35.7087	38.1209	37.9979	29.5474	54.7264	55.3421	26.6475	14	10	11	PPD_Early		No	No	No	No	0	0	18.54	2
371	Male	2932	1.99	4.14	9.28	34.2177	16	38.14	12.09	15.05	18.57	24.75	32.77		34.0867	40.7284	56.2256	52.3421	48.6568		33.8152	16	2	0	PPD-	4	No	No	No	No	2+	0	12.09	2
372	Female	2940	3.42	4.28	8.14	25.7194	12	39.85	11.11		18.7	24.72	32.38	38.13	45.0479		52.2366	56.0332	52.2757	50.1393	26.8611	16	2	2	PPD-	2	No	No	No	No	0	0	11.11	2
373	Male	3662	2.28	4.57		36.731	14	40.14	11.27	17.15	17.15		33	38.79	36.4753	20			39.8205	41.2337	20.794	9	2	0	PPD-		No	No	No	No	1	0	0	0
374	Female	2764	2.28	4.28	8.28	31.5483	18	41.42	10.09		18.37	24.42	35.4	40.46	40.7434		60.5194	49.686	54.8546	48.7103	32.1999	12	2	1	PPD-	0	No	No	No	No	1	0	0	0
375	Male	2980	3.42	4.57	8.57	27.896	14	38.42	10.35	14.29	19	27.18	32.61	39.74	48.4747	35.5003	29.2367	44.1603	43.3433	70.4786	25.5715	12	6	6	PPD-	1	Yes	Yes	No	No	2+	0	10.35	2
376	Female	3042	2.28	4.14	9.85	52.7064	9	39.85	10.28	14.03	19.75	24.75	32.8	38.09	49.0379	47.3784	45.5642	52.3421	40.1576	44.9364	41.4565	12	6	2	PPD-	2	No	No	No	No	0	0	1.05	1
377	Male	3036	3.14	4.57		33.6975	12	40.57	10.15	13.6	19.88	25.04	33.79	41.35	40.7434	51.9651	34.2946	45.0015	49.5986	47.3746	26.6804	14	14	16	PPD_Early		No	Yes	No	No	1	0	4.17	1
378	Female	3102	2.14	4.57		29.5934	9	38.71	10.74	15.15	18.57	24.45	32.44	38.36	51.11	63.2081	59.9273	56.468	55.1346	60.0071	23.8768	12	3	2	PPD-		No	No	No	No	1	0	3.91	1
379	Female	2848	2.14	4.14	9.14	28.7611	16	41.57	10.61	14.13	18.4	24.62	32.74	38.46	38.84	54.5351	53.1065	42.3009	43.1666	59.8286	28.4271	16	2	1	PPD-	0	No	No	No	No	0	0	14.13	2
380	Male	2664	2.14	4.14	10.42	31.5264	17	37.85	10.32	14.69	18.6	24.58	33.03	38.62	35.4176	53.0536	48.8224	49.2757	59.5658	51.892	31.9151	16	0	1	PPD-	1	Yes	Yes	No	No	1	0	18.6	2
381	Male	3106	2.14	4.42	8.99	35.9918	12	41.85	10.12	14.95	20.08	24.81	32.47	38.65	36.0021	26.3344	33.8031		20.7028	25.8913	29.5551	9	0	0	PPD-	0	Yes	Yes	No	No	2+	0	1.31	1
382	Female	3698	2.14	4.14	8.42	26.5352	12	41.28	10.19	14.69	19.55	26.19	32.57	36.94	63.5341	56.7867		59.5648	49.0348	54.8214	25.4127	16	2	0	PPD-	0	No	No	No	No	0	0	10.19	2
383	Female	2842	2.14	4.28	8.42	33.5934	16	37.57	10.81	13.97	19.03	24.78	33.07	38.42	46.4125	47.3784	47.6976	31.4963	36.8382	36.6772	33.8426	14	0	0	PPD-	0	No	Yes	No	No	2+	0	10.81	2
384	Female	2396	2.14	4.28	10.14	31.9206	14	38.85	10.45	14.76	19.19	24.52	32.34	38.79	57.3721	56.5259	50.8375	49.4805	52.475	51.5546	32.0192	15	2	3	PPD-	1	No	No	No	No	0	0	10.45	2
385	Female	2558	2.14	4.14	8.28	25.8152	18	37	10.51	14.16	19.23	24.22	32.54	38.36	34.8416	28.3588	39.7749	50.0987	43.5208	49.6383	26.3546	16	1	0	PPD-	0	No	No	No	No	0	0	6.31	2
386	Male	2996	2.14	4.14	8.14	43.5346	12	39.85	10.02	13.97	18.21	24.65	32.87	40.79	36.2978	39.9947	49.9882	24.864	23.0275	20.4619	32.5613	9	7	6	PPD-	1	Yes	Yes	Yes	Yes	2+	0	6.18	2
387	Female	3314	2.42	4.42	13.14	47.4661	9	38.14	10.78	14.23	18.14	23.89	33.33	39.77	46.4125	46.8897	65.1418	68.3682	61.7436	70.2886	44.5558	12	1	2	PPD-	2	No	No	No	No	1	0	18.14	2
388	Male	3050	2.14	4.14	9.14	42.1985	13	39	10.38	14.26	18.21	24.85	33.36	39.8	39.5773	54.0632	57.4109	55.5999	64.3292	60.0839	40.3942	14	7	8	PPD_Late	10	No	No	No	No	1	0	14.26	2
389	Female	2588	2.14	4.14	8.14	33.1034	12	41	10.25	14.03	19.03	23.86	34.45	41.68	58.1181	62.1458	47.6976	36.6058	23.6768	41.7133	31.154	12	1	1	PPD-	0	Yes	Yes	No	No	0	0	19.03	2
390	Female	2842	2.14	4.28	8.42	34.3901	18	40.71	10.22	14.33	18.01	24.26	32.77	39.87	40.3463	28.0752	39.4377	25.3495	34.4914	36.9706	32.9363	16	4	4	PPD-	1	No	No	No	No	0	0	4.17	1
391	Female	2990	2.28	4.71	9.14	34.6831	18	39.85	10.19	14.13	18.8	25.41			44.9838	28.6401	44.5581	68.253			35.718	16	1	0	PPD-	0	No	No	No	No	1	0	4.1	1
392	Male	3366	1.71	4.42	8.71	31.165	16	39.57	10.19	14.99	18.7		32.28	38.46	40.3463	52.2459	52.2366		49.6095	54.6502	32.1259	14	1	4	PPD-	0	No	No	No	No	0	0	6.5	2
393	Male	2818	2.14	4.28	8.85	33.1472	18	38.14	10.65	14.99	18.73	24.22	32.67	38.13	38.84	37.2704	48.5374	39.5626	43.1666	57.9435	32.9938	11	7	3	PPD-	4	No	Yes	Yes	Yes	0	0	4.2	1
394	Female	2768	2.14	3.42	9.42	25.0924	16	38	10.42	14.1	18.04	24.03			57.3721	54.5351	58.0198	54.0375			24.7748	14	10	3	PPD_Early	1	No	No	No	No	0	0	10.42	2
395	Female	2368	1.99	5.42	7.85	28.0301	14	38.71	10.12	14.72	18.57	24.35	32.44	38.95	50.2259	60.5199	59.9273	53.186	46.5581	48.6439	24.0274	13	6	0	PPD-	1	No	No	No	No	0	0	6.44	2
396	Male	3288	2.57	4.14	8.57	27.1157	12	39.42	10.65		18.67	23.83	32.54	38.29	43.1234		37.4397	54.4661	52.0776	36.8287	36.6598	12	9	3	PPD_Early	5	No	No	No	No	0	0	10.65	2
397	Male	3116	2.71	4.42	8.42	35.0609	18	40.57			16.86		32.05	37.96			54.0181		41.535	50.3069	36.1068	14	5	2	PPD-	1	No	No	No	No	0	0	9.3	2
398	Female	3190	2.14	4.14	8.14	33.5989	12	39.42	10.28	14.43	18.34	24.09	32.44	38.13	49.0379	61.2555	45.9839	60.8597	55.1346	60.5449	34.0589	12	7	5	PPD-	1	No	No	Yes	Yes	0	0	6.37	2
399	Female	2700	2.28	4.71	8.28	35.8056	16	37.42	11.6	14.49	18.5	24.29	32.24	39.28	54.3496	57.2925	60.222	53.3981	55.5477	60.9775	41.0951	16	10	3	PPD_Early	6	No	Yes	No	No	0	0	18.5	2
400	Male	3522	2.14	4.42		26.2177	12	40.57	10.42	14.29	18.5	24.06	32.05	38.06	35.1286	28.0752		53.8239	55.966	47.5378	22.2012	12	5	2	PPD-		No	No	No	No	0	0	10.42	2
401	Male	3870	2.14	3.99	7.99	37.0157	12	38	11.4	13.93	18.67	24.72	32.44	38.06	51.4785	54.983	48.5374	49.0714	52.2757	63.1463	35.5154	12	11	7	PPD_Early	3	No	No	No	No	1	0	18.67	2
402	Female	3200	2.14	4.57	7.28	38.4723	16	38.85	10.25	14.95	18.63	24.39	32.9	39.57	58.1181	26.3344	45.1208	53.186	65.4305	65.5548	39.4661	12	2	4	PPD-	4	No	No	No	No	0	0	18.63	2
403	Male	2636	2.14	4.14	8.28	37.8426	16	37.28	9.92	14.56	18.5	24.62	32.21	38.49	31.628		56.518		35.4415	46.8827	30.6502	16	2	0	PPD-	2	No	No	No	No	0	0	18.5	2
404	Female	3320	1.99	3.99	9.28	34.9815	12	38	10.68	14.59	18.7	24.39	32.31	38.42	59.5284	49.5849	55.9359	53.186	41.0129	49.6383	32.7447	14	1	0	PPD-	0	No	No	No	No	1	0	13.48	2
405	Female	3470	1.85	11.57	14.28	23.9836	9	39.42	10.48	14.69	18.14	24.58	32.38	38.49	34.8416	56.7867	61.4279	45.7883	49.4169	52.0611	23.9589	12	2	4	PPD-	4	No	No	No	No	0	0	6.14	2
406	Male	2512	2.14	4.14	8.14	27.206	12	37.28	10.25	14.1	18.93	26.29	31.82	39.18	39.9577	43.4372	29.5024		36.0859	45.7457	27.2225	12	3	1	PPD-	5	No	No	No	No	0	0	4.5	1
407	Female	3458	2.14	4.14	8.14	27.3101	15	38.42	11.11	14.79	18.24	24.62	34.28	39.34	29.1921	37.8401	27.7199	24.864	21.1971	20	27.4251	14	4	18	PPD_Late	8	No	No	No	No	0	0	11.11	2
408	Female	3350	2.42	4.14	8.14	35.2991	12	38.28	10.91	14.62	19	25.37	33.03	38.95	37.7883	60.7711	47.6976	51.091	45.462	46.0696	32.2136	12	2	1	PPD-	1	No	No	No	No	2+	0	10.91	2
409	Male	1150	1.99	4.28	8.57	36.5175	16	31.57	13.41	20.64	20.64	26.29	34.77	41.84	30.5527		54.5361	42.522	39.6246	54.0212	34.078	16	4	2	PPD-	4	Yes	Yes	No	Yes	1	0	8.08	2
410	Male	3654	2.14	4.14	8.14	30.0671	11	40.71	10.22	15.08	19.03	24.26	32.34	38.56	40.3463	25.742	40.3132	35.8678	43.8784	41.5473	30.883	11	1	0	PPD-	1	No	No	No	No	0	0	10.22	2
411	Male	2206	2.57	4.42		28.0164	16	35	10.15	13.08	17.02	24.42	32.21	40.07	36.0021	31.3559	46.2185	46.186	49.8031	69.7188	28.5777	14	5	4	PPD-		No	No	Yes	Yes	0	1	1.28	1
412	Male	2094	2.57	4.42		28.0164	16	35		13.08	17.02	24.42	32.21	40.07		31.3559	46.2185	46.186	49.8031	69.7188	28.5777	14	5	4	PPD-		No	No	Yes	Yes	0	1	1.28	1
413	Male	3614	2.14	4.14	8.28	37.8836	16	40.28	10.35	14.76	18.21	23.96	32.38	38.69	52.9234	56.5259	57.4109	57.5611	52.2757	56.8895	37.4264	16	2	1	PPD-	3	No	No	No	Yes	0	0	1.24	1
414	Female	2314	1.99	3.85	7.85	29.9274	14	36.85	10.74	15.15	19.52	24.55	32.38	37.86	38.4824	48.2216	46.3466	42.4931	57.9934	45.2597	24.5777	12	3	5	PPD-	4	No	No	No	No	0	0	15.15	2
415	Male	2418	2.14	3.99	11.85	30.0561	14	35.71	10.02	15.18	19.36	25.27	34.05	40.46	26.5951	25.4441	42.9292	37.5396	38.1741	30.9926	30.3573	14	2	6	PPD-	5	No	No	No	No	0	1	10.02	2
416	Male	2050	2.14	3.99	11.85	30.0561	14	35.71	10.02	15.18	19.36	25.27	34.05	40.46	36.2978	29.1931	42.9292	37.5396	38.1741	33.5237	30.3573	14	2	6	PPD-	5	No	No	No	No	0	1	10.02	2
417	Male	3344	2.14	4.14	8.71	26.2971	15	39.28	10.58	14.76	18.63	24.39	31.98	38	47.4068	49.0516	56.2256	56.6859	58.8522	63.3295	25.6701	16	7	7	PPD-	7	No	No	No	No	0	0	4.33	1
418	Male	3082	2.14	4.85	10.14	37.7029	15	38.85	10.61	14.13	19.65	24.55	33.3	41.35	38.84	28.6401		56.468	58.9406	72.4562	37.8316	16	7	8	PPD-	5	No	No	No	No	0	0	10.61	2
419	Female	3204	2.14	4.28	8.28	29.8344	12	41.28	10.45	14.49	19.13	25.04	32.24	38.13	39.5773	49.8449	54.8023	51.9231	61.2924	52.7407	24.8405	15	12	3	PPD_Early	0	No	No	No	No	0	0	10.45	2
420	Female	3030	2.14	4.14	8.14	30.475	14	40.85	10.28	14.49	18.11	24.06	31.98	39.21	53.578	57.2925	54.0001	53.8239	50.1936	48.3142	30.2286	14	7	5	PPD-	3	No	No	No	No	0	0	10.28	2
421	Male	2684	2.14	4.14	9.42	42.6804	16	38.14	10.65	14.46	18.8	24.42	32.74	38.19	34.5565	27.502	33.4675	28.6862	23.291	23.9888	35.4305	12	1	0	PPD-	0	No	No	No	No	1	0	18.8	2
422	Female	2990	2.14	4.14	8.28	35.2745	12	38	10.15	13.93	18.24	24.91	32.7	38.52	36.0021	29.1958	46.2768	48.6647	43.1666	39.1152	28.9966	14	8	1	PPD-	4	No	Yes	Yes	Yes	2+	0	1.15	1
423	Male	3400	1.99	4.14	8.42	31.5044	12	40.28	10.12		19.09				40.7434		58.4921				29.9247	12	5	1	PPD-	2	No	No	No	No	0	0	0	0
424	Male	3746	2.14	4.42	7.99	33.9713	16	39	9.79		18.08	24.35	32.11	39.21	52.1686		61.4279	53.186	55.7562	56.0196	39.0007	14	0	0	PPD-	0	No	No	No	No	2+	0	9.79	2
425	Male	3404	2.28	4.85		25.0595	12	40		14.46	18.7	24.22	31.91	39.51		57.2925	52.2366		41.7105	47.8207	29.7194	12	8	3	PPD-		No	No	No	No	0	0	1.08	1
426	Female	2628	2.14	4.14	8.42	31.2745	13	37.28	10.22						40.3463						32.8734	14	7	6	PPD-	1	No	No	No	No	0	0	10.22	2
427	Male	3214	2.14	4.14	8.28	27.6359	12	39.71	10.09	14	18.14	24.19	32.18	37.7	40.7434	62.1458	57.714	46.5867	44.0585	48.1983	28.1424	12	3	3	PPD-	3	No	No	No	No	0	0	10.09	2
428	Female	2950	2.28	6.71	8.99	32.6598	21	39.28	10.61	14.82	18.96	26.33	33	38.59	38.84	49.0516	47.6976	55.9749	65.2073	69.9952	34.2697	18	1	2	PPD-	3	No	No	No	No	1	0	10.61	2
429	Female	2804	2.14	3.99	8.14	41.3306	12	39.42	10.35	14.1	18.63	24.39	32.21	38.36	57.3721	43.4372	34.0159	46.186	49.8031	54.8227	39.6934	14	2	3	PPD-	3	No	No	No	No	2+	0	14.1	2
430	Male	4040	1.99	3.99	8.85	38.8364	16	38.42	10.12	13.8	18.08	24.75	32.87	38.56	54.9671	47.8481	61.4279	55.8164	45.6424	44.1335	36.3806	16	1	1	PPD-	1	No	No	No	No	1	0	13.8	2
431	Male	2808	2.14	4.14	8.14	34.0041	14	38.71	10.55	16.92	19.23	24.75	32.11	39.02	38.84	46.5309	61.9001	55.8164	55.7562	61.5155	33.4784	15	0	3	PPD-	1	No	No	No	No	0	0	10.55	2
432	Male	3106	1.85	3.85	8.28	30.3819	18	39.85	9.92	14.33	18.5	24.81	32.51	38.72	41.564		49.1099	45.3935	40.6686	51.7232	27.8494	14	5	8	PPD-	1	No	No	No	No	0	0	9.92	2
433	Female	2544	2.14	4.85		42.7652	14	37.57	10.12	14.1	18.04	24.88	31.85	38.19	40.7434	28.6401	28.2884	41.7296	44.6038	34.382	31.2471	14	1	0	PPD-		No	No	No	No	2+	0	4.2	1
434	Male	3854	2.14	4.14	8.14	36.0219	14	39	10.78	14.33	18.86	24.88	32.54	39.15	46.4125	68.9134	66.4476	62.5351	72.0434	63.7251	35.7618	14	1	1	PPD-	1	No	Yes	No	No	2+	0	1.11	1
435	Male	3130	1.99	4.28	8.42	33.0732	14	39.85	10.12	14.43	20.18	24.78	33.3	39.51	54.9671	61.2555	40.8885	52.3421	47.7287	47.8207	34.7214	12	0	1	PPD-	0	No	No	No	No	1	0	1.01	1
436	Female	2690	2.14	4.85		23.8795	12	38.57	10.05	14.49	17.78	24.32	32.24	38.39	40.7434	53.5687	51.1962	53.3981	58.4201	57.4149	24.4819	15	0	5	PPD-		No	No	No	No	1	0	17.78	2
437	Male	3140	2.28	4.42	8.28	33.7112	12	38.42	10.22	14.29	18.67	24.42	32.57	38.13	40.3463	57.7757	41.1389	42.6861	46.1891	37.1322	27.9617	16	7	5	PPD-	4	No	No	No	No	1	0	18.67	2
438	Male	1888	2.14	4.57	8.14	30.3354	12	33	11.66	17.75	19.49	25.34	33.59	39.61	50.1742	58.6394	46.3466	44.4189	52.7549	39.9856	31.4962	12	2	2	PPD-	2	No	No	No	No	1	0	2.3	1
439	Female	2854	2.14	4.57		34.976	12	38.85	10.02	14.62	18.08	24.12	33.33	38.59	60.5548	57.0423	61.4279	57.3418	53.3347	54.4782	30.6311	9	5	2	PPD-		No	No	Yes	Yes	1	0	18.08	2
440	Female	2654	0.85	3.57	7.71	36.0903	23	39.42	10.65	14.26	18.24	25.41		39.87	55.9737	54.0632				42.0672	36.7228	23	11	13	PPD_Early	9	No	No	Yes	Yes	0	0	10.65	2
441	Male	1192	2.14	4.14		32.9062	12	32.28	13.14	18.44	23.01	27.9	35.93	41.74	27.734	20	20	20	20	20	32.8049	14	2	0	PPD-		No	No	No	No	1	0	6.73	2
442	Female	3208	2.28	4.14	8.57	36.5886	12	39.42	10.22		18.77	24.03	32.8	39.02	40.3463		63.0425	68.1319	57.156	64.0899	27.9124	12	0	0	PPD-	0	No	No	No	No	1	0	10.22	2
443	Female	2266	2.42	4.42		22.6037	9	37	11.47	15.68		24.65	32.61	39.77	35.852	23.942		45.7883	43.3433	57.5327	20.9993	9	5	3	PPD-		No	No	No	No	0	1	4.33	1
444	Male	2468	2.42	4.42		22.6037	9	37	11.47	15.68		24.65	32.61	39.77	35.852	42.7189			46.1891	47.328	20.9993	9	5	3	PPD-		No	No	No	No	0	1	1.05	1
445	Female	1808	2.14	4.28	8.14	37.9713	12	38.14	10.09	14.69	18.7	24.12	30.11	38.42	50.2259	53.0536	44.8382	29.1987	26.7851	26.3084	36.5257	12	7	5	PPD_Late	18	No	No	No	No	0	0	10.09	2
446	Female	3156	2.14	4.14	8.57	27.8877	13	39.28	10.12	14.29	18.21	24.49	32.08	38.03	54.9671	54.0632	68.5451	56.468	47.1186	65.9341	28.1369	14	9	4	PPD_Early	6	No	No	No	No	0	0	10.12	2
447	Male	2236	1.85	3.99	7.85	34.9979	16	33.42	11.73	16.1	20.71	26.23	59.63	59.63	46.4425	56.5276	39.6844	42.7087			32.8049	12	5	1	PPD-	0	Yes	Yes	No	No	1	0	0	0
448	Male	3240	2.14	4.28	8.14	30.4203	16	38.71	10.12	14.66	18.73	24.42	32.7	38.06	54.9671	49.3204	48.5374	46.186	46.006	44.9364	34.8994	12	1	1	PPD-	0	No	No	No	No	0	0	18.73	2
449	Female	2358	2.14	4.14	8.42	39.6851	12	36.14	10.19	14.43	18.57	24.49	32.54	38.98	40.3463	46.3818	48.8224	49.4805	52.0776	46.0696	30.0342	12	3	0	PPD-	5	No	No	No	No	1	0	1.01	1
450	Female	2832	2.71	4.14		26.5681	14	37.85	10.22	15.58	18.31	24.75	33.72	40.53	31.0712	50.5269	45.9839	48.8678	47.0028	48.7103	27.4552	9	6	3	PPD-		No	No	No	No	1	0	10.22	2
451	Male	2882	2.28	4.28	8.57	32.2656	16	38.85	10.25	16	19.03	24.32	32.84	38.82	39.9577	45.5681	44.0054	56.9042	45.8237	48.9744	32.115	16	5	3	PPD-	2	No	No	No	No	1	0	10.25	2
452	Male	3052	2.14	4.14	7.99	34.6448	14	39.28	10.38	14.52	18.86	24.26	31.75	38.42	39.5773	27.502	40.586	53.3981	53.4889	47.0461	35.2252	14	5	6	PPD-	5	No	No	No	No	1	0	0	0
453	Female	3646	2.28	4.28	8.42	37.4401	16	39.57	10.45	14.95	18.83	24.29	31.75	38.42		45.038	51.9518	56.9042	47.6879	57.4149	35.8713	16	4	3	PPD-	2	No	No	No	No	2+	0	18.83	2
454	Male	2994	2.14	4.42	8.57	30.1574	14	37.85	10.09	15.15	18.4	24.98	32.64	38.85	59.7084	48.2216	38.2807	38.08	37.6518	36.0733	30.1739	14	4	0	PPD-	1	No	No	No	No	0	0	6.37	2
455	Female	2412	2.14	4.14	8.28	34.8994	16	40.42	10.15	14.29	18.24	24.22	31.88	37.86	40.7434	46.638	49.9882	53.6108	47.4971	50.475	32.2656	14	3	3	PPD-	4	No	No	No	No	0	0	14.29	2
456	Female	2454	2.14	4.71		27.9808	11	38.85	10.42	14.82	18.44	24.22	32.01	38.03	30.6799	37.8401	45.6936	39.5626	41.535	73.7476	26.0808	14	3	3	PPD-		No	Yes	No	No	1	0	4.24	1
457	Male	3188	2.14	3.99	8.14	32.783	16	40.14	10.25	14.82	18.44	24.49		39.44	35.4176	30.3658	30.8678			53.1104	32.7748	16	3	2	PPD-	3	No	No	No	No	0	0	10.25	2
458	Male	2406	2.28	4.57	8.28	41.5606	14	35.28	11.34	15.51	19	25.21	33.26	42.93	36.4753	39.5601	40.3132	41.1656	42.1228	49.6276	37.8891	14	3	2	PPD-	1	No	Yes	No	No	1	0	19	2
459	Female	2380	1.71	3.85	7.99	27.1869	16	38.42	10.28	14.92	21.82	24.81	33.85	41.88		63.7416	44.4509	41.9192	57.9237	51.3547	28.2601	12	5	14	PPD_Early	22	No	Yes	No	Yes	0	0	0	0
460	Male	3068	3.71	8.57		26.6612	12	40.42	10.05		18.31	24.09	32.34	38.09	54.9671		49.6928	46.7881	49.6095	47.5378	22.9295	12	7	8	PPD-		No	No	No	No	0	0	0.98	1
461	Female	3286	2.57	8.85		20.7173	9	39.42	10.15	14.52	18.44	25.24	32.51	41.19	59.7084	64.7402	60.5194	51.506	49.2254	57.5857	21.525	12	7	13	PPD_Late		Yes	Yes	No	No	0	0	10.15	2
462	Female	2950	2.42	3.99	8.85	31.0938	14	40	10.05	14.06	18.34	24.16	32.38	37.96	50.2259	50.8358	64.5284	60.6349	57.9934	60.725	29.7112	14	12	5	PPD_Early	2	No	No	No	No	1	0	10.05	2
463	Female	2918	2.14	4.14	8.28	35.4743	18	39.14	10.15	14.52	18.9	25.11	33.85	40.53	54.9671	27.502		44.8066	32.9483	43.6481	35.1157	16	0	0	PPD-	0	No	No	No	No	1	0	18.9	2
464	Male	2844	2.14	4.28	8.71	28.794	14	37.28	10.05	14.85	18.11	24.42	33.39	41.45		22.5937		32.1862	36.3571		30.3655	13	6	4	PPD-	4	Yes	Yes	No	No	0	0	18.11	2
465	Female	3550	2.28	9.57		29.0486	12	40.57	11.5	14.49	23.2	24.65	32.28	38.59	35.852	49.8449	37.9442	59.7378	41.0129	57.0643	26.2149	12	1	1	PPD-		No	No	No	No	2+	0	14.49	2
466	Female	2726	1.99	4.57	7.85	32.0493	12	38.85	10.12	14.52	18.93	23.99	32.74	39.41	50.2259	61.0164	59.0586	50.5139	40.3272	55.6731	28.9637	15	3	3	PPD-	0	No	No	No	No	1	0	1.05	1
467	Female	3228	2.14	4.57	8.42	40.5147	12	40	10.74		19.26	24.22	33.2	39.64	55.3192		61.6206	60.6349	64.7653	60.441	37.6783	12	0	2	PPD-	2	No	No	No	No	0	0	19.26	2
468	Female	2804	1.99	3.99	8.14	30.1684	16	39.28	11.27	15.38	19.49	23.24	34.91	47.1		47.3606	46.3466	52.2021	50.3451		30.3929	16	3	7	PPD-	2	No	No	No	No	0	0	11.27	2
469	Male	3228	3.28	4.14	8.85	22.8638	12	38.57	10.22	14.39	18.27	24.52	32.28	37.8	54.2589	46.3818	57.1106	52.9743	41.0129	29.7568	23.2991	12	13	16	PPD_Early	1	No	No	No	No	1	0	18.27	2
470	Male	3458	2.14	5.14	9.42	33.4921	15	41.14	10.58	14.59	18.44	24.91	32.31	39.9	38.84	53.3136	45.6936	48.6647	49.6095	44.6156	28.2984	15	2	2	PPD-	7	No	No	No	No	1	0	10.58	2
471	Female	2868	1.99	4.14	8.42	32.1834	21	38.71	10.02	14.16	17.85	24.06	31.75	39.34	60.5548	61.7144	58.3284	50.306	38.9864	53.2807	31.2307	16	6	4	PPD-	2	No	No	No	No	0	0	17.85	2
472	Female	3150	2.14	4.28	8.71	35.8549	14	37.71	10.15	14.59	17.91	24.39	32.05	38.06	40.7434	45.8562	50.8904	53.186	53.0798	65.7477	34.2779	14	7	9	PPD_Late	7	No	No	No	No	0	0	1.11	1
473	Male	3334	2.99	5.57		30.7899	9	39.57	10.65	14.43	18.04	24.52	31.91	38	47.4068	50.1002	54.3034	52.9743	41.7105	47.7024	31.7782	15	6	4	PPD-		No	No	No	No	0	0	14.43	2
474	Female	2920	2.57	4.28	9.99	26.9459	14	39.28	10.15	14.16	18.67	23.96	33.16	39.87	59.7084	46.8897	55.9359	50.5139	59.1477	57.3571	22.7187	12	2	2	PPD-	1	No	No	No	No	0	0	1.01	1
475	Female	2924	2.14	3.99	7.85	35.4661	16	40.14	10.68		18.73	24.91	35.43	41.84	51.11		55.9359		60.2516	46.5397	35.2799	12	2	0	PPD-	1	No	No	No	No	1	0	10.68	2
476	Male	2248	1.85	5.14	7.99	27.4524	12	36.28	10.22	14.06	17.94	24.29	32.31	39.61	40.3463	58.2344	47.1714	46.386	41.0129	29.7579	27.4059	12	3	2	PPD-	1	No	No	No	No	2+	0	17.94	2
477	Female	2846	2.14	4.14	8.71	25.5907	12	39.14	10.55		18.6	24.22	32.38	38.92	34.5565		52.524	43.0746	52.2757	35.9227	26.3819	14	2	2	PPD-	2	No	No	No	No	1	0	10.55	2
478	Female	1974	1.99	4.28	9.42	45.1335	16	37.57	11.04	14.76	18.96	25.08	33.03	44.08	37.451		40.3132	41.3528	48.2827	49.983	40.2409	15	1	1	PPD-	3	No	No	No	No	2+	1	18.96	2
479	Female	2588	1.99	4.28	9.42	45.1335	16	37.57	11.04	14.76	18.96	25.08	33.03	44.08	41.4689	49.0516	44.0054	58.622	51.1035	49.983	40.2409	15	1	1	PPD-	3	No	No	No	No	2+	1	18.96	2
480	Male	2918	2.14	3.71	8.14	34.4969	16	38	10.19	14.39	18.31	23.83	33.26	39.02	40.3463	53.8186	57.1106	47.397	53.3347	48.6439	34.9268	16	5	3	PPD-	4	No	No	No	No	0	0	18.31	2
481	Female	2468	2.14	4.42	8.28	43.6194	18	39.57	11.24	14.52	18.9	24.91	32.67		52.4535	38.6734	40.586				33.3443	16	3	2	PPD-	0	No	No	No	No	0	0	1.08	1
482	Female	2510	2.14	4.99		32.512	16	36	11.2	15.12	18.73	25.14	32.84	38.98	40.7095	59.4615	48.5374	41.3528	40.1576	43.4953	38.7433	12	6	4	PPD-		No	No	No	No	1	0	4.24	1
483	Female	2702	2.42	4.57		29.1061	12	39.85	10.45	15.74	18.63	25.47	32.54	39.51	35.1286	57.7404	48.8224	40.609	43.5208	40.1412	28.2793	12	5	11	PPD_Late		No	Yes	Yes	Yes	2+	0	18.63	2
484	Male	3470	2.57	4.28	8.71	34.6338	12	40.28	9.99	13.67					60.5548	59.0793					31.0363	14	0	0	PPD-	0	No	No	No	No	1	0	4.24	1
485	Male	3370	2.14	4.28	8.57	32.2957	12	40.28	9.99	14.59	18.27	24.72	32.34	38.29	60.5548	53.3136	49.6928	45.5905	55.3405	60.1859	30.7953	12	7	4	PPD-	3	No	No	No	No	0	0	9.99	2
486	Male	2768	2.14	4.28	8.42	31.2553	14	38.71	10.02	14.16	18.31	24.32	32.41	38.16	50.852	54.3021	60.8195	67.4224	57.9934	49.9719	30.924	16	11	6	PPD_Early	8	No	Yes	No	No	0	0	14.16	2
487	Female	2612	3.14	4.28	8.14	29.1116	12	39.28	9.99	13.67	18.34	24.26	32.08	38.36	50.852	66.4134	64.5284	60.4103	64.3938	57.4149	28.2053	12	9	5	PPD_Early	3	Yes	Yes	No	No	0	0	9.99	2
488	Male	3176	2.14	3.99	8.14	35.7454	16	39.57	10.42	14.03	18.47	24.68		38.88	57.3721	54.7621	56.518	56.0332		53.9636	33.2348	14	5	5	PPD-	5	No	No	No	No	0	0	18.47	2
489	Male	3066	2.28	4.14		20.2218	12	40	10.22	15.12	18.54	26.42	45.39	45.39	68.1716	25.742	41.7019	45.6912		26.1851	18.2752	9	5	6	PPD-		No	No	No	No	0	0	0	0
490	Female	2774	1.99	3.99	7.99	34.0315	12	39.42	9.86	14	19.98	25.04	32.61	38.42	46.532	54.7621	48.7225	38.08	43.3433	34.085	33.0842	14	3	3	PPD-	1	No	No	No	No	2+	0	14	2
491	Female	2790	2.14	4.42		32.8104	12	37.14	10.55	15.61	18.6	24.12	32.18	38.16	38.84	35.5079	41.4191	43.2702	38.3138	44.7753	32.9993	15	4	1	PPD-		No	No	No	No	1	0	4.33	1
492	Female	3646	2.14	4.14	8.14	38.9596	18	40.71	10.15	14.23	18.37	24.49	32.61	39.44	40.7434	58.0082	34.5743	45.9868	68.9552	71.0492	27.9343	14	4	3	PPD-	4	No	No	No	No	0	0	10.15	2
493	Female	3226	2.14	4.14	8.14	38.5298	18	40.28	10.05	14.69	18.08	24.35	31.65	40.86	40.7434	56.7867	57.714	63.6859	65.5633	78.2781	38.4367	12	2	1	PPD-	5	No	Yes	No	No	0	0	18.08	2
494	Female	2854	2.14	5.28		34.1958	14	39.57	10.68	14.33	18.47	25.54	33	40.36	46.9008	42.9255	45.4059	26.9087	42.6412	51.4113	31.8029	12	7	3	PPD-		No	Yes	No	No	1	0	14.72	2
495	Male	3218	2.14	8.14		26.6283	13	38.85	10.35			24.26	57.79	57.79	57.3721			49.8921			26.8008	13	5	6	PPD-		No	No	No	No	1	0	6.08	2
496	Female	3250	2.14	5.71	9.99	50.5955	15	39.71	11.47	15.38	19.75	24.81	31.68	39.41	43.4378	32.3505	63.9316	62.765	47.8796	47.985	31.332	10	11	8	PPD_Early	8	No	No	No	No	0	0	11.47	2
497	Female	3174	2.14	4.14	8.14	33.8919	16	41.28	11.27	14.1	18.24	24.16	31.82	41.35	48.0849	54.5351	53.6996	46.5867	38.9864	47.3746	32.5914	14	9	1	PPD_Early	1	No	No	No	No	0	0	14.1	2
498	Female	2892	2.14	3.99	8.14	36.1369	12	39.85	10.22	14.1	18.73	24.32	32.14	38.13	35.7087	50.8358	48.5374	46.386	44.2394		28.3751	12	0	0	PPD-	0	No	No	No	No	2+	0	10.22	2
499	Female	3164	2.14	4.14	8.42	33.9028	16	39.28	10.38	14.39	18.54	24.52	32.57	40.03	52.9234	42.6633	49.1099	56.468	54.7264	67.3633	37.2512	18	2	2	PPD-	1	No	No	No	No	0	0	10.38	2
500	Female	3228	2.14	3.57	8.14	28.6215	12	39.57	9.73		18.7	25.37			26.7613		41.1389	47.6586			22.308	12	6	6	PPD-	3	No	No	No	No	1	0	9.73	2
501	Male	3222	2.14	4.14	9.57	45.7467	12	40.28	10.25	14.13	18.47	24.42	32.11	41.51	39.9577	61.9337	52.814	53.186	47.1186	49.5431	35.4196	14	2	7	PPD-	8	Yes	Yes	No	No	0	0	10.25	2
502	Female	2978	3.28	8.28		27.8631	12	41.42	10.28	14.23	18.54	27.15	35.43	43.03	58.1181	54.3021		44.3496	46.7591	39.6172	28.0301	14	3	1	PPD-		No	No	No	No	0	0	10.28	2
503	Male	2950	2.14	5.14	8.85	31.9288	18	40.71	10.22	15.08	19.72	24.52	32.01	38.26	58.8965	25.742	45.8227	35.5056	29.9902	44.6144	32.5777	14	5	1	PPD-	1	No	No	No	No	0	0	3.81	1
504	Female	2738	2.14	4.14	9.85	35.0308	14	37.42	10.22	14.62		25.41	32.47	44.97	35.7087	60.7711		51.091	57.7821	43.5988	34.6174	14	2	1	PPD-	0	No	No	No	No	1	0	14.62	2
505	Male	2878	2.28	4.71		32.3641	15	38.42			19.19		31.22	38.92			47.15		45.9065	48.8091	31.5921	14	6	5	PPD-		No	No	No	No	1	0	19.19	2
506	Male	2540	2.14	4.14	8.14	34.5079	16	39.85	10.45	14.56	17.94	24.26	32.28	38.26	61.8209	57.0423	50.8904		49.6095	57.5907	31.4196	15	5	5	PPD-	6	No	Yes	No	No	0	0	17.94	2
507	Male	2918	2.14	4.14	9.28	40.1834	16	39.14	10.45	14.62	18.5	23.86	32.01	38.36	57.3721	57.0423	56.518	54.2516	50.1936	49.6383	31.1595	16	0	0	PPD-	0	No	No	No	No	1	0	18.5	2
508	Male	3050	2.71	4.57	10.14	40.5722	12	39.85	10.91	15.05	18.27	24.03	33.69		62.2477	55.7149	57.1106	57.5611	60.9051		40.3121	16	1	1	PPD-	1	No	No	No	No	2+	0	0	0
509	Female	2392	2.14	3.99	8.14	33.0486	12	38.28	10.74	14.52	18.47	26.06	35.04	43.19	63.7375	61.0164	49.1099	53.0335	44.7341	44.2021	29.514	12	2	0	PPD-	0	No	No	No	No	1	0	10.74	2
510	Male	3548	2.28	4.14	7.99	36.4326	12	40.57					32.8	40.07					40.1576	39.2079	31.6934	16	3	2	PPD-	2	No	No	No	No	2+	0	0.92	1
511	Male	2822	2.14	4.14	9.57	40.794	12	39.14	10.19	14.36	18.47	23.99	31.88	38.49	58.8965	42.6633	49.1099	57.5611	47.4971	46.8827	40.9363	15	6	2	PPD-	1	No	No	No	No	1	0	1.18	1
512	Female	2674	2.85	7.28		37.4784	11	38.42	10.88	14.49	19.62	25.18	32.31	38.29	37.7883	53.5687	46.0835	34.272	32.4163	39.4239	29.8289	12	4	1	PPD-		Yes	Yes	No	No	1	0	19.62	2
513	Male	3096	3.14	4.14		40.4079	12	38.42		14.26	18.31	24.29	32.57	42.01		46.638	49.6928	46.386	37.6518	41.2295	36.4709	15	1	1	PPD-		No	No	No	No	1	0	1.11	1
514	Male	3124	2.14	4.57	8.28	30.3546	16	38.28	10.94	14.76	18.31	24.55	31.85	41.22	45.9414	49.0516	42.275	35.5056	38.8172	47.5415	30.8036	14	3	2	PPD-	1	No	No	No	No	1	0	10.94	2
515	Female	3412	2.14	4.14	8.42	35.9836	21	41.14	10.48	14.26	18.34	23.96	32.24	41.19	52.2945	57.7757	49.6928	54.0375	64.1647	72.6519	36.3149	14	1	0	PPD-	1	No	No	No	No	0	0	10.48	2
516	Male	2468	1.71	3.28	8.14	35.8357	16	38.14	10.45	14.52	18.93	24.39	31.98	40.46	39.5773	27.502	44.2805	42.6861	41.535	36.0548	34.5736	16	8	6	PPD_Late	9	No	No	No	No	2+	0	10.45	2
517	Male	3464	2.14	4.28	8.14	26.7543	18	39.85	10.61	14.1			45.13	45.13	55.9737	36.0387				43.429	30.8857	18	2	3	PPD-	2	No	No	No	No	0	0	14.1	2
518	Male	2590	2.14	4.28	7.99	29.6537	12	39.42	10.58	14.72	18.67	24.81	33.49	38.09	38.84	45.5872	48.5374		41.7809	44.9364	27.3183	14	2	2	PPD-	4	No	No	No	No	1	0	10.58	2
519	Female	2522	2.14	4.28	8.57	31.2088	14	38.14	10.55	14.1	18.44	24.58	32.24	41.48	55.9737	61.9337	41.9872	56.2504	61.2924	54.5479	27.1759	14	8	7	PPD-	8	No	Yes	No	Yes	1	0	14.1	2
520	Male	3024	2.57	4.99		33.8426	12	38.85	10.65	14.79	19.23	24.75	32.28	41.45	60.2571	60.2631	54.525	55.8164	41.0129	59.5528	27.5455	14	1	1	PPD-		No	No	No	No	1	0	10.65	2
521	Female	2948	2.57	4.57		29.4702	12	39.42	10.68	14.56	19.39	25.41	33.82	42.4	59.5284	53.3136	57.6606	47.6586	49.5986	52.9677	29.5469	16	15	7	PPD_Early		No	No	No	No	1	0	0	0
522	Female	2186	2.42	4.28	8.42	31.1704	12	35.71	10.55	15.45	18.93	25.08	32.87	38.36	38.84	58.6183	47.975	44.8066	48.4693	41.8616	37.7632	12	2	1	PPD-	1	No	No	No	No	1	0	1.31	1
523	Female	3344	2.28	3.99	7.99	32.178	12	40.28	11.76		18.9	23.73	32.93	40.89	49.7776		40.586	58.2212	54.123	60.6406	30.1054	16	4	4	PPD-	2	No	No	No	No	0	0	11.76	2
524	Male	3244	2.14	4.85		42.6886	16	38	10.81	14.95	18.67	24.42	32.24	38.52	50.5528	52.5195	41.1389	35.6861	44.0585	39.1152	37.963	12	2	1	PPD-		No	No	No	No	1	0	4.17	1
525	Male	2284	2.28	4.28	8.14	35.3018	18	38.28	10.02	15.05					55.7034	44.475					36.846	16	9	11	PPD_Early	8	No	No	No	No	0	0	10.02	2
526	Male	2628	2.42	4.28	6.85	29.5222	12	37.42	10.48	14.16	17.94	24.39	32.21	42.34	52.2945	65.4206	62.0474	56.6859	67.037	58.1023	26.1739	12	1	1	PPD-	0	No	No	No	No	1	0	17.94	2
527	Female	2962	2.14	4.14	8.28	41.3771	16	37.57	10.65	14.13	18.44	24.19	32.01	40.59	68.824	58.2344	64.2259	60.6349	58.8522	51.0716	38.4942	12	3	3	PPD-	1	No	No	No	No	2+	0	14.13	2
528	Male	3010	2.85	3.71	9.14	27.2865	14	38.85	10.05	14.1	18.01	24.03	32.08	38.13	59.7084	61.9337	76.602	61.0847	61.5146	60.5449	25.1745	14	3	1	PPD-	1	Yes	Yes	No	No	0	0	6.04	2
529	Female	3080	2.14	4.14	10.71	32.4134	16	40.71	11.53	14.23	19.29	24.12	31.98	42.86	51.0236	46.8897	39.5094	43.2702	55.966	52.0899	30.768	16	14	11	PPD_Early	9	No	Yes	No	No	0	0	16.59	2
530	Male	2654	2.42	4.14	8.14	35.6003	26	40.28	10.58	14.26	18.24	24.58	32.21	38.36	25.9897	61.4883	49.9882	52.7631	52.6754	52.2305	34.872	14	2	2	PPD-	2	Yes	Yes	No	No	1	0	10.58	2
531	Female	2882	1.99	4.14	8.28	43.2991	12	38.28	10.15	13.87	19.52	25.64	34.48	42.76	36.0021	29.1958	38.9855	50.6779	48.3307	39.9396	39.2471	15	16	8	PPD_Early	4	No	No	No	No	0	0	10.15	2
532	Female	2824	2.42	4.14	8.28	31.9206	13	38	10.88	15.25	18.9	25.34	33.16	42.04		55.1526	66.4476	65.0569	59.1477	51.182	26.1383	12	0	0	PPD-	0	No	Yes	No	No	1	0	15.25	2
533	Male	2852	2.42	4.28	8.42	43.8795	16	38.85	10.48	14.85	19.32	24.98	33.23	40.56	39.2048	52.5195	43.1946		45.1037	40.9587	41.4155	15	3	3	PPD-	2	No	No	No	No	1	0	14.85	2
534	Female	3540	3.99	4.99	8.28	34.5325	14	38.71		14.39	18.93	24.75	35.04	44.47		57.5371	47.975	55.8164	50.166	49.2807	36.2081	16	0	0	PPD-	1	No	No	No	No	0	0	1.18	1
535	Female	3282	2.14	4.42	8.14	24.2245	12	39.85	10.58	14.13	18.27	25.64	34.41	41.09	60.2571	69.3322	53.4017	71.1838	56.7418	62.7919	17.7358	11	3	2	PPD-	0	No	No	No	No	0	0	3.97	1
536	Male	2708	2.28	3.99	8.28	50.2368	14	38.42	11.34	14.06	18.4	24.19	33.16	41.61	48.0849	50.8358	41.9872	53.6108	56.3389	46.8736	37.8179	15	1	0	PPD-	1	No	No	No	No	2+	0	18.4	2
537	Male	3080	2.14	4.28	8.85	28	12	39.85	11.24	15.81		24.42		43.49	52.4535	42.4184		42.6861		53.4816	25.5852	14	3	1	PPD-	0	No	No	No	No	0	0	15.81	2
538	Female	2770	2.14	4.99		23.0965	14	37.85	10.94	14.62	18.77	24.16	34.18	57.65	37.7883	57.0423	51.9518	50.0987	32.3438		22.4805	15	4	0	PPD-		No	No	No	No	0	0	14.62	2
539	Female	3270	2.14	4.85		29.6947	16	39.42		16.07	22.64	28.04	40.82	40.82		52.7726	57.0955	49.1053		38.1194	26.5654	15	1	1	PPD-		No	No	No	No	2+	0	1.11	1
540	Male	3146	2.42	4.57	8.28	33.4319	17	38.71	10.61	15.94	18.93	26.06	34.35	43.78	38.84	45.872	47.975	46.2751	67.9327	60.2556	34.59	19	1	1	PPD-	1	No	No	No	No	1	0	18.93	2
541	Male	2666	2.14	4.14	8.28	31.3511	12	37.85	10.68	14.59	18.83	24.45	31.98	40.53	38.4824	57.0423	44.5581	52.9743	55.966	61.3659	31.4305	15	4	2	PPD-	2	No	No	No	No	1	0	14.59	2
542	Male	3650	2.14	3.99	8.14	36.2464	18	39.71	11.63	14.49	19.09	24.03	32.21	41.61	35.5476	61.0164	47.4226	50.5139	44.0585	44.3741	35.9261	16	6	5	PPD-	3	No	No	No	No	1	0	19.09	2
543	Female	3058	2.28	4.57		29.076	12	40	11.17	15.05	19.92	23.8	32.21	42.57	64.1975	51.9682	48.979	58.0007	44.0585	47.6749	28.5886	14	7	4	PPD-		No	No	No	No	1	0	6.9	2
544	Female	3090	2.14	3.99	8.28	36.9719	16	39.57	10.71	14.62	18.34	24.52	33.85	42.47	38.4824	38.3987	42.275	45.9868	32.9483	47.8447	34.0808	14	2	1	PPD-	1	No	No	No	No	1	0	0	0
545	Female	2880	2.14	5.57	9.57	38.8145	12	38.28	10.22	14.69	18.8	24.72	34.41	44.04		34.3877	48.255	59.5141	45.765	62.3125	38.5106	16	4	4	PPD-	3	No	No	No	No	0	0	14.69	2
546	Female	2862	2.42	3.99	8.42	43.4333	18	39.14	10.74	14.39	18.27	24.29	32.54	40	38.4824	46.3818	53.4017		40.6686	26.6362	40.3751	15	5	2	PPD_Late	9	Yes	Yes	No	Yes	1	0	18.27	2
547	Female	2630	3.42	4.14	8.42	30.6721	12	38.14	10.81						58.8334						30.1985	14	6	6	PPD_Late	13	No	No	No	No	1	1	4.4	1
548	Female	2378	3.42	4.14	8.42	30.6721	12	38.14	11.5						66.1952						30.1985	14	6	6	PPD_Late	13	No	No	No	No	1	1	4.4	1
549	Female	2564	2.42	4.14	8.57	37.5195	18	38.42	10.58	14.03	18.17	24.12	32.08	38.19	55.9737	65.8376	68.5451	60.8597	55.7562	62.9635	37.1745	18	7	7	PPD-	3	No	No	No	No	1	0	10.58	2
550	Female	3308	2.28	4.28	8.28	34.9322	12	39.85	10.65	14.33	18.77	24.45	33.07	42.27	47.4068	46.638	48.255	38.9993	50.9119	55.6229	37.0951	12	18	15	PPD_Early	10	Yes	Yes	No	No	0	0	18.77	2
551	Female	4286	2.14	4.85	8.14	37.4346	12	41.14	10.58	14.52	19.19	25.57	31.32	41.68	64.5406	61.0164	61.9001	60.9308	63.3453	66.6803	37.6318	15	5	4	PPD-	4	No	No	No	No	1	0	7.23	2
552	Male	3254	2.14	4.71		27.8522	12	39.42	11.53	14.95	19.03	25.5	33.33	42.6	66.1952	52.5195	40.3132	47.4591	56.1376	60.0293	25.5743	16	1	0	PPD-		No	No	No	No	0	0	19.03	2
553	Female	2686	2.28	4.42	7.71	32.5028	18	39	10.09	14	18.14	24.45	32.28	38.16	64.4497	58.4539	61.4279	59.9618	78.2648	68.1601	31.4716	18	2	1	PPD-	0	Yes	Yes	No	No	0	0	18.14	2
554	Male	1622	2.14	4.28	8.14	45.0157	12	35.14	11.83	14.82	19.13	25.14	33.39	40.95	31.2454	45.3144	43.7327	37.899	30.7626	30.2581	40.0329	14	0	0	PPD-	0	No	No	No	No	2+	0	4.37	1
555	Male	2932	2.28	5.14		32.2409	12	38.42			16.96	24.62	33.36	44.18			46.2185	56.2504	44.7487	71.6328	33.5907	12	1	1	PPD-		No	No	No	No	1	0	5.95	1
556	Male	4170	2.28	4.14	8.28	43.729	16	40.71	10.58	14.23	18.37	24.12	32.31	41.42	51.6903	43.1835	49.4001	50.306	61.0716	62.2394	36.6215	16	5	3	PPD-	6	No	No	No	No	1	0	6.64	2
557	Male	3250	2.14	4.14	8.14	29.1253	12	40.57	10.42	14.46	19.42	25.9	33.33		39.5773	34.9496	39.2463	26.2986	25.305		28.9966	15	1	1	PPD-	0	No	No	No	No	0	0	14.46	2
558	Male	3264	2.14	4.71		38.8309	12	40.14	10.25	14.33	18.24	24.06	32.01	40.3	39.9577	54.0632	46.2768	46.7881	47.3074	46.5074	36.4408	15	4	7	PPD-		No	No	No	No	1	0	4.27	1
559	Male	2580	2.14	3.99	10.42	28.9117	12	37	10.35	14.23	18.08	24.49	32.38	42.47	61.8209	58.0082	46.5723	59.9618	52.2757	42.8972	24.898	12	8	4	PPD-	5	No	No	No	No	1	0	10.35	2
560	Male	3114	2.14	4.14	8.14	44.9391	12	38.14	10.74	14.29	18.67	25.08	32.57	41.65	38.4824		52.2366	62.0758	57.5721	54.1968	33.1609	14	1	0	PPD-	0	No	No	No	No	2+	0	10.74	2
561	Male	2950	2.14	4.28	8.42	28.9473	12	39	10.42	14.33	18.17	24.32	32.44	41.22	39.5773	65.2009	53.6996	56.9042	72.2876	65.1187	29.3306	14	1	1	PPD-	1	No	No	No	No	0	0	6.47	2
562	Female	2816	2.99	4.85		33.2621	14	40.28	10.25	14.92	18.47	25.37	32.74	41.65	58.1181	26.3344	41.7019	27.0641	31.8091	41.7133	33.3662	14	1	1	PPD-		No	No	No	No	1	0	10.25	2
563	Male	3066	2.57	4.57	8.14	38.6311	9	40.42	10.32	14.26	17.94	24.35	32.57	38.36	44.4978	42.9255	36.0143	21.6862	37.6518	44.4538	37.3005	12	5	4	PPD-	4	No	No	No	No	2+	0	17.94	2
564	Male	3312	2.14	4.28	8.28	37.4237	12	40.85	10.61	14.46	19.23	23.83	31.65	43.65	51.6903	53.5687	54.525	65.0699	53.9026	43.3672	36.0082	14	9	3	PPD_Early	6	No	No	No	No	0	0	10.61	2
565	Female	3420	2.14	4.14	8.28	45.6345	16	37.57	10.58	14.06	18.17	24.19	32.38	40.2	51.6903	47.1365	53.6996	46.5867	35.1227	51.751	43.3812	14	0	0	PPD-	1	No	No	No	No	1	0	1.05	1
566	Male	3788	2.14	3.99	8.28	34.0917	16	39.42	10.71	14.39	18.08	24.45	32.11	40.59	38.4824	57.5371	65.1418	56.468	49.9978	56.1281	34.7789	14	5	1	PPD-	2	No	No	No	No	1	0	14.39	2
567	Female	2882	2.71	3.99	11.42	29.4182	12	37.85	10.58	14.29	18.83	24.16	31.78	40.59	34.5565	57.7757	40.8612	46.5867	44.7874	43.4869	28.0027	14	2	0	PPD-	0	No	No	No	No	1	0	18.83	2
568	Male	3458	2.14	3.99	8.14	42.924	12	37.42	11.27	14.69	18.7	25.14	33.59		55.8246	56.7867	44.8382	44.8066	47.183		32.6872	18	2	0	PPD-	0	Yes	Yes	No	No	2+	0	11.27	2
569	Female	3412	1.99	4.71		45.7112	12	39.28	11.9	14.16	18.31	25.18	33.2	41.61	49.3985	50.5959	45.9839	48.0592	47.9125	41.8745	37.7823	15	8	4	PPD-		No	No	No	No	2+	0	1.18	1
570	Female	946	2.14	4.42	8.99	35.2361	12	32.57	10.25			24.19		37.9	35.4176			32.5385		37.4367	33.6564	18	4	1	PPD-	1	Yes	Yes	No	No	0	0	4.43	1
571	Male	2516	1.99	3.71	8.71	34.7433	12	37.85	10.42	15.15	18.73	25.41	36.55	45.89	44.026	25.742	30.0412	27.0641	36.9475	27.8125	32.6571	12	12	16	PPD_Early	15	No	No	No	No	0	0	10.42	2
572	Male	2450	3.99	8.28		38.3436	16	36	11.17	15.05	19.03	25.37	32.77	39.38	56.3682	25.742	51.3897	51.091	48.6568	50.5477	34.2396	14	3	2	PPD-		No	No	No	No	0	0	15.05	2
573	Female	3722	2.14	4.71		38.5791	16	38.42			18.6		30.57	42.04			52.524		50.0486	58.6462	37.5715	15	5	5	PPD-		Yes	Yes	No	No	1	0	6.37	2
574	Female	2584	1.99	4.28	8.14	36.8816	12	37.85	10.61	14.29	18.4	24.26	32.21		47.4068	61.4883	45.6936	49.8921	41.1861		34.9076	12	1	1	PPD-	1	No	No	No	No	0	0	1.11	1
575	Female	3170	2.14	4.85		33.1088	12	38	10.22	14.59	18.67	24.85	32.31	40.79	40.3463	60.7711	59.6351	52.1323	66.8027	53.2544	38.2396	12	3	0	PPD-		No	No	No	No	0	0	0	0
576	Male	1592	2.14	4.85		28.1999	16	32.28				24.88	42.43	42.43				24.3916		28.2015	29.4593	12	4	5	PPD-		No	No	No	No	0	0	3.02	1
577	Male	3700	2.57	4.85		40.5229	16	37.85	10.19	14.26	17.94	24.19	32.01	38.23	49.6214	50.3506	50.8904	46.5867	41.535	42.177	35.0007	14	6	3	PPD-		No	No	No	No	2+	0	17.94	2
578	Male	3460	2.14	4.42	8.85	24.0438	16	39.71	10.48	14.46					61.0209	53.5687					23.6769	17	4	11	PPD_Late	7	No	No	No	No	0	0	6.57	2
579	Male	2990	2.14	4.28	8.42	33.0376	12	40.57	10.51	14.59	19.95	25.7	33.69	40.69	30.4784	42.1274	34.0477		30.32	35.7495	30.0178	12	16	17	PPD_Early	9	Yes	Yes	No	No	1	0	10.51	2
580	Male	3596	2.42	4.57	8.57	39.54	19	38.42	10.09	14.23	18.37	24.58	32.41	37.24	31.2609	58.0082	45.6936	45.7883	52.2757	56.9246	41.5359	12	2	1	PPD-	1	No	No	No	No	0	0	14.23	2
581	Female	3100	2.14	4.14	8.14	37.5661	12	40.14	10.28	14.2	18.73	24.09	32.28	41.74	53.578	50.5959	48.5374	46.7881	46.7439	49.2034	33.8289	14	4	0	PPD-	2	No	No	No	No	1	0	4.66	1
582	Female	3104	2.14	4.28	7.85	42.6995	9	39	10.61	14.76	18.67	24.19	33.39	41.55	55.9737	56.5259	48.5374	57.1228	61.532	67.0601	33.7577	12	1	3	PPD-	4	No	No	No	No	2+	0	18.67	2
583	Female	3056	2.14	4.99		34.2916	12	38.85	10.02	14.29	18.54	26.89	36.32	43.81	36.2978	50.3506	56.518	54.6715	53.2308	60.2556	38.6448	14	4	2	PPD-		No	Yes	No	No	2+	0	10.02	2
584	Male	3588	2.14	3.71	8.14	41.5359	16	40.85	10.45	14.76	18.21	23.99	32.01	40.26	39.5773	56.5259	57.4109	50.5139	55.966	49.0443	39.2772	12	3	1	PPD-	0	No	No	No	No	1	0	14.72	2
585	Female	2640	2.28	4.28	8.14	40.0958	16	38.71	10.71	14.72	18.04	23.96	32.54	40.86	42.6916	49.3204	46.8705	46.9903	37.8163	45.5228	36.1561	11	3	0	PPD-	0	No	No	No	No	0	0	18.04	2
586	Female	2340	2.14	4.42		37.6345	15	37.42	9.96						36.2978						36.3395	14	3	4	PPD-		No	No	No	No	0	0	1.05	1
587	Female	3300	2.28	5.99	11	39.1212	12	40.71	10.25	14.79	18.44	24.29	32.34	39.67	58.1181	56.5259	41.9872	46.386	43.8784	57.7083	35.3046	12	7	6	PPD-	5	No	No	No	No	1	0	10.25	2
588	Female	2706	2.28	4.14	7.85	28.345	16	40.14	11.14	14.99	18.44	23.96	32.08	40.72	52.9757	48.502	49.4001	43.4667	58.6354	48.3764	29.7139	16	2	0	PPD-	0	No	No	No	No	1	0	18.44	2
589	Male	3420	2.28	4.14	9.99	34.1054	12	40.57	10.88	14.56	18.7	24.98			58.1711	53.3136	52.2366	51.9231			29.6126	12	5	3	PPD-	5	No	No	No	No	1	0	1.28	1
590	Female	2790	2.71	3.85	9.99	27.0582	16	41.71	11.4	14.72	19.85	25.8	33.82	43.29	36.1611	60.5199	52.6501	53.6694	52.3736	53.8385	24.9884	12	2	0	PPD-	0	No	No	No	No	0	0	14.79	2
591	Female	2866	2.28	5.71	8.71	40.5476	9	39.28	10.02	14.16	18.34	24.78	32.7	43.29	60.5548	61.7144	57.1106	48.8678	57.3634	48.9368	29.8672	12	2	2	PPD-	2	No	No	No	No	0	0	10.02	2
592	Female	3134	1.99	4.28	8.14	25.8453	12	40.71	11.63	14.16	17.91	24.42	32.28	40.3	50.5892	58.0082		53.186	63.9371	51.5811	28.1506	14	1	4	PPD-	1	No	No	No	No	0	0	11.63	2
593	Female	2890	2.14	5.14	8.57	33.232	14	40.28	10.28	14.66	18.57	24.32	32.61	42.27	39.9577	26.9214	30.3143	28.8556	46.1891	45.7048	27.729	12	4	4	PPD-	3	No	No	No	No	0	0	1.15	1
594	Male	2362	2.14	4.28	7.71	31.1376	9	37.28		14.36	18.7	24.95	33.56	42.53		53.8186	44.8382	48.4623	52.7549	57.7397	26.7762	13	1	1	PPD-	1	No	No	No	No	1	0	8.15	2
595	Female	2594	2.14	4.14	9.28	31.0856	10	38.28	10.22	14.82	18.5	24.49	32.08	38.26	40.3463	26.6286	37.9979	42.4931	35.6018	52.4002	28.7666	14	2	1	PPD-	1	No	No	No	No	0	0	1.08	1
596	Female	2082	2.14	3.85	8.14	41.8782	17	38.42	10.68	14.16	18.47		32.31	38.52	38.4824	46.8897	49.1099		63.9371	65.007	35.3895	16	4	4	PPD-	5	No	Yes	No	No	1	0	18.47	2
597	Male	3356	2.14	4.14	9.28	47.0828	15	39.57	9.99						55.7034						35.7098	16	5	5	PPD-	1	No	No	No	No	0	0	9.99	2
598	Male	3302	3.71	4.42	8.14	33.6263	12	41	10.38	14.33	18.93	24.91	32.54	41.94	52.9234	54.0632	40.586	52.1323	43.5208	43.8818	33.2704	14	3	1	PPD-	1	No	No	No	No	2+	0	6.18	2
599	Female	2394	2.14	4.14	8.14	38.0643	16	37	10.38	14.46	18.14	23.89	31.72	40.3	57.3721	49.8449	46.5723	50.7224	44.9718	51.5811	35.0335	14	2	0	PPD-	0	No	No	No	No	0	0	10.38	2
600	Female	2592	2.14	4.14	8.14	31.3457	14	40.85	10.61	13.9	18.27	24.16	32.05	40.03	51.6903	54.983	49.6928	57.1228	58.8522	46.9998	29.9767	16	1	1	PPD-	1	No	No	No	No	0	0	4.63	1
601	Female	3428	2.14	4.14	8.14	33.0924	16	41	11.57	14.95	18.7	24.39	31.91	39.61	54.3496	60.0009	52.2366	63.6859	70.6435	65.5548	32.9446	16	5	4	PPD-	4	No	No	No	No	1	0	18.7	2
602	Male	3364	3.42	8.71		33.3361	12	40.28	10.61		20.41	25.01	33.3		38.84		55.036	51.9231	44.9258		28.0274	12	6	2	PPD-		No	No	No	No	0	0	10.61	2
603	Female	3756	2.28	4.14	8.99	23.7864	13	39.57	10.71	15.05	19.23	24.45	32.14	40.36	38.4824	59.4615	47.15		41.3602	43.8094	22.8036	13	1	1	PPD-	1	No	No	No	No	1	0	1.18	1
604	Male	2918	2.14	4.14	8.42	29.1061	13	37.85	10.81	14.46	18.04	24.19	33.2	43.03	42.2723	49.8449	46.8705	46.5867	36.6772	44.536	29.5414	13	16	10	PPD_Early	8	Yes	Yes	Yes	Yes	1	0	3.65	1
605	Male	2972	2.14	4.14	8.14	35.0938	16	39.14	10.78	14.79	18.86	24.55	32.18	42.04	50.5528	56.5259	40.586	35.5056	46.9308	48.6939	33.1362	16	5	6	PPD-	2	No	No	No	No	0	0	10.78	2
606	Male	3116	2.57	4.14	7.85	37.0291	13	40	10.74	14.2	18.34	24.78	35.37	40.89	38.4824	46.8897	42.275	48.8678	41.3621	50.5621	36.3176	13	15	4	PPD_Early	1	Yes	Yes	No	No	0	0	4.73	1
607	Male	2840	2.14	4.14	8.14	24.4107	14	38.14	10.25	14.62	18.54	25.27			39.9577	53.3136	45.4059	44.4189			20.0219	9	10	3	PPD_Early	1	No	No	No	No	0	0	0	0
608	Female	3340	2.14	4.42	7.28	29.4538	16	40	10.81	14.59		24.45	32.31	40.49	33.9917	49.5849		38.9993	52.475	53.7726	24.8843	16	7	5	PPD-	7	No	No	No	No	0	0	1.11	1
609	Male	3164	2.14	4.14	8.14	34.6037	15	39.85	10.35	14.95	19.32	24.85	31.95	39.34	39.5773		20	55.5999	55.966	43.0184	33.4374	14	0	0	PPD-	0	No	No	No	Yes	1	0	6.54	2
610	Male	3032	2.14	4.14	7.28	37.1581	17	38.14	11.01	15.25	19.85	24.75	32.01	38.49	53.5224	47.6507	41.6368	41.9192	44.4212	49.4719	44.4463	14	5	3	PPD-	3	No	No	No	No	1	0	19.85	2
611	Female	2840	2.14	4.14	8.14	25.6454	16	40.14	10.15	14.26	18.54	24.16	34.68	40.4	54.9671	57.7757	45.4059	57.1228	45.2463	48.8773	25.7248	16	2	6	PPD-	3	Yes	Yes	No	No	0	0	18.54	2
612	Female	2806	2.14	4.28	8.42	33.4155	16	37.85	10.12	14.26	18.21	24.42	32.28	40.99	69.1909	61.4883	49.9882	56.6859	55.3405	55.4258	32.5667	16	5	2	PPD-	1	No	No	No	No	1	0	18.21	2
613	Male	2896	2.14	4.71		25.4976	9	39.42	10.78	15.41	19.78	24.88	32.67	40.36	54.6931	54.8657	45.5642	48.6647	40.3272	33.6735	24.7009	12	5	1	PPD-		Yes	Yes	No	No	1	0	10.78	2
614	Female	3326	2.14	4.28	7.42	30.2998	16	40.42	9.96	14.23		25.6	36.32	40.89	55.7034	50.5959		43.8427	53.2308	53.0817	30.1109	16	6	1	PPD_Late	9	No	No	No	No	0	0	14.23	2
615	Male	2688	1.42	3.99	7.85	30.1903	16	37.57	10.15	14.49	18.6	24.09	31.78	39.08	54.9671	34.9496	41.4191	46.7881	38.9864	30.4791	29.7659	15	0	5	PPD-	4	No	No	No	No	0	0	10.15	2
616	Male	3048	0.99	4.42	8.14	29.2649	16	38.42	10.74		16.6	25.73	34.91	40.59	51.11		54.9666	60.7025	61.2272	53.5998	33.3799	16	0	0	PPD-	0	No	No	No	No	0	0	16.6	2
617	Male	2852	2.57	4.85	8.14	24.9802	12	40.42	12.91	15.77	18.93	24.52	33.53	38.75	31.8917	61.1969	51.6695	42.4931	41.7809	48.9744	25.7358	15	5	7	PPD_Late	9	No	No	No	No	1	0	7.29	2
618	Male	3000	2.71	4.28	8.85	27.6003	14	38	10.02	14.13	18.67	24.39	32.08	38	55.7034	47.1365	41.1389	49.686	44.2394	47.7024	26.809	12	0	1	PPD-	1	No	No	No	No	0	0	14.13	2
619	Male	3672	2.14	3.99	8.14	27.9179	18	39.42	10.71	14.43	19.03	25.01	31.22	40.17	63.7375	57.5371	55.0819	62.3054	60.6347	49.2113	32.7201	14	1	1	PPD-	0	No	No	No	No	0	0	14.43	2
620	Female	2998	2.42	4.85	8.99	30.5873	14	41.14	11.93	15.45	19.32	24.39	34.28	40.07	49.3985	54.8657	50.565	56.6859	70.6818	64.6337	28.9528	14	9	2	PPD_Early	1	Yes	Yes	No	No	1	0	8.84	2
621	Female	3258	2.14	4.28	7.14	34.5216	16	41		13.28	19.03	25.24	34.15			41.7245	40.3132	51.506	54.3772		32.1752	16	11	7	PPD_Early	4	No	No	No	No	0	0	0.98	1
622	Female	2666	2.14	4.14	8.99	28.8241	18	39.57	10.74	15.12	18.31	27.08		50.03	38.4824	63.2081	57.1106	50.9434			26.2587	16	7	3	PPD-	1	No	No	No	No	0	0	5.98	1
623	Male	3162	2.14	4.14	7.99	27.3073	16	39.85	10.42		18.93	24.85	33.03	41.09			36.8915	27.8592	39.8205	45.1946	27.7947	16	0	1	PPD-	1	No	No	No	No	0	0	18.93	2
624	Male	3940	2.14	4.28	8.14	38.3436	14	41.57	10.42	14.43	18.11	25.01	34.22	41.81	61.8209	61.2555	68.8556	58.8446	65.3939	59.0089	38.8391	12	2	2	PPD-	1	No	No	No	No	1	0	18.11	2
625	Female	3358	2.14	4.14	8.14	36.9117	12	37.85	10.61	14.46	18.44	24.42	31.98	41.05	34.5565	49.8449	41.9872	39.1861	41.535	42.8419	34.2231	13	0	0	PPD-	1	No	No	No	No	1	0	6.5	2
626	Female	2956	2.14	4.71	8.14	32.553	14	38.57	11.11	14.79	18.24	23.99	32.05	40.03	60.9036	60.2631	46.2768	54.0375	53.0798	52.0906	34.1739	12	0	0	PPD-	1	No	No	No	No	2+	0	18.24	2
627	Female	3542	2.14	4.14	8.14	29.306	14	41	11.04	14.82	18.93	25.64	35.53	44.04	57.5402	60.2631	59.0586	43.8427	54.6709	45.2972	27.3785	15	0	0	PPD-	1	No	No	No	No	1	0	18.93	2
628	Female	2860	2.14	4.57	8.14	37.7385	18	39.57	10.61	14.29	18.34	25.04	34.54	41.42	47.4068	35.5003	38.5661	24.2369	37.3734	72.2606	38.7953	14	8	8	PPD-	4	No	No	No	No	0	0	14.29	2
629	Male	2672	2.14	4.14	8.14	36.5147	9	38.71	10.22	14.13	18.04	24.26	32.77	41.19	40.3463	54.5351		39.3738	51.4899	47.5415	37.2977	12	6	6	PPD-	6	No	No	No	No	0	0	4.47	1
630	Female	2794	2.14	4.14	8.14	48.178	16	40.42	10.51	13.97	18.11	24.55	34.91	42.27	39.2048	51.0702	61.4279	49.4805	58.5067	50.6639	37.0103	16	4	4	PPD-	4	No	No	No	No	0	0	10.51	2
631	Female	3076	2.14	4.85		38.0917	16	37.71	10.81	15.45	18.67	24.26	32.31	43.22	54.6931	51.1132	48.5374	60.4103	58.2061	54.0169	36.6845	13	2	2	PPD-		No	No	No	No	1	0	4.83	1
632	Male	3384	2.57	4.14	8.28	32.8925	12	40.85	9.99	14.13	18.21	24.06	35.56	39.15	50.852	54.5351	42.5654	53.8239	49.1079	50.8827	28.8706	18	5	5	PPD-	2	No	No	No	No	0	0	14.13	2
633	Female	2336	4.28	6.57		35.2964	17	37	10.51	14.39	18.37	23.8	32.08	39.94	43.568	50.1002	56.813	68.6045	70.1523	70.0986	34.6146	14	4	6	PPD-		No	No	No	No	0	0	18.37	2
634	Female	3436	1.85	4.14	7.85	36.167	16	40	10.15	14.52	18.96	24.49	31.78	40.03	54.9671	38.6734	47.6976	45.9868	36.0859	29.1817	39.2498	14	2	4	PPD-	4	No	Yes	Yes	Yes	0	0	10.15	2
635	Male	3526	2.14	4.71		21.7112	12	41	9.56	13.93	17.71	23.89	32.57	40.4	42.8562	54.983	66.4011	64.8391	60.4179	56.4792	19.6277	12	6	4	PPD-		No	No	No	No	0	0	9.56	2
636	Female	3052	1.85	4.28	7.85	33.7112	14	38.71	10.35	14.46	18.73	24.09	32.57	39.97	57.3721	61.0164	59.6351	53.8239	43.3433	46.9998	35.3593	16	2	4	PPD-	0	No	No	No	No	2+	0	18.73	2
637	Female	2538	2.14	4.14	8.14	25.6975	15	38.14	10.25	14.33	18.04	24.22	32.34	39.94	53.578	57.7757	43.1541	64.1469	55.3405	57.3571	24.3915	10	5	7	PPD-	5	No	No	No	No	0	0	0.95	1
638	Male	3284	3.28	4.14	8.14	38.1081	18	39.71	10.19	14.89	18.8	25.08	33.99	42.07	35.7087	26.3344	40.8612	58.622	74.112	78.3468	36.1889	18	1	1	PPD-	1	No	Yes	No	No	0	0	10.19	2
639	Male	3020	2.28	4.14	8.14	37.3142	18	40.71		14.36	19.09	23.8	31.88	39.48		50.1002	58.4921	61.5353	50.3904	40.1412	37.9658	16	1	2	PPD-	0	Yes	Yes	No	No	0	0	19.09	2
640	Female	3200	2.14	4.57		27.0691	12	39.71	11.27	15.15	19.09	24.29	31.98	40.17	59.6945	55.7149	51.1124	53.3981	55.966	56.8304	29.0294	12	1	1	PPD-		No	No	No	No	1	0	6.37	2
641	Male	3342	2.99	4.14	9.57	22.1958	9	38.85	10.22	14.33	18.01	24.55	32.74	40.3	58.8965	42.9255	20	49.4805	43.1666	38.8969	23.4579	13	9	6	PPD_Early	5	No	No	No	No	0	0	10.22	2
642	Female	2700	2.14	4.28	8.14	32.063	16	38.71	10.12	14.29	18.77	24.52	34.64	41.78	40.7434	57.7757	51.9518		45.4185	54.0212	31.3593	15	1	3	PPD-	2	No	No	No	No	0	0	18.77	2
643	Female	2858	2.28	4.14	8.14	38.3053	12	41.28	10.61	14.43	18.5	24.03	31.88	39.28	51.6903	57.5371	52.814	50.5139	53.2837	58.4119	32.553	12	14	12	PPD_Early	6	No	No	No	Yes	0	0	10.61	2
644	Male	3178	2.14	4.99	8.14	26.1685	9	40	10.71	14.62	18.31	23.8	33.46	40.17	55.3192	68.2285	60.8195	61.5353	47.364	54.2907	21.9083	12	0	0	PPD-	0	No	No	No	No	0	0	6.54	2
645	Male	3316	2.14	4.42	7.99	33.4839	12	39.71	10.65		18.7	23.99	35.33	41.35	60.2571		41.1389	50.5139	44.228	47.3746	31.7864	14	0	1	PPD-	1	No	No	No	No	1	0	10.65	2
646	Female	2868	2.14	4.14	8.14	26.757	18	41.14	10.38	14.36	18.27	24.16	34.54	39.9	57.3721	57.5371	57.1106	53.6108	48.3307	54.8088	26.1629	14	5	2	PPD-	2	No	No	No	No	0	0	10.38	2
647	Male	2930	1.99	4.14	8.99	37.4538	16	40	9.2	14.39	17.85	24.52	32.57	40.86	62.441	50.1002	62.0474	63.4555	51.8806	53.0817	39.8385	14	8	3	PPD-	1	No	No	No	No	0	0	9.2	2
648	Male	3670	2.14	4.14	8.99	28.4545	12	40.28	10.38	14.95	19.36	24.12	33.1	40.07	35.1286	52.5195	50.2949	50.306	36.8382	39.2079	28.961	12	22	21	PPD_Early	28	Yes	Yes	No	Yes	2+	0	19.36	2
649	Female	3062	2.14	3.99	8.42	36.8405	16	38.85		14.56	19.03	26.46	30.9	38.46		64.4998	44.0054	48.8448	55.3852	75.3637	33.9932	18	1	0	PPD-	0	No	No	No	No	1	0	6.11	2
650	Male	2446	2.28	4.28	8.14	36.4025	15	37.42	10.32	14.06	18.01	23.99	32.28	41.25	39.9577	39.738	46.8705	50.5139	58.2061	57.4073	37.5222	15	4	0	PPD-	0	No	No	No	No	0	0	4.1	1
651	Female	2422	2.42	4.28	11.42	34.4559	12	40.71	10.28		18.31	24.55	35.43	42.01	67.1983		57.1106	35.5056	49.4576	51.182	37.8398	15	13	5	PPD_Early	1	No	No	No	No	0	0	1.21	1
652	Male	2868	2.14	3.99	8.14	39.8138	14	39.42	10.09	14.33	17.91	25.14			40.7434	54.0632	32.2953	44.8066			30.0068	16	3	1	PPD_Late	11	No	No	No	No	0	0	17.91	2
653	Male	2290	2.14	4.28	8.28	38.026	12	38.28	10.38	14.82	18.63	24.26	32.24	39.9	52.9234	45.3144	48.8224	60.4103	58.4201	54.8088	33.0568	13	1	4	PPD-	2	No	No	No	No	2+	0	1.34	1
654	Male	3054	2.14	4.28	8.42	30.8145	14	37.85	11.27	15.97					51.9548	45.5681					30.3463	16	3	0	PPD-	0	No	No	No	No	1	0	15.97	2
655	Male	3774	2.14	4.14	8.28	26.9131	12	38.14	10.19	13.87	18.04	23.89		58.77	54.2589	54.983	61.7362	54.2516			26.6831	16	1	0	PPD-	0	No	No	No	No	0	0	13.87	2
656	Male	3490	2.14	4.14	7.99	30.814	16	41.14	11.14	14.13	18.27	21.82	31.88	37.24	37.12	58.2344	53.4017	51.6889	38.8172	59.5551	35.6468	15	0	0	PPD-	1	Yes	Yes	No	Yes	0	0	18.27	2
657	Female	3214	2.14	4.14	7.99	32.8487	14	40	10.28	14.46	18.57	24.32	31.36	39.74	58.1181	42.3972	41.4191	53.3981	39.6697	24.5057	30.0452	14	5	9	PPD_Late	3	No	No	No	No	0	0	10.28	2
658	Male	2896	2.14	4.14	7.57	37.0431	14	36.42	10.38	14.46	18.4	24.62	34.68	41.65	52.9234	53.5687	45.6936	42.3009	45.2463	44.21	35.7837	16	3	4	PPD-	4	No	No	No	No	0	0	1.05	1
659	Female	3090	2.14	4.57	8.71	30.2423	16	41.57	10.38	14.29	18.44	23.96	35.53		66.2696	61.4883	71.6388	75.1791	60.0595		29.7194	16	5	1	PPD-	3	No	No	No	No	0	0	7.16	2
660	Female	2976	2.99	4.99		30.0945	14	40.71	10.19	14.49	18.86	24.62	32.38	40.1	54.2589	57.2925	51.6695	49.2757	40.8404	44.2931	26.7214	14	3	3	PPD-		No	No	No	No	0	0	0	0
661	Male	3130	2.14	3.85	8.57	21.7893	9	38.71	10.55	14.06	19.29	24.49	31.72	40.1	51.6903	54.5351	50.565	45.9868	44.9718	41.7505	19.0144	9	1	1	PPD-	0	No	No	No	No	0	0	0	0
662	Male	3474	2.28	3.99	8.14	34.0808	12	40.28	10.88	14.76	19.23	24.68	32.51	38.46	62.2477	56.5259	58.2125	66.4759	57.7821	75.3637	27.822	16	1	1	PPD-	0	No	No	No	No	0	0	19.23	2
663	Female	2686	2.14	4.14	8.14	41.5962	16	38.42	10.35	14.66	19.06	24.42	32.87	39.8	57.3721	34.3877	40.0429	39.1861	54.123	49.8792	39.0281	14	6	6	PPD-	6	No	No	No	No	0	0	6.9	2
664	Female	2306	2.42	4.28	7.99	31.6797	12	36.85	10.48	14.62	18.4	24.45	32.54	41.28	56.6577	53.3136		42.4931	34.9641	24.8011	29.9411	12	4	2	PPD-	5	No	No	No	No	1	0	1.15	1
665	Female	3252	2.28	4.28	9.85	39.0472	16	39.14	10.05						59.7084						35.5346	14	1	1	PPD-	1	No	No	No	No	1	0	10.05	2
666	Female	3164	2.14	4.28	9.42	24.4791	12	39	10.09	14.23	18.6	24.58	35.17	40.46	54.9671	32.0649	52.524		28.1533	46.1792	24.9227	15	5	3	PPD-	3	No	No	No	No	0	0	18.6	2
667	Male	2642	2.14	3.99	8.14	38.924	12	37.85	10.22	14.82		24.12	35.43	42.63	40.3463	49.0516		20	38.6636	60.0293	38.7515	12	3	1	PPD_Late	9	Yes	Yes	No	No	0	0	0	0
668	Female	2570	2.14	4.14	8.14	31.614	12	37.28	9.99	13.9	18.24	24.26	33.66	39.8	50.852	54.983	57.4109	56.9042	41.4419	44.7768	32.7748	12	2	2	PPD-	2	No	No	No	No	2+	0	4.14	1
669	Male	3302	2.14	4.14	8.14	35.1923	16	38.14	11.66	15.84	20.9	24.35				57.4412	64.7381	56.6859			33.4264	14	3	6	PPD-	2	No	No	No	No	2+	0	20.9	2
670	Male	2516	2.99	4.14	8.28	42.9295	12	36.57	11.01		18.73	25.64	33.56	40.33	45.4867		41.1389	40.425	44.397	49.0443	36.4216	16	6	3	PPD_Late	12	No	No	No	No	0	1	6.44	2
671	Male	2256	2.99	4.14	8.28	42.9295	12	36.57	11.01		18.73	25.64	33.56	40.33	45.4867		37.4397	30.1721	41.611	41.4338	36.4216	16	6	3	PPD_Late	12	No	No	No	No	0	1	6.44	2
672	Male	2754	2.14	4.14	8.71	34.2724	12	37.42	10.45	14.52	18.93	24.16	31.78	39.87	39.5773	46.1211	36.8915	39.5626	41.8869	42.0672	34.976	14	8	4	PPD-	0	No	No	No	No	2+	1	6.67	2
673	Male	1950	2.14	4.14	8.71	34.2724	12	37.42	10.45	14.52	18.93	24.16	31.78	39.87	48.4747	46.1211	44.2805	32.5385	44.7874	34.4223	34.976	14	8	4	PPD-	0	No	No	No	No	2+	1	4.1	1
674	Female	2850	1.99	3.99	7.57	28.0903	14	40.57	10.88	14.33	19.39	24.91	35.27	40.56	45.9414	61.4883	57.6606	52.1323	52.3363	51.0716	29.588	14	6	6	PPD-	7	No	No	No	No	0	0	14.33	2
675	Male	3036	2.14	3.99	8.14	33.1307	16	38.42	10.74	14.39	18.5	24.09	32.38	39.71	51.11	46.3818	52.814	50.306	43.6992	39.83	33.2101	15	4	8	PPD-	5	No	No	No	No	1	0	18.5	2
676	Female	2376	2.14	4.28	8.42	29.911	18	41	10.35	14.85	19.69	28.79	28.79	40.07	61.8209	52.5195	49.4985	47.5088		49.3782	27.4333	16	2	2	PPD-	1	No	No	No	No	0	0	10.35	2
677	Male	2564	2.42	4.57	8.42	36.0958	16	35.85	11.4	15.61	19.82	26.16	35.93	40.53	51.4785	50.5269	20	35.9662	35.1988	41.117	35.2444	14	4	7	PPD_Late	9	No	No	No	No	2+	0	15.61	2
678	Male	2898	3.14	6.14		31.384	16	41.85	10.45	14.1	20.15	26.75	35.56	40.33	57.3721	58.2344	33.8031	41.5988	43.7277	46.5074	38.3874	14	0	0	PPD-		No	No	No	No	0	0	10.45	2
679	Male	2964	2.14	4.28	8.28	34.3326	12	38.85	10.84	14.82	19.55	24.29	34.77	54.56	38.132	52.7888	57.3882	60.4103	61.4255		31.3101	15	12	6	PPD_Early	4	No	No	No	No	1	0	14.82	2
680	Male	1966	2.99	4.14	8.28	35.2033	16	32	11.24	15.87	20.9	26.66	43.26	43.26	52.4535	27.0933	39.2174	55.1043		53.8385	37.1362	16	3	2	PPD-	3	No	No	No	No	0	1	0	0
681	Male	1064	2.99	4.14	8.28	35.2033	16	32	11.24	15.87	20.9	26.66	43.26	43.26	28.9655	49.6277	39.2174	48.4432		56.2892	37.1362	16	3	2	PPD-	3	No	No	No	No	0	1	0	0
682	Female	3006	1.85	3.99	7.99	22.3868	11	40.42	10.12	14.79		24.98			59.7084	52.7888		48.4623			19.781	12	7	7	PPD-	3	No	No	No	No	0	0	4.14	1
683	Female	3168	2.14	5.42		38.1027	10	37.71	10.74	15.58	19.65	24.91	32.01	39.71	46.9008	58.0364	42.4053	34.7944	35.7626	34.7219	35.4689	12	2	3	PPD-		No	No	No	No	2+	0	10.74	2
684	Male	2640	2.14	4.14	8.14	38.037	12	39.85	9.92	14.52	18.5	24.98	32.97	40.82	56.4681	49.8449	41.7019	48.4623	34.1789	35.5969	37.5852	9	5	2	PPD-	4	No	No	No	No	1	0	6.01	2
685	Female	3208	1.85	3.99	8.42	35.0582	12	39.4912	10.15	14.66	19.03	24.52	33.39	40.76	64.4497	60.5199	51.3897	63.4555	53.1403	60.8219	34.9815	14	6	4	PPD-	1	No	No	No	No	2+	0	10.15	2
686	Female	3002	2.42	4.28	11.14	32.0274	12	39.42	11.14	15.18	18.44	24.55	33.82	40.33	45.0479	55.4357	60.5194	52.9743	55.1487	59.1916	33.1034	16	0	0	PPD-	0	No	No	No	No	2+	0	15.18	2
687	Female	2412	2.14	4.99		27.9261	16	38.85	10.55	14.13	18.96	24.95	35.3	40.82	60.2571		47.6976	62.3054	55.0391	60.8219	29.4346	16	3	1	PPD-		No	No	No	No	0	0	14.13	2
688	Female	3410	1.99	3.42	8.14	39.3593	14	38.42	10.22	14.36	18.31	24.62	32.54	39.8	54.2589	57.5371	64.5284	59.7378	69.1911	57.5327	32.5476	13	3	1	PPD-	1	No	No	No	No	1	0	14.36	2
689	Female	2836	3.57	5.14	9.57	25.0294	16	38.28	9.99	14.06	23.07	24.16	34.81	40.3	50.852	58.2344	34.5717	50.0987	31.4493	41.4338	34.4887	14	11	8	PPD_Early	7	No	No	No	No	1	0	23.07	2
690	Female	2900	2.14	4.14	9.57	36.449	16	37.57	11.14	14.82	20.21	25.14	32.01	43.58	52.9757	49.0516	37.2246	51.7143	50.1936	53.3032	34.13	16	1	3	PPD-	4	No	No	No	No	0	0	0	0
691	Male	3672	2.85	5.14	8.14	34.7077	9	38.57	11.7	15.74	19.55	24.58	34.81	39.9	46.4425	57.7404	57.3882	52.7631	61.4255	52.2605	36.1999	14	5	5	PPD-	2	No	No	No	No	0	0	15.74	2
692	Female	2560	2.14	4.14	8.57	31.4278	12	39.28			18.7	29.52	29.52	35.33			44.8382		43.0563	46.9308	35.5373	14	6	17	PPD_Late	18	No	Yes	No	No	0	0	0	0
693	Male	2644	2.14	7.14		33.5332	16	38.85	10.32	14.72	18.83	24.16	34.02	40.17	49.0379	53.0536	55.6487	53.6108	38.1741	49.2113	31.7536	14	2	4	PPD-		Yes	Yes	No	No	1	0	18.83	2
694	Female	2814	2.14	4.28	8.85	32.0876	12	37.42	10.94	15.05	19.42	25.11	31.85	40.53	37.7883	29.4886	42.9292	30.9913	27.2441	20	30.7159	16	9	11	PPD_Early	5	No	No	No	No	1	0	4.14	1
695	Female	2338	2.14	3.99	8.14	32.5969	18	37.85	10.61	14.52	18.21	24.12	31.98	39.48	55.9737	53.5687	57.4109	67.8955	73.2832	75.9785	31.4251	16	7	7	PPD-	3	No	No	No	No	0	0	6.14	2
696	Male	3250	2.14	3.99	8.14	36.7502	15	38	10.58	14.95	19.52	25.31	34.25	40.99	55.9737	56.2602	53.7077	47.8586	51.4378	50.3923	37.1389	12	4	4	PPD-	4	No	No	No	No	2+	0	19.52	2
697	Male	3076	2.28	3.85	7.99	30.6037	18	39.71	10.05	14.36	18.44	24.03	31.68	39.41	54.9671	57.5371	53.1065	61.0847	47.8796	50.5477	31.3018	16	15	7	PPD_Early	8	No	No	No	No	0	0	6.8	2
698	Male	3196	2.57	3.99	8.28	44.9747	16	38.28	10.38	14.39	18.67	24.19	34.18	39.28	52.9234	61.2555	44.8382	46.5867	35.0979	43.0184	40.0958	12	1	1	PPD-	1	No	No	No	No	1	0	6.77	2
699	Female	2828	2.14	3.99	8.14	45.1088	14	38.945	9.99	14.33	18.21	24.03	33.46	38.98	55.7034	57.7757	61.1223	71.6555	69.6964	76.9615	40.3422	12	4	6	PPD-	5	No	No	No	No	0	0	9.99	2
700	Female	3042	2.28	4.28	9.14	29.9001	16	40.85	10.51	13.93	18.24	24.16	34.48	42.73	39.2048	54.983	49.9882	50.0987	48.3307	52.441	27.7399	15	4	0	PPD-	0	No	No	No	No	0	0	10.51	2
701	Male	2962	2.14	5.14		35.3374	15	37.42	9.69	14.43	21.3						52.8454				30.7461	16	1	1	PPD-		Yes	Yes	No	No	0	0	6.8	2
702	Male	3966	2.14	4.99		30.5051	16	40.71	10.19	14.33	18.24	24.78	35.4	41.84	58.8965	50.3506	57.4109	55.8164	54.8546	51.5274	29.8727	16	5	3	PPD-		No	No	No	No	0	0	10.19	2
703	Male	3352	2.14	4.28	7.99	34.6749	12	37.85	10.05	15.61	20.67	25.96	35.27	39.74	40.7434	50.5269	50.6379	53.245	44.228	47.4921	29.6181	12	4	3	PPD-	3	No	No	No	No	1	0	1.18	1
704	Female	2732	2.14	4.28	8.42	31.3703	16	39.71	10.68	14.79	18.5	24.39	32.28	40.13	63.7375	56.5259	60.222	63.6859	61.0716	67.1762	29.1608	16	6	2	PPD-	4	No	No	No	No	0	0	14.79	2
705	Female	3666	2.14	4.28	7.99	30.2259	16	40.42	10.05	18.27	18.27	23.66	32.38	40.86	54.9671		49.6928	33.442	55.1346	63.1603	33.7139	12	4	3	PPD-	6	No	No	No	No	0	0	5.4	1
706	Female	3502	2.28	4.14	8.14	39.6304	17	40.85	10.15	14.69	18.17	24.09	32.18	38.16	64.4497	56.7867	68.5451	78.4492	52.6754	65.5618	40.0274	14	1	1	PPD-	1	No	No	No	No	0	0	6.47	2
707	Male	2390	2.42	4.28	8.99	33.4538	12	38.14	10.58	14.95	18.8	24.78	33.56	39.48	55.9737	48.7787	55.6487	55.8164	52.7549	47.8207	34.9021	12	2	4	PPD-	1	No	No	No	No	0	0	10.58	2
708	Male	3502	3.42	5.57		36.6845	16	40.57	11.11	14.76	19.03	25.8	34.94	42.76	37.12	52.7888	44.0054	40.0594	58.5067	71.9867	37.6263	14	11	4	PPD_Early		Yes	Yes	No	No	0	0	0.880002	1
709	Female	3360	2.42	4.28	7.99	29.6893	12	39	12.03	16.07	19.88	24.91	35.14	40.23	52.7018	52.7726	56.3212	48.6647	58.1223	54.2907	31.7153	12	2	1	PPD-	0	No	No	No	No	2+	0	12.03	2
710	Female	3280	2.14	4.28	8.14	28.6927	16	39.85	10.22	14.79	19.59	25.41	35.76	42.17	54.2589	56.5259	46.0835	61.3882	56.807	58.2836	28.1013	14	1	0	PPD-	0	No	No	No	No	0	0	10.22	2
711	Male	2652	2.14	4.42	8.28	31.7618	16	37.28	10.12	14.06	18.21	23.99	34.77	39.28	59.7084	47.1365	20.2972	32.8959	50.5251	45.584	31.6085	14	2	10	PPD_Late	1	No	No	No	No	0	0	10.12	2
712	Male	2360	2.14	4.14	7.99	25.2457	12	36.42	10.51	15.31	18.77	25.67	33.03	42.47	39.2048	51.4017	48.255	53.8823	42.6412	42.8972	24.95	14	0	3	PPD-	2	No	No	No	No	1	0	3.94	1
713	Male	2982	2.14	4.14	8.14	42.5133	14	39.14	10.65	15.64	18.63	27.15	38.42	38.42	38.84	50.5269	45.1208	60.8343		39.2694	39.8029	16	9	17	PPD_Early	16	Yes	Yes	No	No	0	0	0.98	1
714	Female	2688	2.71	3.99	8.42	32.7529	9	37.28	10.02	14.39	17.48	24.32	33.03	39.05	41.1492	42.6633	63.3142	56.9042	51.1035	48.6439	30.6366	12	12	14	PPD_Early	10	No	Yes	No	No	0	0	10.02	2
715	Male	3026	2.14	4.14	8.14	33.7495	16	37.71	10.32	14.52	18.24	24.72	30.4	38.23	39.9577	49.8449	46.2768	62.995	56.4746	60.3652	33.525	22	1	0	PPD-	0	No	No	No	No	0	0	14.52	2
716	Female	2296	2.14	4.14	8.57	36.7337	18	37.14	10.91	15.05	18.37	24.12	33.46	39.74	62.2477	51.9682	41.9872	46.7881	58.5302	57.7083	32.1697	16	3	3	PPD-	1	No	No	No	No	0	0	10.91	2
717	Female	3046	2.28	10.57		32.0246	16	40.28	10.97	14.72	18.4	24.32	33	39.11	49.5046	64.2531	53.1065	60.4103	68.028	63.9074	31.0637	12	2	2	PPD-		No	Yes	No	No	0	0	18.4	2
718	Male	3094	0.85	3.99	8.14	24.0082	12	40.14	10.58	14.52	19.29	25.14	35.4	40.53	51.6903	49.8449	43.1946	48.2605	52.1561	46.1792	26.141	14	2	1	PPD-	1	No	No	No	No	0	0	10.58	2
719	Female	3414	2.14	4.14	8.71	40.6297	12	39	10.55	14.23	18.17	24.16	35.53	41.71	47.4068	50.5959	38.8541	29.0264	43.8938	39.2166	40.3696	14	4	3	PPD-	5	No	No	No	No	1	0	1.31	1
720	Female	3160	2.14	4.14	8.57	29.911	12	39	10.55	14.66	19.06	24.52	35.76	40.13	60.2571	64.2531	69.5616	66.9492	59.489	59.5485	33.9685	12	6	2	PPD-	6	No	No	No	No	1	0	10.55	2
721	Male	3378	2.14	5.99	8.71	38.3847	16	40.42	10.19	14.1	18.24	23.86	33.79	39.41	54.2589	58.2344	57.4109	54.2516	49.5986	45.4223	37.7467	17	5	2	PPD-	1	No	No	No	No	0	0	18.24	2
722	Male	2590	1.99	4.85	8.28	35.3676	14	40	10.42	14.82	18.27	24.19	31.52	38.98	52.9234	60.2631	57.1106	53.6108	54.1112	53.7926	29.4483	12	3	1	PPD-	1	No	No	No	No	1	0	10.42	2
723	Female	3088	3.28	4.14	8.14	39.4634	15	40.71	10.22	14.16	18.17	24.19	34.02	38.65	54.2589	54.3021	57.4109	57.1228	74.112	67.2223	37.3087	18	3	3	PPD-	1	No	No	No	No	0	0	10.22	2
724	Male	3778	2.28	8.14		44.9473	12	38	10.48	14.26	18.08	23.99			43.568		35.4307	20			40.616	12	5	3	PPD-		No	No	No	No	0	0	10.48	2
725	Male	3452	2.14	4.14	8.57	28.1917	12	41	10.02	13.93	18.08	24.09	34.58	40.66	55.7034	58.6669	61.4279	50.306	42.6839	48.3764	29.7221	12	1	1	PPD-	3	No	No	No	No	1	0	13.93	2
726	Female	2923	2.99	4.14	8.14	36.5421	12	38.28	10.45	14.29	18.11	24.45	34.22	39.41	61.8209	54.0632	42.8585	49.4805	43.3605	37.7343	35.206	12	0	0	PPD-	0	No	No	No	No	1	0	10.45	2
727	Female	2632	1.99	4.57	9.42	44.7529	18	38.42	10.48	14.62	18.67	24.52	33.49	39.25	56.6577	45.8562	44.8382	38.9993	50.1555	48.1495	37.1253	14	6	7	PPD-	3	No	No	No	No	2+	0	10.48	2
728	Male	1810	2.28	4.28	8.42	32.0356	12	36.71	11.07	15.18	19.06	25.01	33.66	39.11	37.12	47.9378	40.0429	45.0015	41.4419	38.1934	38.13	14	0	0	PPD-	1	No	No	No	No	0	0	19.06	2
729	Male	3438	1.99	4.57	7.99	33.399	14	39.85	10.09	14.13	18.04	24.91	33.39	38.52	54.9671	54.5351	54.3034	69.4703	58.7348	54.6502	33.911	15	1	5	PPD-	2	No	No	No	No	0	0	10.09	2
730	Female	2406	2.14	4.28	8.57	33.295	12	39.42	10.94	14.99	18.5	26.03	35.1	39.18		44.7582	52.814	53.245	49.9877	61.1566	24.8268	14	1	4	PPD-	2	No	No	No	No	1	0	14.99	2
731	Male	3752	2.14	4.85	8.42	40.9144	16	40	9.99	13.37	18.7	23.66	32.08	39.84	60.5548	48.7632	44.8382	40.5217	44.2394	44.7768	32.5886	15	16	15	PPD_Early	16	Yes	Yes	No	No	0	0	7	2
732	Male	2940	2.14	4.99	9.28	21.6099	12	39.42	10.48	14.56	18.27	24.45	34.08	39.9	47.9312	57.0423	57.1106	49.4805	46.2906	44.6156	22.2642	12	8	1	PPD-	6	No	No	No	No	0	0	14.56	2
733	Male	3422	1.85	4.85	7.85	38.0287	16	38.28	10.84	14.23	18.47	24.12			46.4125	54.3021	41.7019	32.7166			36.564	14	16	8	PPD_Early	5	Yes	Yes	Yes	Yes	1	0	1.31	1
734	Male	2984	2.14	3.71	7.99	42.809	16	39			19.36	29.52	29.52	39.9			39.2463		39.9692	65.002	34.2177	14	1	0	PPD-	0	No	No	No	No	0	0	8.71	2
735	Male	2646	2.57	4.57		32.5448	18	39.42	10.15	14.26	18.47	23.86	33.85	40.07	40.7434	28.0752	41.7019	43.6641	41.2734	49.3782	29.8645	16	17	14	PPD_Early		No	Yes	No	No	0	0	1.31	1
736	Female	3140	2.28	3.99	8.57	32.5311	9	41	10.28	14.29	18.01	23.76	34.15	39.77	53.578	57.7757	46.8705	47.397	35.0979	42.2256	24.7392	13	3	1	PPD-	2	No	No	No	No	0	0	18.01	2
737	Female	3248	2.14	4.14	8.14	29.7878	18	41.14	9.99	13.67	18.96	24.26	33.3	38.95	60.5548	59.0793	55.0819	56.9042	42.1228	56.3669	28.2464	16	2	5	PPD-	5	Yes	Yes	No	No	0	0	13.67	2
738	Male	3040	2.57	4.42	8.85	32.6626	17	39.0778	10.68	14.13	18.5	24.03	33.95	39.21	51.11	54.5351	45.4059	29.3723	21.5873	38.0402	28.2984	17	0	5	PPD-	0	No	No	No	No	0	0	14.13	2
739	Male	3304	2.14	4.14	8.14	28.9966	12	37.28	10.78	14.23	18.04	24.09	34.35	39.48	54.6931	58.0082	46.8705	46.7881	43.1903	50.3805	36.115	14	1	0	PPD-	0	No	No	No	No	0	0	0	0
740	Male	3474	2.28	4.71	8.14	29.9494	16	39.28	10.25	13.97	18.57	25.47	34.91	40.66	62.6582	51.0702	56.2256	47.4591	47.6246	50.9018	37.076	14	0	0	PPD-	0	No	No	No	No	1	0	18.57	2
741	Female	2628	2.14	4.14	8.14	31.2936	18	38	10.38	14.62	17.85		30.17	39.11	48.4747	57.0423	50.8904		56.9168	51.0504	30.2204	16	6	5	PPD-	5	No	No	No	No	1	0	10.38	2
742	Female	3118	2.99	3.99	8.85	35.4059	16	39.14	11.2	16.63	21.92	28.82	28.82	39.18	44.6242	43.719	51.4622	53.8057		63.7251	32.2847	16	3	2	PPD-	2	No	No	No	No	1	0	11.2	2
743	Male	3166	2.28	4.28	7.99	34.2752	10	38	10.15	14.46	17.98	24.75	34.18	43.16	59.7084	49.8449	50.587		54.3772	36.841	34.3491	14	3	1	PPD-	1	No	No	No	No	1	0	10.15	2
744	Male	3322	1.99	4.14	8.14	29.4346	12	39.42	10.74	14.43	19.03	24.55	33.3	41.12	38.4824	53.8186	58.7741	59.9618	61.7436	55.2502	25.462	14	0	0	PPD-	1	No	No	No	No	1	0	1.15	1
745	Male	2882	2.14	4.14	8.14	36.742	16	39.28	10.97	14.66	19.72	25.93	35.83	39.94	37.451	60.5199	56.8502	60.2466	54.125	54.8088	34.5051	16	16	2	PPD_Early	0	No	No	No	No	0	0	0	0
746	Female	2926	2.28	3.99	8.14	32.0684	18	40.14	11.27	14.26	18.47	24.49	34.77	40.56	55.8246	46.638	63.926	56.468	50.5251	48.5434	29.5359	14	7	2	PPD_Late	11	No	No	No	No	1	0	14.26	2
747	Male	3040		4.14	8.71	38.9678	16	41	10.45	14.36	18.47	24.19	32.08	39.11	57.3721	61.2555	60.222	53.6108	41.3602	53.6218	37.1198	14		3	PPD-	8	No	No	No	No	0	0	14.36	2
748	Female	2910	2.28	3.99	9.28	30.6256	14	38	10.38			28.53	43.88	43.88	52.9234			57.6279		52.7678	36.4463	16	8	13	PPD_Early	3	No	No	No	No	0	0	10.38	2
749	Male	3034	2.71	4.85	9.28	35.8439	16	39.14	10.84	15.18	19.65	25.11	35	40.13	46.4125	59.1847	53.4399	51.7143	39.3021	44.2931	28.0438	12	0	0	PPD-	0	No	No	Yes	Yes	2+	0	10.84	2
750	Male	2704	2.14	5.57		27.8111	12	38.28	10.28	14.36	18.77	24.26	33.53	39.44	62.6582	64.974	55.6487	60.4103	55.7386	55.6731	24.0794	12	5	7	PPD-		No	No	No	No	1	0	0.98	1
751	Male	3334	2.14	4.14	8.14	31.6496	16	37.85	10.15	14.06	18.04	24.39	34.48	40.92	59.7084	47.1365	46.8705	46.186	40.1127	48.0424	31.373	13	5	8	PPD-	4	No	No	No	No	1	0	18.04	2
752	Female	2226	2.57	8.71		34.6475	14	38.28	10.55	15.61	19.75	25.5	33.79	40.92	47.4068	46.7722	45.5642	57.7343	57.9237	45.5228	32.8378	16	8	14	PPD_Late		No	No	No	Yes	0	0	7.03	2
753	Male	3454	3.57	4.14	8.14	34.3354	16	40.71	10.22	14.29	18.01	25.21	33.49	38.69	77.4467	61.4883	61.7362	80	64.1133	72.3887	33.8754	12	10	4	PPD_Early	0	Yes	Yes	No	No	0	0	10.22	2
754	Female	3552	2.99	4.14	8.85	39.7043	16	39.85	10.45	14.49	17.94	24.16	33.36	38.72	52.9234	53.5687	54.6094	53.6108	39.1543	59.4727	40.6105	12	1	1	PPD-	0	No	No	No	No	1	0	5.02	1
755	Female	3180	2.14	4.14	8.42	37.0212	12	39.71	10.02	14.23	18.34	23.83	34.48	40.23	60.5548	58.0082	60.8195	54.4661	56.5487	51.751	27.7071	12	3	2	PPD-	1	No	No	No	No	1	0	4.3	1
756	Male	3000	2.28	4.57	9.85	33.8289	16	38.14	10.58	14.79	18.44	24.65	33.56	38.85	55.9737	45.3144	34.5743	28.3514	52.7549	51.5546	33.8782	16	1	4	PPD-	1	No	No	No	No	1	0	14.79	2
757	Male	2470	2.14	4.14	8.28	32.7201	16	38.42	10.15	14.1	18.14	24.19	33.46	39.9	59.7084	47.1365	39.1446	32.5385	47.364	39.5189	31.7755	16	2	4	PPD-	6	No	No	No	No	0	0	10.15	2
758	Female	3250	2.14	4.14	8.14	30.8474	14	40	10.58	14.59	18.73	24.49	34.38	40.59	38.84	64.4998	59.6351	63.4555	56.7418	53.5998	29.3662	12	1	0	PPD-	0	No	No	No	No	1	0	18.73	2
759	Female	2984	2.57	4.71		35.2033	12	39	10.61	14.06	19.36	24.95	34.22	40.07	64.5406	58.2344	61.3435	58.8446	48.8688	57.0059	30.5955	12	8	8	PPD-		No	No	No	No	0	0	1.15	1
760	Male	2268	2.14	4.42	8.14	31.3484	9	37.28	10.15	14.16	18.24	24.03	34.15	41.48	54.9671	58.0082	46.2768	46.9903	51.623	42.0357	30.653	14	11	5	PPD_Early	5	No	No	No	No	0	0	1.18	1
761	Male	2156	2.14	4.42	8.14	31.3484	9	37.28	10.15	14.16	18.24	24.03	34.15	41.48	54.9671	58.0082	61.1223	54.0375	54.3772	47.0406	30.653	14	11	5	PPD_Early	5	No	No	No	No	0	0	1.18	1
762	Female	2718	2.14	4.14	8.14	30.8966	12	37	10.48	14.52	18.4	24.06	33.95	38.79	56.6577	46.1211	64.2259	67.8955	57.5253	59.2953	30.0096	14	6	6	PPD-	6	No	No	Yes	Yes	0	0	10.48	2
763	Male	2550	2.14	4.14	8.14	28.104	14	38	10.02	14.16	17.85	24.65	35.23	41.45	55.7034	43.1835	47.1714	45.7883	49.8102	44.5382	29.243	14	4	3	PPD-	1	No	No	No	No	0	0	6.57	2
764	Male	2062	2.14	4.57	8.14	34.3819	16	36.42	10.12	15.41	20.84	25.54	31.52	39.57	40.7434	39.8556	39.4499	44.0341	45.3432	45.0994	39.6441	14	2	0	PPD-	0	No	No	No	No	0	0	6.44	2
765	Female	2786	2.71	4.28		35.9425	16	38.57	10.65	15.15	18.83	24.35	34.02	39.77	47.4068	51.9682	44.5581	53.186	46.4674	37.1233	34.5517	16	7	5	PPD-		No	No	No	No	0	0	10.65	2
766	Female	2826	2.14	3.99	8.71	25.8207	12	41	10.84	14.76	18.4	24.72	33.23	42.4	33.9917	30.3658	20	28.186	56.3389	55.4444	28.5366	14	7	4	PPD-	1	No	No	No	No	0	0	10.84	2
767	Male	2816	2.14	3.99	17.99	42.7871	18	38.42	10.38	14.39	18.11	24.22	33.95	40.89	35.1286	27.7896	46.5723	50.0987	46.4674	48.0424	44.4545	15	6	1	PPD-	3	Yes	Yes	No	Yes	2+	0	10.38	2
768	Female	2736	2.14	4.14	8.57	36.2738	12	40.28	10.28	14.13	18.11	24.29	33.23	39.54	49.0379	39.738	46.5723	46.386	42.2948	47.8207	35.9589	14	4	5	PPD-	2	No	No	No	No	1	0	10.28	2
769	Male	3120	2.14	4.28	8.14	41.807	14	40	10.78	14.95	18.34	24.45	33.82	40.56	50.5528	56.2602	42.275	38.9993	41.2734	53.5998	39.2827	14	1	0	PPD-	0	No	No	No	No	1	0	18.34	2
770	Female	2582	2.14	4.14	9.14	31.8658	12	39.57	10.09	14	18.11	23.86	33.56	40.03	59.7084	58.4539	46.5723	40.1349	36.0391	52.0906	32.0219	12	1	1	PPD-	2	No	No	No	No	0	0	14	2
771	Male	2968	2.14	3.57	9.42	31.4689	12	37.57	10.68	15.58	18.93	24.68	33.76	39.28	55.3192	54.2817	51.6695	52.5523	44.0485	40.4528	31.2498	12	7	5	PPD_Late	9	No	No	No	No	1	1	0.95	1
772	Female	2658	2.42	4.57	9.14	34.8419	18	37.42	10.84	15.22	18.6	24.39	34.08	38.62	54.6931	51.6868	41.4191	60.1859	54.5685	57.0643	35.0965	16	0	0	PPD-	0	No	No	No	No	2+	0	18.6	2
773	Female	3832	2.42	4.14	8.42	33.8727	17	41.57	10.58	14.52	18.37	24.35	33.33	38.69	51.6903	68.464	56.813	56.6859	47.7287	49.14	36.7721	15	6	1	PPD-	4	No	No	No	No	0	0	18.37	2
774	Female	2578	2.14	4.14	7.99	25.128	9	40.71	10.71	14.13	18.08	23.96	40.33	40.33	55.3192	50.8358	57.714	54.0375		64.2653	28.2957	12	1	0	PPD-	0	No	No	No	No	0	0	6.54	2
775	Male	3504	2.42	4.71	8.57	34.3244	12	40.71	10.81	15.48	19.19	25.37	35.5	41.48	33.9917	54.5753	43.4625	51.091	54.6709	47.0406	33.9685	16	1	1	PPD-	0	No	No	No	No	1	0	10.81	2
776	Female	2060	2.14	4.14	8.71	41.1444	16	38.14	10.19	15.22	18.93	24.62	33.59	38.65	54.2589	55.4357	51.6695	63.2252	47.183	49.14	41.1882	16	9	15	PPD_Early	11	Yes	Yes	No	No	1	0	18.93	2
777	Male	3408	2.42	4.42		26.2697	12	39.85	12.16		17.88	33.82	33.82	39.87	48.3557		43.4524		44.0485	47.1639	25.3443	13	4	6	PPD-		Yes	Yes	No	No	0	0	5.55	1
778	Male	3018	2.14	3.99	8.14	27.8029	16	38.57	10.12	14.1	18.04	23.93	32.93	38.49	45.4846	39.738	54.3034	57.7807	65.4305	65.007	27.7509	16	4	3	PPD-	2	No	No	No	No	0	0	14.1	2
779	Male	3154	2.99	4.14	8.71	38.1027	16	40.14	10.45	14.23	18.17	25.31	33.89	39.25	39.5773	35.7711	20	30.6603	54.9542	60.9775	30.5517	16	8	8	PPD-	7	No	No	No	No	0	0	10.45	2
780	Male	2746	2.28	4.14	8.14	34.2149	12	37.71	10.45	14.52	18.04	24.22	33.69	38.42	52.9234	46.1211	50.587	53.6108	47.0028	44.4538	31.614	12	4	0	PPD-	3	No	No	No	No	1	0	18.04	2
781	Female	3100	2.14	4.14	8.14	39.9398	12	38.14	10.15	14.03	18.54	25.67	34.38	39.57	40.7434	28.9192	20	57.2924	48.5092	68.1117	38.538	14	1	0	PPD-	0	No	No	No	No	1	0	18.54	2
782	Male	3448	2.99	4.14	15.14	26.5572	13	39	11.01	15.41	18.9	24.39	34.12	39.61	37.451	51.1132	47.975	46.186	54.5685	47.6564	25.4428	12	3	1	PPD-	1	No	No	No	No	2+	0	4.63	1
783	Male	3486	2.14	4.28	8.14	27.1157	12	40.42	10.05	14.95	19.23	24.78	33.59	39.34	64.4497	60.0009	54.525	48.8678	41.611	43.0184	24.8816	12	0	1	PPD-	0	No	No	No	No	1	0	10.05	2
784	Female	3440	1.99	3.85	8.14	29.3169	14	39.85	10.12	13.8	17.94	24.03	33.33	39.31	64.4497	66.2259	69.4854	64.6083	64.5465	73.8054	25.8316	14	6	7	PPD-	8	No	No	No	Yes	0	0	13.8	2
785	Female	2988	2.28	6.42	19.14	34.1246	11	39.85	10.91	15.08	18.77	26.52	39.57	39.57	54.0945	33.2352	33.4675	38.8037		39.9856	31.8686	14	5	3	PPD-	0	No	No	No	No	0	0	10.91	2
786	Female	3100	2.14	4.14	8.42	33.1745	14	40.14	10.48	14.33	18.21	23.99	33.72	39.25	52.2945	57.7757	53.6996	61.0847	49.7833	48.1495	30.7488	12	2	1	PPD-	1	No	No	No	No	1	0	6.24	2
787	Female	2850	2.28	5.14		38.883	10	40.42	10.84	14.99	19.19	25.14	36.88	43.16	54.6931	52.2459	47.15	51.7143	46.899	44.2021	36.2464	14	5	3	PPD-		No	No	No	No	1	0	10.84	2
788	Male	3118	2.14	4.28	7.99	44.2163	16	39.85	10.91	14.52	19.72	24.68	31.78	39.87	29.6351	53.5687	42.1468	49.0714	53.4889	52.2605	36.6188	16	4	2	PPD-	0	No	No	No	No	1	0	14.52	2
789	Male	1660	2.14	4.14	8.14	28.5667	14	35.28	11.27	15.18	19.32	24.85	34.05	40.43	51.9548	51.6868	43.1946	52.1323	51.9964	53.9453	27.948	10	9	10	PPD_Early	9	No	Yes	No	No	0	0	19.32	2
790	Male	2346	2.14	5.42		33.5852	9	38.14	10.81	14.95	18.93	24.12	35.43	40.59	46.4125	56.2602	55.3641	46.7881	44.0606	48.5434	32.1232	14	2	2	PPD-		No	No	No	No	2+	0	0.95	1
791	Female	2582	2.28	4.14	7.99	29.692	14	38.5208	10.55	14.59	18.11	24.09	35.66	41.02	38.84	45.8562	54.0001	64.3776	56.9922	60.4593	30.5435	13	8	3	PPD-	2	No	No	No	No	0	0	18.11	2
792	Female	2258	2.14	4.57	9.14	32.4134	16	37.42	10.38	14.36	18.04	23.99	31.98	41.02	57.3721	53.8186	50.587	54.0375	61.7384	57.9426	38.319	12	5	7	PPD-	7	No	No	No	No	0	0	18.04	2
793	Male	2810	2.14	3.99	7.85	29.1499	12	40.57	10.78	15.15					50.5528	48.2216					33.358	14	4	2	PPD-	3	No	No	No	No	1	0	0	0
794	Female	2228	2.14	4.28	8.14	45.6947	12	37.6135	10.61	14.39	18.67	24.19	33.82	40.4	38.84	46.3818	44.8382	50.0987	46.8235	48.8773	43.5044	16	1	1	PPD-	2	No	No	No	No	1	0	1.11	1
795	Male	2782	3.57	4.28	12.99	33.8097	18	38.71	10.12	14.29	18.08	24.16			50.2259	50.3506	42.8585	39.5626			28.2081	12	1	1	PPD-	1	No	No	No	No	0	0	14.29	2
796	Female	2584	2.28	4.14	8.57	42.5544	12	38.3685	11.4	14.92	18.4	24.35	33.76	39.21	55.3078		45.6936	53.186	55.1487	56.0196	36.4244	14	0	0	PPD-	3	No	No	No	No	1	0	18.4	2
797	Male	2524	2.14	3.99	9.71	33.1006	15	39.42	10.19	14.1	18.11	24.58	34.48	40.23	58.8965	24.9408	46.5723	52.7631	42.852	59.3701	31.6386	15	1	2	PPD-	0	No	No	No	No	1	0	18.11	2
798	Male	2856	3.14	5.14	8.85	47.4497	14	38.28	10.68	14.66	18.34	24.32	33.92	40.13	38.4824	49.3204	42.275	46.386	46.6451	41.7505	35.8193	13	2	5	PPD-	2	No	No	No	No	1	0	4.5	1
799	Female	3354	2.14	4.14	8.99	22.4559	12	38.85	9.99	14.13	17.98	24.42	33.36	38.52	50.852	61.9337	58.0198	53.186	47.5459	46.8827	21.4292	12	0	0	PPD-	0	No	No	No	No	0	0	17.98	2
800	Male	2654	2.14	4.57	8.42	40.8925	12	37.71	10.61	15.87	20.77	25.14			38.84		39.4499				38.0096	16	2	2	PPD-	1	No	No	No	No	1	0	6.7	2
801	Male	3010	2.14	4.14	8.71	27.7454	12	37.85	10.25	14.49	17.88	28.33	35.47	42.73	58.1181	53.5687	54.6094	54.8875	46.5881	42.569	30.6393	16	9	7	PPD_Early	4	No	No	No	No	0	0	4.24	1
802	Female	2866	2.85	4.14	8.14	39.3785	14	38.42	10.02	14.16	18.4	24.03	32.9	38.29	41.1492	50.5959	53.1065	54.0375	56.9499	62.7812	37.2786	12	1	0	PPD-	0	No	No	No	No	0	0	1.24	1
803	Female	2722	3.14	4.14	8.28	31.5921	16	38.71	10.71	14.43	17.98	24.91	32.08	39.74	63.7375	53.8186	58.0198	48.6647	49.9978	50.0462	31.0281	14	3	1	PPD-	3	No	No	No	No	1	0	0.95	1
804	Male	2682	2.42	3.85	7.85	29.347	12	40.14	10.28	14	17.88	23.27	34.05	39.87	39.9577	54.7621	36.0143	44.8687	46.4674	44.6156	29.6181	14	1	1	PPD-	1	No	No	No	No	1	0	14	2
805	Female	2950	2.14	4.14		24.8843	12	39.42	10.65	14.03	17.91	23.99	32.64	38.16	47.4068	65.8376	62.0474	57.5611	57.5721	49.9719	23.7098	12	9	8	PPD_Early		No	No	No	No	0	0	1.11	1
806	Male	3054	2.14	4.71	8.28	27.1869	16	39.57						39.97						52.0906	27.4141	16	1	1	PPD-	1	No	No	No	No	0	0	0	0
807	Female	3174	2.14	3.99	9.99	28.3066	16	39.42	9.99	14.2	18.14	24.65	33.1	39.77	41.1492	58.0082	50.2862	49.2757	48.0971	49.8792	27.6879	16	6	2	PPD-	1	No	No	No	No	0	0	14.2	2
808	Male	1632	3.71	4.85	8.57	42.486	16	36	12.72	17.45	22.15	26.89	36.25	43.45	43.2621	20	32.9692	48.0438	61.2184	53.4816	42.5407	13	4	5	PPD-	4	No	No	No	No	1	1	22.15	2
809	Male	2244	3.71	4.85	8.57	42.486	16	36	12.72	17.45	22.15	26.89	36.25	43.45	32.4303	20	20	44.7299	45.2432	53.4816	42.5407	13	4	5	PPD-	4	No	No	No	No	1	1	22.15	2
810	Female	3030	2.28	4.14	13.28	27.1485	12	38.71	10.38	14.43	17.91	26.19	31.95	38.92	57.3721	57.5371	65.7664	56.1936	64.6246	69.4272	31.8083	12	0	0	PPD-	0	No	No	No	No	1	0	10.38	2
811	Female	2926	2.14	4.14	8.14	28.7803	13	40.42	11.3	15.08	18.31	24.91	33.66	42.53	44.2151	51.9682	53.4017	52.1323	55.3442	57.7397	29.8836	14	5	2	PPD-	0	Yes	Yes	No	No	0	0	1.18	1
812	Female	3254	2.14	3.99	8.71	29.8344	16	41.14	10.28	14.29	17.94	24.16	34.08	40.92	67.1983	54.0632	58.3284	53.6108	65.6056	60.6406	25.0376	12	4	1	PPD-	0	No	No	No	No	1	0	14.29	2
813	Female	2388	2.14	4.14	7.99	31.7372	18	36.85	10.97	14.89	18.5	24.29	33.2	38.52	37.451	45.038	37.9979		36.6772	65.007	31.7919	16	3	0	PPD-	1	No	No	No	No	1	0	10.97	2
814	Male	4152	2.14	4.14	8.28	37.1882	16	40.42	10.25	14.06	18.86	26.13	33.03	39.48	39.9577	28.6401	44.2805	63.171	68.028	78.5383	37.64	16	0	1	PPD-	0	No	No	No	No	0	0	18.86	2
815	Male	2750	2.14	4.14		46.8008	12	38.42	10.88	14.36	18.63	25.44	34.81	41.19	54.0945	46.3818	56.2256	57.9558	58.7004	60.0967	37.1636	16	5	4	PPD-		No	No	No	No	1	0	18.63	2
816	Male	2700	2.42	4.85	8.99	36.3039	16	38.28	12.59	16.69	20.38	26.13	34.64	39.67	54.3719	54.6509	47.7182	66.5501	67.2946	73.0326	32.2519	16	3	5	PPD-	1	No	No	No	No	1	0	20.38	2
817	Female	3018	2.57	4.42	10.28	28.6023	12	39.42	10.22	14.36	18.04	23.86	33.49	39.48	68.1716	57.5371	58.0198	57.7807	61.3217	63.1795	27.2991	14	12	7	PPD_Early	8	No	No	No	No	0	0	18.04	2
818	Female	3216	2.42	4.14	8.14	36.2355	14	37.71	11.3	14.33	18.04	23.5	33.2	38.06	32.6055	42.9255	46.8705	51.5632	56.3389	52.7407	31.8713	14	1	0	PPD-	0	Yes	Yes	No	Yes	1	0	6.01	2
819	Male	2730	2.14	4.42	8.71	25.577	17	39.28	10.15	14.52	17.85	24.29	34.41		59.7084	57.2925	47.1714	42.8799	51.2534		25.0157	16	9	2	PPD_Early	4	Yes	Yes	No	No	0	0	14.52	2
820	Female	2416	1.99	4.14	8.14	37.6564	16	37.71	10.68	14.62	18.44	24.29	33	38.49	51.11	57.0423	49.4001	46.386	48.2827	52.0611	31.2142	16	3	2	PPD-	2	No	No	No	No	1	1	10.68	2
821	Female	2510	1.99	4.14	8.14	37.6564	16	37.71	10.68	14.62	18.44	24.29	33	38.49	30.0641	42.1274	53.1065	46.386	56.745	54.6502	31.2142	16	3	2	PPD-	2	No	No	No	No	1	1	10.68	2
822	Female	2664	2.71	4.14	8.28	33.4209	16	38	10.19	14.16	18.21	24.19	32.21	39.02	54.2589	54.3021	49.9882	67.659	67.037	69.2385	38.5161	12	4	2	PPD-	4	No	No	No	No	0	0	14.16	2
823	Male	2592	2.14	4.14	8.28	44.3723	16	41	10.65	14.16	17.81	23.86	32.14	38.85	34.5565	58.0082	51.1962	54.2516	67.2731	48.9744	40.8953	19	1	2	PPD-	4	No	No	Yes	Yes	0	0	6.31	2
824	Male	3122	2.14	4.14	7.99	26.7871	14	38.42	10.74	14.92	18.37	24.32	34.22	39.28	59.5284	60.0009	53.1065	53.3981	48.8688	45.584	27.5619	14	4	1	PPD-	2	No	No	No	No	1	0	5.88	1
825	Female	2672	2.14	4.14		36.2546	18	37.28	11.07	14.49	18.04	26.49	33.59	39.54	33.1561	34.9496	46.8705	52.1918	52.7549	47.8207	35.2717	16	1	8	PPD-		No	No	No	No	1	1	4.56	1
826	Female	2654	2.14	4.14		36.2546	18	37.28	11.07	14.49	18.04	26.46	33.59	39.54	49.0118	31.2258	46.8705	48.8448	55.5409	47.8207	35.2717	16	1	8	PPD-		No	No	No	No	1	1	4.56	1
827	Male	3426	1.99	4.14	8.28	34.1739	16	38.85	10.51	14.46	18.21	24.91	35.47	41.42	47.9312	53.5687	57.4109	45.1971	35.811	44.7023	29.7687	14	1	0	PPD-	0	No	No	No	No	2+	0	18.21	2
828	Female	2720	2.71	3.85	8.57	31.2033	14	40.14	11.43	14.66	19.46	23.96	31.39	39.97	51.4785	56.7867	50.0271	54.0375	48.4604	62.2724	22.3655	15	9	6	PPD_Early	5	No	No	No	No	0	0	7.19	2
829	Female	2652	2.57	4.42	8.57	26.7625	12	39.57	10.55	15.48	18.7	25.37	34.35	40.33	60.2571	58.3292	52.2366	57.9558	51.4378	69.339	30.8528	16	0	1	PPD-	0	No	No	No	No	0	0	10.55	2
830	Female	2318	2.28	4.71	8.14	34.0561	16	39	11.57	15.12	18.44	24.35	33.13	39.18	58.11	59.4615	53.1065	49.686	45.2824	43.1772	34.6311	12	0	1	PPD-	1	No	No	No	No	1	0	7.46	2
831	Male	3244	2.28	4.99	8.28	37.7002	16	38	10.88	14.26	17.91	25.73	32.74	38.36	37.7883	54.0632	65.7664	47.0621	43.1666	44.4538	36.9911	12	1	0	PPD-	0	No	No	No	No	1	0	0	0
832	Male	3028	2.28	4.14	8.14	36.4846	17	40	10.38	14.72	18.21	24.55	32.93	38.36	61.8209	56.7867	46.2768	35.5056	37.1618	44.4538	36.5092	14	5	1	PPD-	1	No	No	No	No	1	0	18.21	2
833	Male	3012	1.99	4.14	9.42	29.796	14	39.3004	12.42	16.23	19.69	24.39	33.49	39.71	44.1091	56.2186	53.1744	60.1859	58.5302	60.2624	29.4976	16	1	1	PPD-	5	No	No	No	No	0	0	7.13	2
834	Female	2798	2.28	4.28	8.42	27.0691	16	39.14	10.25	14.2	18.11	24.09	33.33	38.85	39.9577	54.3021	65.1418	57.3418	50.5317	51.5546	26.5982	16	3	3	PPD-	7	No	No	No	Yes	1	0	10.25	2
835	Male	3020	2.42	4.85	7.99	35.666	12	38.14	10.88	14.26	18.04				37.7883	42.9255	43.1541				35.0226	14	1	0	PPD-	0	No	No	No	No	1	0	4.37	1
836	Male	2230	2.14	4.14	8.57	32.3422	14	38	10.15	14.06	18.7	25.14	33.89	40.56	40.7434	28.6401	20	37.899	41.1056	51.0716	29.7248	14	2	2	PPD-	0	No	No	No	No	1	0	10.15	2
837	Female	2246	2.28	4.28	8.42	41.3196	16	36.57	10.12	14.39	19	24.75	35.33	42.01	64.4497	61.2555	62.4663	55.8164	71.2557	58.6462	30.3299	14	2	1	PPD-	3	No	No	No	No	1	0	1.11	1
838	Female	2870	2.14	4.14	9.14	40.8542	14	37.57	10.71	14.62	19.23	24.88	34.35	39.71	30.0641		32.3999	52.1323	45.9394	39.83	28.6379	11	2	2	PPD-	0	No	No	No	No	1	0	10.71	2
839	Male	2564	2.71	4.14	9.42	31.7892	12	38.42	10.05	13.93	18.04	25.04	32.54	39.41	54.9671	43.9314	54.3034	48.4623	52.0776	42.8597	25.7467	12	3	8	PPD-	2	No	No	No	No	0	0	4.2	1
840	Male	3538	2.42	4.14	8.28	41.0513	16	41	9.92	14.06	18.11	25.04	32.24	39.57	41.564	47.1365	61.4279	55.3838	49.8031	42.5425	40.3696	16	1	1	PPD-	1	No	No	No	No	1	0	18.11	2
841	Male	2682	2.28	4.14	7.99	44.1971	16	37.9338	10.94	14.03	18.17	24.62	33.13	39.34	58.1711	58.4539	57.4109	56.2504	53.7266	55.8463	42.8693	16	3	0	PPD-	0	No	No	No	No	2+	0	6.67	2
842	Male	2768	2.85	4.14	9.28	29.41	12	39.14	10.15	14.1	18.01	23.76	32.61	38.29	59.7084	58.2344	58.0198	61.5353	51.8806	49.8049	29.6564	14	2	4	PPD-	3	No	No	No	No	0	0	10.15	2
843	Female	2852	2.85	4.14	8.28	24.846	16	39.42	10.35	14.85	18.54	23.83	33.95	40.63	52.9234	56.2602	60.222	50.9316	43.703	43.4869	24.7584	16	5	2	PPD-	0	No	Yes	No	Yes	0	0	14.85	2
844	Male	2682	2.14	4.28	8.71	27.9124	14	40	10.05	14.2	18.11	24.06	34.35	40.79	59.7084	58.0082	50.2862	39.7523	45.9394	40.6419	27.9343	14	5	2	PPD-	2	No	No	No	No	0	0	18.11	2
845	Male	2838	2.14	4.14	8.14	44.3751	12	38	10.28	14.2	17.85	23.89	33.03	38.85	30.8775	58.0082	50.8904	54.2516	45.462	48.9744	39.718	16	2	1	PPD-	0	No	No	No	No	1	0	17.85	2
846	Male	2634	2.28	4.14	8.71	28.7584	12	38.14	11.04	14.52	18.4	24.65	31.95	38.52	61.5581	53.5687	60.5194	52.7631	53.0798	52.0611	28.3806	12	2	3	PPD-	0	No	No	No	No	1	0	7.42	2
847	Male	2818	1.99	4.85	8.57	40.9227	17	37	10.38	14.52	17.78	23.96	32.01	38	39.5773	53.5687	51.1962	46.9903	44.4212	50.3069	40.7639	12	4	8	PPD-	6	No	No	No	No	0	0	14.52	2
848	Female	3444	2.42	4.14	8.14	28.9911	12	39.71	9.92	14.06	17.98	24.72	32.9	37.73	71.3721	61.9337	58.0198	59.5141	56.9499	56.0404	27.2882	12	2	1	PPD-	2	No	No	No	No	0	0	4.4	1
849	Male	3168	2.14	4.57	12.85	20.8433	9	40.85	10.05	16.3	20.11	24.95	32.84	38.13	40.7434	44.6478	41.1357	41.5408	34.4914	31.9294	19.7563	12	2	1	PPD-	3	No	Yes	No	No	0	0	10.05	2
850	Female	2638	2.14	4.14	8.42	34.3272	18	38.85	10.68	14.13	18.27	23.57	32.24	38.62	38.4824	43.4372	42.275	51.3519	49.8031	51.892	31.4716	16	3	2	PPD-	0	No	No	No	No	0	0	6.21	2
851	Female	3370	2.14	4.28	8.28	31.655	16	39.57	10.12	14.72	19.09	24.62	35.43	50.62	40.7434	26.9214	54.8023	56.2504	44.0606		37.6099	16	0	0	PPD-	0	Yes	Yes	Yes	Yes	1	0	0	0
852	Female	3088	3.71	4.57	7.99	35.3128	12	37.85	10.35	14.52	18.01	24.19	33.33	40.86	61.8209	42.3972	39.4377	53.6108	47.7287	55.6013	35.1348	14	5	1	PPD-	5	No	No	No	No	2+	0	10.35	2
853	Female	2734	2.42	4.42	8.99	31.2361	18	36.85	11.4	15.77	19.69	24.29	33.72	44.11	51.4785	53.6855	56.8502	67.4224	63.6856	69.406	37.0185	18	5	5	PPD-	5	No	No	No	No	0	0	6.27	2
854	Male	3508	3.28	3.99	8.14	30.1355	14	41	10.71	15.31	19.09	25.01	32.84	40.66	46.9008	55.1526		24.2369	25.9922	20	27.5428	14	5	3	PPD-	6	No	No	No	No	1	0	0	0
855	Female	3026	2.14	4.14	8.14	35.0965	22	37.14	10.38	14.29	17.94	25.08	32.54	38.19	52.9234	57.7757	47.1714	48.2605	46.3731	57.7669	35.6605	18	0	1	PPD-	5	No	No	No	No	2+	0	4.37	1
856	Female	2990	2.14	4.14	8.14	37.3908	16	39	10.97	14.56	18.14	23.53	31.78	40.1	53.5224	49.5849	50.2862	40.913	41.8869	44.2931	36.4025	16	2	2	PPD-	6	No	No	No	No	1	0	14.56	2
857	Female	2468	2.57	4.28	8.14	30.1273	16	38.71		13.74			35.33	42.24		48.0782			46.9308	50.8366	29.3498	16	0	0	PPD-	0	No	No	No	No	0	0	1.01	1
858	Male	3006	2.14	4.28		34.912	16	38	10.58	14.46	18.31	23.93	32.7	38.19	51.6903	46.1211	60.8195	54.2516	48.8453	44.7753	34.4367	13	11	0	PPD_Early		Yes	Yes	No	No	1	0	10.58	2
859	Female	3198	2.28	4.28	8.71	43.0007	12	40.85	10.55	14.13	18.04	23.99	32.38	38.33	38.84		39.4377	25.8487	20.8285	36.8287	26.4805	13	3	4	PPD-	0	Yes	Yes	No	No	0	0	6.18	2
860	Female	3566	2.14	4.14	9.85	31.2909	16	39.71	11.6	15.25	18.86	23.83	33.59	39.41	58.11	47.6507	40.586	50.9316	55.5409	58.2358	32.5695	16	6	2	PPD-	2	No	No	No	No	0	0	6.47	2
861	Female	2592	2.28	3.99	8.14	35.8522	12	38	10.15	14.29	18.54	25.34	35	41.91	73.9322	46.638	52.814	51.2982	50.166	51.3547	35.5209	14	9	6	PPD_Early	2	No	No	No	No	0	0	6.6	2
862	Male	3338	2.14	4.28	8.28	35.8056	16	40	10.48	14	18.37	25.08	32.47	39.54	43.568	43.6865	53.1065	37.899	43.5208	42.701	35.9918	14	0	1	PPD-	0	No	No	No	No	2+	0	10.48	2
863	Female	3098	2.42	4.42	8.85	31.9781	16	40.71	10.68	14.49	17.91	24.06	32.8	38.52	67.9467	57.2925	62.0474	57.3418	54.323	59.8286	29.9274	16	2	3	PPD-	1	No	No	No	No	0	0	0	0
864	Male	3118	1.99	3.85	8.14	43.4278	16	38.85	10.19	14.23	18.14	25.27	32.67	39.54	54.2589	58.0082	61.4279	65.0569	65.8816	65.7393	37.2101	16	2	1	PPD-	0	No	No	No	No	0	0	0.85	1
865	Male	3350	2.28	4.28	11.28	32.3395	12	39.28	10.61	14.29	17.94	23.96	32.41	40.43	55.9737	50.3506	20	36.4195	32.2638	38.7414	29.0815	14	2	7	PPD-	2	No	No	Yes	Yes	1	0	4.17	1
866	Male	3152	2.14	4.14	8.14	47.7509	14	40.42	10.68	14.66	18.11	23.86	33.03	38.56	67.9467	38.1209	46.5723	47.1932	59.5658	54.4782	42.2916	14	3	6	PPD-	8	No	No	No	No	0	0	14.66	2
867	Female	2940	1.85	4.14		33.4921	12	38.14	10.38	14.13	17.98	24.62	32.44	39.02	48.4747	58.2344	46.8705	45.7883	43.6992	40.9209	28.6324	16	5	2	PPD-		Yes	Yes	No	No	0	0	6.54	2
868	Female	3096	2.14	4.99	8.42	32.0739	18	39.71	11.11	14.82	18.5	24.49	33	39.87	37.12	45.3144	52.814	59.9618	65.2073	67.5503	34.6557	18	2	0	PPD-	0	Yes	Yes	No	No	0	0	18.5	2
869	Female	3154	2.57	4.14	8.14	33.0924	16	37.57	10.68	14.59	18.67	24.16	33.13	39.31	55.3192	57.0423	48.5374	43.0746	34.0234	43.0184	27.5619	12	2	1	PPD-	1	No	No	No	No	2+	0	10.68	2
870	Male	3592	3.14	3.99	9.14	27.3457	16	39.42	10.05	14.06	17.88	24.32	32.18	38.92	40.7434	28.6401	47.1714	39.3738	44.0585	43.6545	26.2067	16	3	2	PPD-	1	No	No	No	No	0	0	10.05	2
871	Male	3504	2.14	4.28	11	35.1978	17	40	10.97	14.92	18.44	24.78	33.2	44.04	61.5581	45.038	60.5194	59.2907	67.5741	52.5894	35.0445	12	4	4	PPD-	1	No	No	No	No	0	0	1.08	1
872	Male	3160	2.42	3.99	13.28	28.2272	16	38.57	11.66	14.62	18.21	24.22	33.59	38.79	53.9058	57.0423	49.9882	53.6108	47.183	54.1348	27.3073	14	1	0	PPD-	0	Yes	Yes	Yes	Yes	1	0	11.66	2
873	Male	2722	3.71	3.99	8.14	34.6913	14	38.28	10.12	13.8	18.11	24.12	31.68	39.77	50.2259	29.4704	46.5723	46.7881	50.7874	39.6745	32.4956	16	5	1	PPD-	0	No	No	No	No	0	0	10.12	2
874	Female	3018	2.71	4.14	11.57	38.6968	16	41	10.09	14.13	18.14	25.18	32.54	39.05	78.6734	61.9337	57.714	58.3996	52.0776	61.5155	36.961	14	0	0	PPD-	1	No	No	No	No	1	0	10.09	2
875	Female	3262	2.14	4.14	8.28	29.6947	16	40.85	10.88	15.31	19	24.52	30.5	38.06	50.018	47.6507	51.3897	52.9743	50.251	52.7407	28.8816	16	5	5	PPD-	3	No	No	No	No	0	0	10.88	2
876	Female	2922	1.85	4.14	7.85	40.9418	12	39.2977	11.11	14.56	18.27	24.95	31.16	37.9	25.2282	49.5849	49.6928	27.6977	40.0152	50.475	38.2204	14	5	5	PPD-	5	No	No	No	No	0	0	18.27	2
877	Male	3116	4.71	8.99		42.3546	16	39.71	10.12	14.39	18.21	24.88	33.36	38.46	50.2259	50.1002	38.8541	24.3916	30.7626	41.7043	37.5113	14	4	6	PPD-		No	No	No	No	0	0	14.39	2
878	Male	3034	1.99	3.99	8.14	31.1075	14	39.71	10.61	14.79	18.57	24.12	33.99	40.89	51.6903	26.6286	41.4191	53.8239	43.703	45.5228	30.2834	16	3	5	PPD-	6	No	No	No	No	1	0	6.5	2
879	Female	2525	2.85	4.28	9.42	37.1964	16	38.57	10.97	14.36					37.451	53.8186					36.0712	12	1	0	PPD-	0	No	No	No	No	0	0	10.97	2
880	Male	2892	2.57	4.14	8.85	32.5749	23	40.57	9.92	14.29	17.94	24.68	34.31	40.07	61.4361	50.3506	43.4524	49.0714	43.1903	41.7505	32.553	16	1	1	PPD-	1	No	No	No	No	2+	0	3.78	1
881	Female	2782	2.57	3.71	8.99	33.0897	16	39.57	10.12	14.1	19.19	25.41	33.62	39.18	50.2259	28.6401	58.2125	47.6586	61.1128	63.7251	32.1561	16	0	0	PPD-	2	No	No	Yes	Yes	0	0	10.12	2
882	Male	3044	2.14	3.99	7.99	31.5264	16	40.14	10.38	16.14	20.51	26.72	35.23	42.37	48.4747	52.7726	54.7851	55.1043	52.5174	70.3042	31.0856	15	0	0	PPD-	0	No	No	No	No	1	0	20.51	2
883	Male	2956	2.14	3.57	9.42	31.4689	12	37.57	10.68	15.58	18.93	24.68	33.76	39.28	51.11	50.5269	55.3641	49.0714	46.8235	40.4528	31.2498	12	7	5	PPD_Late	9	No	No	No	No	1	1	0.62	1
884	Female	2718	1.85	4.14	8.28	51.0253	12	40.14	10.12	13.8	17.94	24.19	31.52	38.59	59.7084	58.8748	50.8904	57.1228	45.3432	51.892	22.13	15	0	1	PPD-	0	No	No	No	No	0	0	14.26	2
885	Female	2760	2.14	4.14	8.57	44.271	16	37	10.28	14.1	17.91	25.77	33.13	40.49	58.1181	47.1365	54.6094	50.2669	50.9119	61.3659	43.0363	16	3	1	PPD-	2	No	No	No	No	1	0	10.28	2
886	Male	3680	1.99	3.99		30.2296	14	40.7604	10.45	14.13	18.77	24.72	34.05	39.64	52.9234	58.2344	44.5581	45.5905	49.2319	37.4287	30.7324	12	1	1	PPD-		No	No	No	No	0	0	18.77	2
887	Female	2284	2.14	4.14	8.14	40.4682	12	37.4554	10.25	14.1	18.86	23.93	32.44	40.03	67.1983	54.5351	47.975	47.1932	46.5581	49.5452	39.8357	14	12	8	PPD_Early	2	No	No	No	No	0	0	10.25	2
888	Male	3098	2.28	4.14	8.57	35.6085	14	39.28	10.65	14.13	17.78	23.53	32.34	38.85	55.9737	50.8358	51.1962	51.5632	41.0129	41.2337	40.0329	12	2	10	PPD_Late	3	No	No	No	No	1	0	10.65	2
889	Male	3406	2.57	4.28	9.28	42.0479	19	41.14	10.22	13.93	18.08	25.24	32.54	39.21	58.8965	69.7186	61.4279	65.2932	60.6344	66.2936	33.7248	14	5	4	PPD-	3	No	No	No	No	1	0	18.08	2
890	Female	2994	2.14	4.28	8.57	29.6701	14	39.28	10.28	14.29	18.11	24.26	32.14	38	35.4176	57.7757	65.1418	67.4224	73.0315	71.1431	29.8015	16	5	4	PPD-	1	No	No	No	No	0	0	18.11	2
891	Female	2416	2.71	5.14		23.4524	12	39	10.42	14.36	18.63	26.62	32.84	40.2	57.3721	53.8186	48.8224	55.3213	59.9891	54.2907	21.1992	10	3	3	PPD-		No	No	No	No	2+	0	6.31	2
892	Male	2646	2.14	4.14	9.57	31.9699	16	39.28	11.14	14.13	18.11	24.98	32.9	40.4	33.1561	58.2344	54.0001	51.9231	54.123	48.8773	30.7187	16	15	8	PPD_Early	3	No	No	No	No	0	0	11.14	2
893	Female	2968	1.99	4.28	8.42	30.7707	12	40.57	10.42	14.23	17.94	23.73	32.64	39.08	61.8209	58.0082	50.8904	51.1414	43.3433	51.0504	25.0431	12	6	5	PPD-	4	Yes	Yes	No	No	0	0	10.42	2
894	Male	3152	2.57	4.28		37.8754	16	40	10.68	15.51	19.65	24.03	33.69	40.36	55.3192	54.5753	57.1181	46.9903	49.7833	43.8094	34.9541	14	1	0	PPD-		Yes	Yes	No	No	1	0	10.68	2
895	Male	3896	2.57	4.57	9.85	28.334	12	40.28	10.97	15.35	19.16	27.87	34.97	40.26	49.5046	54.8657	50.8375	49.3074	39.3021	38.8969	27.2115	16	0	0	PPD-	1	No	No	No	No	1	0	4.6	1
896	Female	2785	2.14	4.99		34.5216	9	37	11.4	14.1	18.6	28.04	36.02	41.55	47.6491	54.5351	59.9273	45.8863	37.7209	54.5479	31.8686	12	0	0	PPD-		No	No	Yes	Yes	2+	0	11.4	2
897	Female	3060	1.99	3.85	7.99	43.6605	17	39.71	10.22	14.03	18.17	25.8	33.2	39.94	58.8965	58.4539	61.1223	46.8644	67.5741	59.9054	30.7734	14	7	5	PPD_Late	10	Yes	Yes	No	No	0	0	6.54	2
898	Male	3280	2.14	4.14	7.57	38.3847	18	40.28	10.05	14.06	18.11	24.03	32.08	38.59	54.9671	54.5351	57.714	57.5611	49.9978	46.7196	32.1342	14	0	0	PPD-	0	No	No	No	No	0	0	6.24	2
899	Female	3580	2.14	4.57		25.9329	16	42.14	10.28	14.23					58.1181	58.0082					25.848	12	3	2	PPD-		No	No	No	No	0	0	14.23	2
900	Female	3026	2.57	5.42	8.14	37.2841	9	41.71	10.45	13.93	17.98	24.65	31.78	38.03	39.5773	29.1958	46.8705	38.8135	41.8869	42.4934	35.1814	13	5	3	PPD-	3	No	No	No	No	2+	0	17.98	2
901	Male	3066	2.85	3.99	8.42	32.6215	16	37.14	10.38	14.62	19.69	25.9	33.03	39.02	44.026	53.3136	45.8227	43.2726	42.6412	48.6439	30.9459	14	6	5	PPD_Late	9	No	No	No	No	1	0	10.38	2
902	Female	3000	2.42	4.14	8.42	30.2313	13	37.14	10.68	14.56	19.69	29.52	35.6	42.04	55.3192	49.5849	49.4985	43.0563	43.7277	43.7177	30.6667	13	13	6	PPD_Early	17	Yes	Yes	Yes	Yes	2+	0	0.95	1
903	Female	2434	2.14	4.42	8.85	41.514	9	38	10.02	14.62	18.31	25.44	33.95	40.4	46.0006	53.3136	49.6928	47.6586	49.2319	48.8773	35.7372	12	2	2	PPD-	1	No	No	No	No	1	0	10.02	2
904	Female	2976	2.14	11.28		33.525	18	39.14	10.35	14.06	18.01	26.49	32.74	39.11	35.1286	28.6401	43.1541	45.4978	48.8453	45.9076	33.6838	14	1	3	PPD-		No	No	No	No	2+	0	10.35	2
905	Female	2884	2.28	4.57	8.85	31.9754	18	40.71	10.09	14.26	18.34	24.91	33.59	39.38	40.7434	57.7757	60.8195	55.5999	63.8987	63.3612	32.1013	18	4	1	PPD-	1	No	No	No	No	0	0	18.34	2
906	Male	2648	2.14	4.57	9.57	38.7515	16	40.28	10.81	15.41	19.78	24.39	32.21	39.11	62.9737	62.3708	56.5846	53.186	52.6754	53.6218	35.4251	15	3	3	PPD-	2	Yes	Yes	Yes	Yes	0	0	6.37	2
907	Male	2830	1.99	3.99	7.99	38.2642	16	37	12.06	15.84	20.01	26.1	33.1	40.69	34.0867	42.4184	48.7225	46.2751	48.0971	45.851	38.6557	12	1	1	PPD-	1	No	No	No	No	0	0	20.01	2
908	Female	3064	2.28	4.14	8.28	36.5092	18	39.42	10.02	14.66	18.34	24.32	33.72	40.13	70.2576	53.0536	49.6928	46.386	55.3442	59.5485	38.5517	14	0	0	PPD-	0	Yes	Yes	No	No	2+	0	18.34	2
909	Female	2540	1.71	4.57	8.57	18.8501	12	38.85	10.22	14.46					58.8965	49.8449					20.1205	12	11	15	PPD_Early	9	Yes	Yes	Yes	Yes	0	0	10.22	2
910	Male	2540	2.28	4.85	7.42	32.0329	16	36.14	10.42	17.58	17.58	24.55	33.56	41.88		33.1802		52.9743	41.611	38.8998	29.191	12	12	1	PPD_Early	1	No	No	No	No	1	0	17.58	2
911	Male	3014	2.14	5.99	12.57	36.3176	16	38.85	10.38	14.29	18.21	23.93	34.05	39.8	44.026	42.9255	42.5654	36.6058	46.4674	42.2256	35.5756	16	0	1	PPD-	1	No	No	No	No	2+	0	6.54	2
912	Male	2778	2.14	5.28	8.14	31.1923	18	41.71	12.45		17.19	21.03	29.15	40.92	51.3493		56.8058	57.2022	53.1639	65.6799	30.9432	16	5	0	PPD-	1	No	Yes	No	No	0	0	17.19	2
913	Female	3298	2.14	3.99	8.14	36.7611	16	40.71	10.19	14.36	18.24	24.26	30.47	36.45	54.2589	57.5371	53.6996	42.8799	62.2586	55.5333	35.8932	16	2	0	PPD-	0	No	No	No	No	0	0	10.19	2
914	Female	2810	2.28	4.14	8.28	35.7344	21	41.28	10.15	14.99	19.82	25.21	31.62	38.75	26.5196	26.0388	41.8907	51.506	56.8178	48.9744	37.6701	12	4	4	PPD-	0	No	No	No	No	1	0	1.15	1
915	Female	3002	1.85	4.14	8.14	22.3463	9	39.85	11.73	15.81	21.2	27.18	34.77	39.87	57.6375	57.4412	63.9938	63.8908	64.1507	77.7436	23.154	12	12	19	PPD_Early	19	Yes	Yes	No	No	1	0	15.81	2
916	Female	2692	1.99	4.14	8.14	32.898	10	39	10.32	16.53	20.21	26.98	34.38	39.87	53.578	47.7799	48.2162	51.1503	45.765	49.7122	30.5791	14	0	3	PPD-	1	No	No	No	No	1	0	1.18	1
917	Female	3312	2.14	4.71	9.42	33.8563	12	39.57	10.78	15.77	20.15	24.72	31.98	39.25	62.9737	57.4412	63.1334	62.995	70.397	63.543	41.3224	12	0	0	PPD-	0	No	No	No	No	2+	0	20.15	2
918	Male	2704	2.14	4.14	8.14	30.037	16	39.71	10.45	14.36	18.44	25.96	34.87	41.97	52.9234	50.1002	49.4001	56.632	50.3451	38.7415	30.0014	15	3	0	PPD-	1	No	No	No	No	0	0	18.44	2
919	Female	2528	2.42	3.85	8.14	32.6105	16	38.71	10.05	14	17.85	24.16	32.8	38.39	45.4846	54.7621	54.6094	60.6349	57.156	57.4149	28.0849	14	19	8	PPD_Early	10	Yes	Yes	No	No	0	0	17.85	2
920	Male	2770	2.14	3.99	8.14	28.4572	16	39.14	9.82	14.46	19.72	26.26	32.67	38.42	57.2593	53.5687	56.8502	69.4279	60.2028	52.2305	29.9001	16	5	5	PPD-	1	No	No	No	No	0	0	9.82	2
921	Male	2696	2.14	4.14	8.14	33.6756	21	40.14	10.09	14.06	18.44	24.95	32.93	39.61	50.2259	54.5351	56.813	58.8446	65.4305	55.3271	32.0903	18	1	1	PPD-	1	No	No	No	No	1	0	18.44	2
922	Male	3000	1.99	4.14	8.28	50.0561	9	37	10.19	14.23	18.21	25.27	34.25	41.15	58.8965	54.3021	42.5654	44.4189	43.1903	42.5195	40.4162	12	5	8	PPD-	7	Yes	Yes	No	No	0	0	18.21	2
923	Male	3090	2.14	5.14		29.4483	12	39.1869	10.02	14.23	18.11	23.86	36.12	42.6	60.5548	46.8897	39.1446	29.5474	32.225	40.2621	28.3231	15	1	2	PPD-		Yes	Yes	Yes	Yes	1	0	10.02	2
924	Male	3094	2.28	4.28	8.28	35.8686	12	39.42	10.22	14.16	18.14	24.26	31.65	38.29	40.3463	54.3021	46.5723	49.8921	50.9874	47.2097	34.1437	16	5	4	PPD-	0	No	No	No	No	1	0	18.14	2
925	Male	3326	2.99	4.71	8.71	34.8255	14	39.71	10.38	14.82	18.63	25.18			66.2696	67.7374	56.2256	68.74			30.1903	14	0	0	PPD-	0	No	No	No	No	1	0	10.38	2
926	Male	2522	1.99	4.71	8.14	33.9904	16	37.57	10.42	14.03	19.39	24.42	32.93	39.48	39.5773		42.9292	46.186	45.6424	40.1412	33.4428	16	2	1	PPD-	1	No	No	No	No	1	0	6.8	2
927	Female	2674	2.14	4.28	7.42	25.911	16	39.85	10.25	14.99	19.23	25.01	33.85	42.6	39.9577	55.9898	58.2125	58.8446	60.6987	69.9129	25.3963	16	3	2	PPD-	3	No	No	No	No	0	0	19.23	2
928	Female	3242	2.42	3.85		30.2888	9	41	10.28	14.36	18.47	25.37	35.73	43.22	67.1983	57.5371	60.222	68.253	65.0503	71.1926	28.5421	9	6	9	PPD_Early		Yes	Yes	No	No	1	0	10.28	2
929	Female	3100	2.57	4.14	8.57	41.0678	18	37.71	11.3	15.08	18.54	25.24	33.2	39.87	55.8246	48.2216	41.7019	37.7188	33.8684	52.2605	39.3785	18	6	6	PPD_Late	9	No	No	No	No	0	0	1.05	1
930	Female	2818	2.28	4.85	8.85	28.501	17	39.85	9.99	14.72	17.94	26.39	31.85	37.83	70.2576	49.3204	54.6094	52.4015	50.3904	50.6435	21.9713	12	1	0	PPD-	0	No	No	No	No	0	0	9.99	2
931	Male	2738	1.99	3.99	8.42	29.3552	12	38.28	10.55	14.13	17.81	23.86	32.84	38.13	43.1234	43.4372	43.753	36.6058	48.6568	47.5378	29.3251	12	3	0	PPD-	1	No	No	No	No	0	0	17.81	2
932	Female	2932	2.28	4.42	10.14	42.36	16	39.85	10.84	14.39	18.54	24.75	31.36	39.05	50.5528	42.6633	56.518	41.9192	54.3208	51.2182	39.1595	17	6	12	PPD_Late	4	No	No	No	No	2+	0	10.84	2
933	Male	2854	2.28	5.57	11.42	32.9473	14	39.71	10.19					37.01	58.8965					49.3704	39.885	14	14	13	PPD_Early	8	No	No	No	No	0	0	0	0
934	Male	3510	2.28	4.14	8.14	36.5394	18	37.42	10.15	14.59	18.04	23.93	31.82	38.85	36.0021	27.2125	50.587	50.7224	56.3894	54.1348	27.384	10	2	5	PPD-	2	No	No	No	No	1	0	18.04	2
935	Female	2556	2.71	3.99	8.28	30.6913	12	37.42	10.35	14.06	18.14	24.42	31.55	39.44	61.8209	58.2344	50.2862	49.686	48.2658	42.8597	23.9452	15	11	7	PPD_Early	1	No	No	No	No	0	0	14.06	2
936	Male	3106	2.14	4.42	8.57	28.7118	12	39.0673	10.88	14.99	18.37	24.39	32.51	39.21	54.0945	48.502	49.4001	56.6859	52.0776	50.8827	38.256	12	1	1	PPD-	2	No	No	No	No	1	0	10.88	2
937	Male	3022	2.14	3.85	7.85	25.5086	12	38	10.22		19	25.67	33.26	40.17	49.6214		32.9288	33.4216	56.1376	46.6715	19.0198	12	0	1	PPD-	0	No	No	No	No	1	0	1.11	1
938	Male	3052	1.99	3.99	8.57	32.6763	12	38.71	10.55	14.13	18.44	24.22	32.31	38.06	55.9737	50.8358	41.9872	39.5626	46.7439	42.335	26.9897	12	1	1	PPD-	1	No	No	No	No	0	0	1.11	1
939	Female	2640	2.28	4.14	8.99	31.6359	16	38.28	10.45	14.13	17.91	25.6	34.05		52.9234	50.8358	47.1714	57.5132	60.2897		29.1937	14	3	2	PPD-	3	No	No	No	No	1	0	10.45	2
940	Female	3760	1.99	4.28	9.28	32.4271	12	38.28	10.12	14.49	18.04	25.6	32.97	41.71	59.7084	57.2925	58.0198	50.6779	51.1035	44.21	27.8987	14	2	2	PPD-	2	No	No	No	No	1	0	10.12	2
941	Female	2936	2.14	4.14	8.28	29.117	12	38.71	10.71	16.23		26.59	32.57	40.17	51.11	52.4643		48.6437	57.5721	49.2113	29.1335	12	3	8	PPD-	8	No	No	No	No	1	0	10.71	2
942	Female	3776	2.14	4.57	10.71	30.1383	12	40.57	10.28	14.46	18.8	24.06	31.72	39.05	53.578	53.5687	44.5581	46.7881	39.1562	48.6439	30.8446	16	5	2	PPD-	1	No	No	No	No	0	0	10.28	2
943	Female	2884	2.14	5.28		30.6667	16	39.57	10.32	14.43	18.83	24.09	33.03	39.11	67.1983	57.5371	51.9518	74.9313	56.745	48.479	29.347	14	5	3	PPD-		No	No	No	No	1	0	14.43	2
944	Male	3364	2.14	4.14	8.28	32.2793	16	40.42	10.25	13.93	18.54	23.37	33.92	40.07	53.578	58.6669	52.814	73.1053	71.5725	69.7188	29.1444	15	0	1	PPD-	2	No	No	No	No	0	0	10.25	2
945	Female	2348	2.28	4.14	8.14	44.1561	12	37.85	10.88	14.43	20.57	27.71	36.68	42.66	33.7117	42.6633	47.2286	46.468	63.1196	59.8451	38.9377	13	2	0	PPD-	0	No	No	No	No	1	0	1.08	1
946	Male	3128	2.28	4.14	8.42	33.6153	14	40.71	10.78	14.23	18.83	25.27	32.64	40.46	58.8334	39.4773	51.9518	40.9793	43.3433	48.7103	32.115	12	4	4	PPD-	3	No	No	No	No	1	0	0.95	1
947	Male	3022	2.14	4.14		30.8227	12	38	10.97	14.49	19.16	24.55	32.08	40.23	53.5224	61.0164	58.2125	52.9743	41.3602	56.8304	27.5127	14	0	1	PPD-		No	No	No	No	1	0	19.16	2
948	Female	2616	2.71	4.28	8.57	30.1629	16	38.42	10.61	14.16	17.88	24.19	32.38	38.06	55.9737	50.5959	50.8904	60.6349	63.7111	68.3491	30.768	16	3	3	PPD-	1	No	No	No	No	0	0	10.61	2
949	Male	2640	2.14	4.28	8.57	27.896	13	36.71	11.43	15.94	19.82	27.67	35.04	41.94	47.6491	49.6277	49.2377	52.9585	69.1779	61.3185	28.8405	14	2	3	PPD-	2	No	No	No	No	1	0	0	0
950	Female	3284	2.14	3.71	7.71	29.6509	18	40	10.58	14.03	18.17	24.39	31.32	38	60.2571	58.4539	49.9882	53.186	60.4074	55.516	37.4428	18	0	0	PPD-	1	No	No	No	No	0	0	0.85	1
951	Male	3246	2.57	4.14	8.14	32.9473	16	39	10.58	14.06	18.08	24.06	31.32	39.02	55.9737	58.2344	46.5723	43.2702	48.6558	48.6439	32.0876	16	3	4	PPD-	1	No	No	No	No	1	0	18.08	2
952	Male	2430	2.28	3.99	8.14	25.0897	16	38			21.26	21.26	36.45	36.45			56.4799		52.8782	52.8782	26.423	16	5	4	PPD-	0	No	No	No	No	0	0	21.26	2
953	Female	2900	2.14	3.85	7.99	29.7194	12	39.42	9.96	14.06	18.14	24.81	34.48	41.94	46.0006	50.8358	54.0001	59.2907	56.5487	46.3727	26.7105	12	3	0	PPD-	0	No	No	No	No	0	0	9.96	2
954	Male	3154	2.14	4.14	8.42	31.3785	16	38.57	10.68	14.39	18.11	24.55	32.38	40.4	38.4824	42.6633	46.5723	49.4805	52.2757	43.8094	33.9932	12	7	2	PPD-	7	No	No	No	No	1	0	10.68	2
955	Female	2560	2.99	5.57	8.14	28.616	16	39.28	10.78	15.12	20.97	28.1	36.62	43.29	50.5528	59.4615	42.63	52.1139	60.6572	53.8385	26.5462	12	1	1	PPD-	1	No	No	No	No	1	0	20.97	2
956	Male	3700	2.42	4.14	15.42	35.5209	16	38.28	11.34	14.92	19.06	25.96	32.34	39.67	59.6945	60.0009	65.8718	76.9542	63.9371	60.2624	35.6249	14	1	1	PPD-	1	No	No	No	No	2+	0	7.1	2
957	Female	2774	2.14	4.14	7.99	30.0178	12	38.57	10.45	14.13	18.08	24.29	33.03	38.33	52.9234	54.5351	50.2862	46.386	53.9242	44.6144	32.4244	14	2	1	PPD-	0	No	Yes	No	Yes	0	0	0	0
958	Female	3072	2.14	4.42	10.28	32.6324	16	37.71	10.22	14.13	18.08	24.12	32.18	38.85	35.7087	28.6401	46.5723	36.2345	52.6754	48.9744	32.6297	16	2	1	PPD-	2	No	No	No	No	1	0	18.08	2
959	Male	3490	2.42	4.14	8.71	39.4552	18	39.85	10.22	14	18.08	25.87	32.97	38.09	49.6214	51.0702	46.5723	43.2726	56.745	47.5378	34.8775	16	1	1	PPD-	1	No	No	No	No	1	0	10.22	2
960	Female	2798	2.14	4.14		29.2923	14	36.85	10.68	14.26	18.27	25.6	35.56	41.51	55.3192	57.7757	57.1106	54.0956	46.4178	47.0406	29.3525	14	3	4	PPD-		No	No	No	No	1	0	18.27	2
961	Male	1958	2.14	4.85	7.99	31.5674	15	40.42	10.51	15.12	19.95	25.93	33.76	40.2	39.2048	33.2352	41.3851	46.6674	49.5986	49.2113	29.232	14	8	1	PPD-	2	No	Yes	No	No	2+	0	10.51	2
962	Male	3604	2.14	4.14	8.14	32.4901	16	40.85	10.28	14.06	17.98	24.62	32.7	38.49	62.6582	50.8358	43.1541	42.3009	57.3634	67.5961	32.5311	14	3	1	PPD-	1	No	No	No	No	0	0	10.28	2
963	Male	3040	2.14	4.14	9.28	38.1656	12	37.28	10.25	14.16	18.31	24.62	32.97	39.41		50.5959	49.6928	52.7631	56.745	60.7985	37.128	15	4	1	PPD-	1	No	No	No	No	0	0	4.37	1
964	Female	2566	2.28	4.42	8.14	46.7187	16	38.42	10.45	14.13	19.32	25.08	33.95	40.07	39.5773	54.5351	54.2502	51.7143	43.703	57.0059	39.6988	12	1	1	PPD-	0	No	No	No	No	1	0	19.32	2
965	Female	2926	1.99	4.14	8.57	31.9644	12	40.14	10.65	14.72	19.13	26.06	34.74	40.17	60.2571	56.7867	47.4226	49.6543	42.5165	44.1318	31.1814	12	2	1	PPD-	1	No	No	No	No	1	0	0	0
966	Male	2952	1.99	4.71	9.57	37.1034	12	37.85	11.43	15.05	18.54	24.78	33.07	38.16	36.1611	25.742	56.518	59.2907	48.0971	42.177	32.7584	9	3	6	PPD-	7	No	No	Yes	Yes	2+	0	18.54	2
967	Male	2924	2.14	4.28	8.42	34.2313	21	37.85	11.01	14.76	19.52	27.31	35.6	41.42	57.5402	41.5773	42.6661	40.6917	38.3474	32.1758	33.2786	16	1	0	PPD-	1	No	No	No	No	1	0	19.52	2
968	Female	3614	2.14	5.57		52.3203	15	40.42	10.97	14.89	18.7	26.06	33.85	40.07	61.5581	56.2602	44.8382	56.4126	60.6987	46.8357	33.0568	11	13	15	PPD_Early		No	No	No	No	1	0	1.08	1
969	Male	2600	0.71	2.71	8.14	33.7769	16	38.57	9.76	15.25	19.46	24.91	32.31	39.77	41.9872	47.6507	42.6661	45.1971	55.3405	57.5327	24.2738	12	7	3	PPD-	5	No	Yes	Yes	Yes	0	0	9.76	2
