# Supplementary material for: Association of late-onset postpartum depression of mothers with expressive language development during infancy and early childhood: the HBC study
Source: PeerJ. 2019 Mar 6;7:e6566. doi: 10.7717/peerj.6566 (PMC6408909; doi:10.7717/peerj.6566)
Supplement: Supplemental Information 4 — The de-identified dataset used for the analyses shown in Table 3 and Figure 3. In this format, each participant was alligned along the timepoints (10, 14, 18, 24, 32 and 40 months). The exposure variables (postpartum depression) as well as covariates are assumed to be independent of the timepoints, whereas expressive language scores can change along timepoints. [file peerj-07-6566-s004.xls]

## Sheet: Sheet1
id	t	male	bw	epdsw2	epdsw4	epdsw10	faag01	faed01	ga	hbcm10	hbcm14	hbcm18	hbcm24	hbcm32	hbcm40	mlelt	moag01	moed01	mopd01	mopd02	mopd3	mopd03	mopsyafdfor0	mopsyafdfor40	mopsyanxfor0	mopsyanxfor40	parit3	twin	bf	bf3
1	10	Male	2578	1.99	4.14	8.14	48.9884	9	38.57	10.22	14.33	18.77	24.98	32.7	38.85	35.7087	34.8501	14	6	5	PPD-	2	No	Yes	No	No	0	0	18.77	2
1	14	Male	2578	1.99	4.14	8.14	48.9884	9	38.57	10.22	14.33	18.77	24.98	32.7	38.85	28.0752	34.8501	14	6	5	PPD-	2	No	Yes	No	No	0	0	18.77	2
1	18	Male	2578	1.99	4.14	8.14	48.9884	9	38.57	10.22	14.33	18.77	24.98	32.7	38.85	48.255	34.8501	14	6	5	PPD-	2	No	Yes	No	No	0	0	18.77	2
1	24	Male	2578	1.99	4.14	8.14	48.9884	9	38.57	10.22	14.33	18.77	24.98	32.7	38.85		34.8501	14	6	5	PPD-	2	No	Yes	No	No	0	0	18.77	2
1	32	Male	2578	1.99	4.14	8.14	48.9884	9	38.57	10.22	14.33	18.77	24.98	32.7	38.85		34.8501	14	6	5	PPD-	2	No	Yes	No	No	0	0	18.77	2
1	40	Male	2578	1.99	4.14	8.14	48.9884	9	38.57	10.22	14.33	18.77	24.98	32.7	38.85	41.2337	34.8501	14	6	5	PPD-	2	No	Yes	No	No	0	0	18.77	2
2	10	Male	2450	2.14	3.99	9.14	35.0418	14	37.28	10.28	14.39	18.31	24.72	32.38	39.21	35.4176	35.4278	16	1	0	PPD-	1	No	No	No	No	2+	0	14.39	2
2	14	Male	2450	2.14	3.99	9.14	35.0418	14	37.28	10.28	14.39	18.31	24.72	32.38	39.21	35.2264	35.4278	16	1	0	PPD-	1	No	No	No	No	2+	0	14.39	2
2	18	Male	2450	2.14	3.99	9.14	35.0418	14	37.28	10.28	14.39	18.31	24.72	32.38	39.21	45.9839	35.4278	16	1	0	PPD-	1	No	No	No	No	2+	0	14.39	2
2	24	Male	2450	2.14	3.99	9.14	35.0418	14	37.28	10.28	14.39	18.31	24.72	32.38	39.21	45.5905	35.4278	16	1	0	PPD-	1	No	No	No	No	2+	0	14.39	2
2	32	Male	2450	2.14	3.99	9.14	35.0418	14	37.28	10.28	14.39	18.31	24.72	32.38	39.21	52.2757	35.4278	16	1	0	PPD-	1	No	No	No	No	2+	0	14.39	2
2	40	Male	2450	2.14	3.99	9.14	35.0418	14	37.28	10.28	14.39	18.31	24.72	32.38	39.21	50.8827	35.4278	16	1	0	PPD-	1	No	No	No	No	2+	0	14.39	2
3	10	Female	2852	2.28	4.28	8.42	53.4319	22	37.85	9.96	14.52	18.01	24.65	32.51	41.81	50.852	37.8563	18	1	0	PPD-	0	No	No	No	Yes	0	0	10.77	2
3	14	Female	2852	2.28	4.28	8.42	53.4319	22	37.85	9.96	14.52	18.01	24.65	32.51	41.81	49.8449	37.8563	18	1	0	PPD-	0	No	No	No	Yes	0	0	10.77	2
3	18	Female	2852	2.28	4.28	8.42	53.4319	22	37.85	9.96	14.52	18.01	24.65	32.51	41.81	61.7362	37.8563	18	1	0	PPD-	0	No	No	No	Yes	0	0	10.77	2
3	24	Female	2852	2.28	4.28	8.42	53.4319	22	37.85	9.96	14.52	18.01	24.65	32.51	41.81	56.2504	37.8563	18	1	0	PPD-	0	No	No	No	Yes	0	0	10.77	2
3	32	Female	2852	2.28	4.28	8.42	53.4319	22	37.85	9.96	14.52	18.01	24.65	32.51	41.81	60.6344	37.8563	18	1	0	PPD-	0	No	No	No	Yes	0	0	10.77	2
3	40	Female	2852	2.28	4.28	8.42	53.4319	22	37.85	9.96	14.52	18.01	24.65	32.51	41.81	59.0089	37.8563	18	1	0	PPD-	0	No	No	No	Yes	0	0	10.77	2
4	10	Female	3510	2.14	4.14	8.28	30.5982	16	40	10.19	14.1	18.01	24.55	32.31	41.51	40.3463	30.4504	16	1	0	PPD-	0	No	No	No	No	0	0	18.01	2
4	14	Female	3510	2.14	4.14	8.28	30.5982	16	40	10.19	14.1	18.01	24.55	32.31	41.51	43.4372	30.4504	16	1	0	PPD-	0	No	No	No	No	0	0	18.01	2
4	18	Female	3510	2.14	4.14	8.28	30.5982	16	40	10.19	14.1	18.01	24.55	32.31	41.51	46.8705	30.4504	16	1	0	PPD-	0	No	No	No	No	0	0	18.01	2
4	24	Female	3510	2.14	4.14	8.28	30.5982	16	40	10.19	14.1	18.01	24.55	32.31	41.51	56.468	30.4504	16	1	0	PPD-	0	No	No	No	No	0	0	18.01	2
4	32	Female	3510	2.14	4.14	8.28	30.5982	16	40	10.19	14.1	18.01	24.55	32.31	41.51	43.8784	30.4504	16	1	0	PPD-	0	No	No	No	No	0	0	18.01	2
4	40	Female	3510	2.14	4.14	8.28	30.5982	16	40	10.19	14.1	18.01	24.55	32.31	41.51	52.0455	30.4504	16	1	0	PPD-	0	No	No	No	No	0	0	18.01	2
5	10	Female	3272	1.85	3.99	8.57	28.9172	12	40	10.05	14.2	18.11	24.09	34.77	39.05	50.2259	30.078	12	12	2	PPD_Early	4	No	No	No	No	0	0	0	0
5	14	Female	3272	1.85	3.99	8.57	28.9172	12	40	10.05	14.2	18.11	24.09	34.77	39.05	50.5959	30.078	12	12	2	PPD_Early	4	No	No	No	No	0	0	0	0
5	18	Female	3272	1.85	3.99	8.57	28.9172	12	40	10.05	14.2	18.11	24.09	34.77	39.05	50.2862	30.078	12	12	2	PPD_Early	4	No	No	No	No	0	0	0	0
5	24	Female	3272	1.85	3.99	8.57	28.9172	12	40	10.05	14.2	18.11	24.09	34.77	39.05	46.7881	30.078	12	12	2	PPD_Early	4	No	No	No	No	0	0	0	0
5	32	Female	3272	1.85	3.99	8.57	28.9172	12	40	10.05	14.2	18.11	24.09	34.77	39.05	39.6246	30.078	12	12	2	PPD_Early	4	No	No	No	No	0	0	0	0
5	40	Female	3272	1.85	3.99	8.57	28.9172	12	40	10.05	14.2	18.11	24.09	34.77	39.05	35.7723	30.078	12	12	2	PPD_Early	4	No	No	No	No	0	0	0	0
6	10	Male	3008	2.71	4.14	8.14	41.0951	16	38.71	9.99	14	18.14	24.45	32.05	39.51	55.7034	41.2649	12	2	2	PPD-	3	No	No	No	No	0	0	18.14	2
6	14	Male	3008	2.71	4.14	8.14	41.0951	16	38.71	9.99	14	18.14	24.45	32.05	39.51	58.4539	41.2649	12	2	2	PPD-	3	No	No	No	No	0	0	18.14	2
6	18	Male	3008	2.71	4.14	8.14	41.0951	16	38.71	9.99	14	18.14	24.45	32.05	39.51	57.714	41.2649	12	2	2	PPD-	3	No	No	No	No	0	0	18.14	2
6	24	Male	3008	2.71	4.14	8.14	41.0951	16	38.71	9.99	14	18.14	24.45	32.05	39.51	56.468	41.2649	12	2	2	PPD-	3	No	No	No	No	0	0	18.14	2
6	32	Male	3008	2.71	4.14	8.14	41.0951	16	38.71	9.99	14	18.14	24.45	32.05	39.51	47.3074	41.2649	12	2	2	PPD-	3	No	No	No	No	0	0	18.14	2
6	40	Male	3008	2.71	4.14	8.14	41.0951	16	38.71	9.99	14	18.14	24.45	32.05	39.51	52.9403	41.2649	12	2	2	PPD-	3	No	No	No	No	0	0	18.14	2
7	10	Female	2366	1.99	4.42	8.42	32.3012	16	38.71	10.05	14.16	18.01	24.19	31.85	39.28	64.4497	29.9822	16	4	3	PPD-	6	No	No	No	No	0	0	10.05	2
7	14	Female	2366	1.99	4.42	8.42	32.3012	16	38.71	10.05	14.16	18.01	24.19	31.85	39.28	65.4206	29.9822	16	4	3	PPD-	6	No	No	No	No	0	0	10.05	2
7	18	Female	2366	1.99	4.42	8.42	32.3012	16	38.71	10.05	14.16	18.01	24.19	31.85	39.28	58.0198	29.9822	16	4	3	PPD-	6	No	No	No	No	0	0	10.05	2
7	24	Female	2366	1.99	4.42	8.42	32.3012	16	38.71	10.05	14.16	18.01	24.19	31.85	39.28	57.1228	29.9822	16	4	3	PPD-	6	No	No	No	No	0	0	10.05	2
7	32	Female	2366	1.99	4.42	8.42	32.3012	16	38.71	10.05	14.16	18.01	24.19	31.85	39.28		29.9822	16	4	3	PPD-	6	No	No	No	No	0	0	10.05	2
7	40	Female	2366	1.99	4.42	8.42	32.3012	16	38.71	10.05	14.16	18.01	24.19	31.85	39.28	40.4528	29.9822	16	4	3	PPD-	6	No	No	No	No	0	0	10.05	2
8	10	Female	3456	1.99	4.14	8.14	36.5749	14	38.14	10.12	14.49	18.17	24.62			64.4497	33.0486	12	6	2	PPD-	2	No	No	No	No	1	0	1.15	1
8	14	Female	3456	1.99	4.14	8.14	36.5749	14	38.14	10.12	14.49	18.17	24.62			53.5687	33.0486	12	6	2	PPD-	2	No	No	No	No	1	0	1.15	1
8	18	Female	3456	1.99	4.14	8.14	36.5749	14	38.14	10.12	14.49	18.17	24.62			49.9882	33.0486	12	6	2	PPD-	2	No	No	No	No	1	0	1.15	1
8	24	Female	3456	1.99	4.14	8.14	36.5749	14	38.14	10.12	14.49	18.17	24.62			38.8135	33.0486	12	6	2	PPD-	2	No	No	No	No	1	0	1.15	1
8	32	Female	3456	1.99	4.14	8.14	36.5749	14	38.14	10.12	14.49	18.17	24.62				33.0486	12	6	2	PPD-	2	No	No	No	No	1	0	1.15	1
8	40	Female	3456	1.99	4.14	8.14	36.5749	14	38.14	10.12	14.49	18.17	24.62				33.0486	12	6	2	PPD-	2	No	No	No	No	1	0	1.15	1
9	10	Female	3228	2.42	4.71	8.85	36.5448	16	38.14	10.71	14.29	18.54	24.75	32.01	41.55	51.11	36.386	16	1	0	PPD-	8	Yes	Yes	No	No	1	0	4.56	1
9	14	Female	3228	2.42	4.71	8.85	36.5448	16	38.14	10.71	14.29	18.54	24.75	32.01	41.55		36.386	16	1	0	PPD-	8	Yes	Yes	No	No	1	0	4.56	1
9	18	Female	3228	2.42	4.71	8.85	36.5448	16	38.14	10.71	14.29	18.54	24.75	32.01	41.55	49.1099	36.386	16	1	0	PPD-	8	Yes	Yes	No	No	1	0	4.56	1
9	24	Female	3228	2.42	4.71	8.85	36.5448	16	38.14	10.71	14.29	18.54	24.75	32.01	41.55	48.8678	36.386	16	1	0	PPD-	8	Yes	Yes	No	No	1	0	4.56	1
9	32	Female	3228	2.42	4.71	8.85	36.5448	16	38.14	10.71	14.29	18.54	24.75	32.01	41.55	50.1936	36.386	16	1	0	PPD-	8	Yes	Yes	No	No	1	0	4.56	1
9	40	Female	3228	2.42	4.71	8.85	36.5448	16	38.14	10.71	14.29	18.54	24.75	32.01	41.55	52.0455	36.386	16	1	0	PPD-	8	Yes	Yes	No	No	1	0	4.56	1
10	10	Male	3262	2.14	4.28	8.42	30.5708	14	40.85	9.99	14.13	18.24	23.99	32.05		60.5548	31.7947	12	3	6	PPD-	5	No	No	No	No	1	0	5.98	1
10	14	Male	3262	2.14	4.28	8.42	30.5708	14	40.85	9.99	14.13	18.24	23.99	32.05		58.2344	31.7947	12	3	6	PPD-	5	No	No	No	No	1	0	5.98	1
10	18	Male	3262	2.14	4.28	8.42	30.5708	14	40.85	9.99	14.13	18.24	23.99	32.05		49.9882	31.7947	12	3	6	PPD-	5	No	No	No	No	1	0	5.98	1
10	24	Male	3262	2.14	4.28	8.42	30.5708	14	40.85	9.99	14.13	18.24	23.99	32.05		43.4667	31.7947	12	3	6	PPD-	5	No	No	No	No	1	0	5.98	1
10	32	Male	3262	2.14	4.28	8.42	30.5708	14	40.85	9.99	14.13	18.24	23.99	32.05		38.6488	31.7947	12	3	6	PPD-	5	No	No	No	No	1	0	5.98	1
10	40	Male	3262	2.14	4.28	8.42	30.5708	14	40.85	9.99	14.13	18.24	23.99	32.05			31.7947	12	3	6	PPD-	5	No	No	No	No	1	0	5.98	1
11	10	Male	3120	2.14	4.71	8.71	37.9986	14	39.57	10.12	14.03	18.14	24.91	31.85	40.13	50.2259	36.9035	12	4	11	PPD_Late	8	No	No	No	No	0	0	14.03	2
11	14	Male	3120	2.14	4.71	8.71	37.9986	14	39.57	10.12	14.03	18.14	24.91	31.85	40.13	47.3784	36.9035	12	4	11	PPD_Late	8	No	No	No	No	0	0	14.03	2
11	18	Male	3120	2.14	4.71	8.71	37.9986	14	39.57	10.12	14.03	18.14	24.91	31.85	40.13	46.5723	36.9035	12	4	11	PPD_Late	8	No	No	No	No	0	0	14.03	2
11	24	Male	3120	2.14	4.71	8.71	37.9986	14	39.57	10.12	14.03	18.14	24.91	31.85	40.13	48.6647	36.9035	12	4	11	PPD_Late	8	No	No	No	No	0	0	14.03	2
11	32	Male	3120	2.14	4.71	8.71	37.9986	14	39.57	10.12	14.03	18.14	24.91	31.85	40.13	47.4971	36.9035	12	4	11	PPD_Late	8	No	No	No	No	0	0	14.03	2
11	40	Male	3120	2.14	4.71	8.71	37.9986	14	39.57	10.12	14.03	18.14	24.91	31.85	40.13	54.4634	36.9035	12	4	11	PPD_Late	8	No	No	No	No	0	0	14.03	2
12	10	Male	3920	2.14	5.14	8.85	34.2286	16	38.57	10.28	14.06	18.21	24.39	32.21	40.03	62.6582	33.7413	14	0	1	PPD-	1	No	No	No	No	2+	0	13.88	2
12	14	Male	3920	2.14	5.14	8.85	34.2286	16	38.57	10.28	14.06	18.21	24.39	32.21	40.03	54.5351	33.7413	14	0	1	PPD-	1	No	No	No	No	2+	0	13.88	2
12	18	Male	3920	2.14	5.14	8.85	34.2286	16	38.57	10.28	14.06	18.21	24.39	32.21	40.03	53.6996	33.7413	14	0	1	PPD-	1	No	No	No	No	2+	0	13.88	2
12	24	Male	3920	2.14	5.14	8.85	34.2286	16	38.57	10.28	14.06	18.21	24.39	32.21	40.03	53.186	33.7413	14	0	1	PPD-	1	No	No	No	No	2+	0	13.88	2
12	32	Male	3920	2.14	5.14	8.85	34.2286	16	38.57	10.28	14.06	18.21	24.39	32.21	40.03	46.9308	33.7413	14	0	1	PPD-	1	No	No	No	No	2+	0	13.88	2
12	40	Male	3920	2.14	5.14	8.85	34.2286	16	38.57	10.28	14.06	18.21	24.39	32.21	40.03	64.8178	33.7413	14	0	1	PPD-	1	No	No	No	No	2+	0	13.88	2
13	10	Male	2672	2.14	4.85	9.14	29.1882	16	39.57	10.09	14.2	19	25.24	31.95	40.49	36.0021	28.5695	14	3	2	PPD-	2	No	No	No	No	0	0	10.09	2
13	14	Male	2672	2.14	4.85	9.14	29.1882	16	39.57	10.09	14.2	19	25.24	31.95	40.49	50.5959	28.5695	14	3	2	PPD-	2	No	No	No	No	0	0	10.09	2
13	18	Male	2672	2.14	4.85	9.14	29.1882	16	39.57	10.09	14.2	19	25.24	31.95	40.49	47.6976	28.5695	14	3	2	PPD-	2	No	No	No	No	0	0	10.09	2
13	24	Male	2672	2.14	4.85	9.14	29.1882	16	39.57	10.09	14.2	19	25.24	31.95	40.49	44.6124	28.5695	14	3	2	PPD-	2	No	No	No	No	0	0	10.09	2
13	32	Male	2672	2.14	4.85	9.14	29.1882	16	39.57	10.09	14.2	19	25.24	31.95	40.49	41.535	28.5695	14	3	2	PPD-	2	No	No	No	No	0	0	10.09	2
13	40	Male	2672	2.14	4.85	9.14	29.1882	16	39.57	10.09	14.2	19	25.24	31.95	40.49	46.1792	28.5695	14	3	2	PPD-	2	No	No	No	No	0	0	10.09	2
14	10	Female	2606	2.57	4.14	8.57	30.0233	12	39.57	10.81	13.97	18.01	24.49	32.57	43.58	54.6931	31.373	12	1	1	PPD-	1	No	No	No	No	0	0	13.97	2
14	14	Female	2606	2.57	4.14	8.57	30.0233	12	39.57	10.81	13.97	18.01	24.49	32.57	43.58	58.4539	31.373	12	1	1	PPD-	1	No	No	No	No	0	0	13.97	2
14	18	Female	2606	2.57	4.14	8.57	30.0233	12	39.57	10.81	13.97	18.01	24.49	32.57	43.58	50.587	31.373	12	1	1	PPD-	1	No	No	No	No	0	0	13.97	2
14	24	Female	2606	2.57	4.14	8.57	30.0233	12	39.57	10.81	13.97	18.01	24.49	32.57	43.58	49.4805	31.373	12	1	1	PPD-	1	No	No	No	No	0	0	13.97	2
14	32	Female	2606	2.57	4.14	8.57	30.0233	12	39.57	10.81	13.97	18.01	24.49	32.57	43.58	40.4975	31.373	12	1	1	PPD-	1	No	No	No	No	0	0	13.97	2
14	40	Female	2606	2.57	4.14	8.57	30.0233	12	39.57	10.81	13.97	18.01	24.49	32.57	43.58	48.4187	31.373	12	1	1	PPD-	1	No	No	No	No	0	0	13.97	2
15	10	Male	2900	2.14	4.99	11.14	21.9986	12	40	10.15	14.33	18.21	24.16	32.64	40.36	45.4846	22.601	15	2	1	PPD-	0	No	No	No	No	0	0	5.98	1
15	14	Male	2900	2.14	4.99	11.14	21.9986	12	40	10.15	14.33	18.21	24.16	32.64	40.36	46.638	22.601	15	2	1	PPD-	0	No	No	No	No	0	0	5.98	1
15	18	Male	2900	2.14	4.99	11.14	21.9986	12	40	10.15	14.33	18.21	24.16	32.64	40.36	46.2768	22.601	15	2	1	PPD-	0	No	No	No	No	0	0	5.98	1
15	24	Male	2900	2.14	4.99	11.14	21.9986	12	40	10.15	14.33	18.21	24.16	32.64	40.36	50.0987	22.601	15	2	1	PPD-	0	No	No	No	No	0	0	5.98	1
15	32	Male	2900	2.14	4.99	11.14	21.9986	12	40	10.15	14.33	18.21	24.16	32.64	40.36	57.5721	22.601	15	2	1	PPD-	0	No	No	No	No	0	0	5.98	1
15	40	Male	2900	2.14	4.99	11.14	21.9986	12	40	10.15	14.33	18.21	24.16	32.64	40.36	51.4113	22.601	15	2	1	PPD-	0	No	No	No	No	0	0	5.98	1
16	10	Female	3390	2.14	5.28	8.99	36.3149	18	38.42	10.28	14.1	18.11	24.09	31.85	39.71	39.9577	34.7488	15	1	1	PPD-	0	No	No	No	No	2+	0	6.11	2
16	14	Female	3390	2.14	5.28	8.99	36.3149	18	38.42	10.28	14.1	18.11	24.09	31.85	39.71	58.2344	34.7488	15	1	1	PPD-	0	No	No	No	No	2+	0	6.11	2
16	18	Female	3390	2.14	5.28	8.99	36.3149	18	38.42	10.28	14.1	18.11	24.09	31.85	39.71	54.0001	34.7488	15	1	1	PPD-	0	No	No	No	No	2+	0	6.11	2
16	24	Female	3390	2.14	5.28	8.99	36.3149	18	38.42	10.28	14.1	18.11	24.09	31.85	39.71	53.8239	34.7488	15	1	1	PPD-	0	No	No	No	No	2+	0	6.11	2
16	32	Female	3390	2.14	5.28	8.99	36.3149	18	38.42	10.28	14.1	18.11	24.09	31.85	39.71	67.7502	34.7488	15	1	1	PPD-	0	No	No	No	No	2+	0	6.11	2
16	40	Female	3390	2.14	5.28	8.99	36.3149	18	38.42	10.28	14.1	18.11	24.09	31.85	39.71	47.4921	34.7488	15	1	1	PPD-	0	No	No	No	No	2+	0	6.11	2
17	10	Female	2842	2.28	4.14	8.14	50.6283	16	37.85	10.28		18.31				44.4978	31.7235	16	7	6	PPD-	1	No	No	No	No	0	0	10.28	2
17	14	Female	2842	2.28	4.14	8.14	50.6283	16	37.85	10.28		18.31					31.7235	16	7	6	PPD-	1	No	No	No	No	0	0	10.28	2
17	18	Female	2842	2.28	4.14	8.14	50.6283	16	37.85	10.28		18.31				45.9839	31.7235	16	7	6	PPD-	1	No	No	No	No	0	0	10.28	2
17	24	Female	2842	2.28	4.14	8.14	50.6283	16	37.85	10.28		18.31					31.7235	16	7	6	PPD-	1	No	No	No	No	0	0	10.28	2
17	32	Female	2842	2.28	4.14	8.14	50.6283	16	37.85	10.28		18.31					31.7235	16	7	6	PPD-	1	No	No	No	No	0	0	10.28	2
17	40	Female	2842	2.28	4.14	8.14	50.6283	16	37.85	10.28		18.31					31.7235	16	7	6	PPD-	1	No	No	No	No	0	0	10.28	2
18	10	Male	3264	2.14	4.14	8.42	45.4018	12	38.57	10.25	14.13	18.11	24.32	32.51	40.13	58.1181	36.7091	12	2	1	PPD-	1	No	No	No	No	1	0	10.25	2
18	14	Male	3264	2.14	4.14	8.42	45.4018	12	38.57	10.25	14.13	18.11	24.32	32.51	40.13		36.7091	12	2	1	PPD-	1	No	No	No	No	1	0	10.25	2
18	18	Male	3264	2.14	4.14	8.42	45.4018	12	38.57	10.25	14.13	18.11	24.32	32.51	40.13	46.5723	36.7091	12	2	1	PPD-	1	No	No	No	No	1	0	10.25	2
18	24	Male	3264	2.14	4.14	8.42	45.4018	12	38.57	10.25	14.13	18.11	24.32	32.51	40.13	53.3981	36.7091	12	2	1	PPD-	1	No	No	No	No	1	0	10.25	2
18	32	Male	3264	2.14	4.14	8.42	45.4018	12	38.57	10.25	14.13	18.11	24.32	32.51	40.13	49.2254	36.7091	12	2	1	PPD-	1	No	No	No	No	1	0	10.25	2
18	40	Male	3264	2.14	4.14	8.42	45.4018	12	38.57	10.25	14.13	18.11	24.32	32.51	40.13	51.9208	36.7091	12	2	1	PPD-	1	No	No	No	No	1	0	10.25	2
19	10	Male	2770	2.14	4.14	8.28	34.7817	18	39.14	10.22	14.16	18.21	24.19	32.61	39.54	54.2589	42.0698	14	2	4	PPD-	1	No	No	No	No	0	0	18.21	2
19	14	Male	2770	2.14	4.14	8.28	34.7817	18	39.14	10.22	14.16	18.21	24.19	32.61	39.54	39.4773	42.0698	14	2	4	PPD-	1	No	No	No	No	0	0	18.21	2
19	18	Male	2770	2.14	4.14	8.28	34.7817	18	39.14	10.22	14.16	18.21	24.19	32.61	39.54	42.5654	42.0698	14	2	4	PPD-	1	No	No	No	No	0	0	18.21	2
19	24	Male	2770	2.14	4.14	8.28	34.7817	18	39.14	10.22	14.16	18.21	24.19	32.61	39.54	43.0746	42.0698	14	2	4	PPD-	1	No	No	No	No	0	0	18.21	2
19	32	Male	2770	2.14	4.14	8.28	34.7817	18	39.14	10.22	14.16	18.21	24.19	32.61	39.54	40.4975	42.0698	14	2	4	PPD-	1	No	No	No	No	0	0	18.21	2
19	40	Male	2770	2.14	4.14	8.28	34.7817	18	39.14	10.22	14.16	18.21	24.19	32.61	39.54	52.9403	42.0698	14	2	4	PPD-	1	No	No	No	No	0	0	18.21	2
20	10	Male	3408	2.14	6.99		27.0226	14	38.42	10.35	14.06	18.17	24.06	32.38	39.28	57.3721	27.499	16	5	3	PPD-		No	No	No	No	0	0	6.18	2
20	14	Male	3408	2.14	6.99		27.0226	14	38.42	10.35	14.06	18.17	24.06	32.38	39.28	54.5351	27.499	16	5	3	PPD-		No	No	No	No	0	0	6.18	2
20	18	Male	3408	2.14	6.99		27.0226	14	38.42	10.35	14.06	18.17	24.06	32.38	39.28	49.9882	27.499	16	5	3	PPD-		No	No	No	No	0	0	6.18	2
20	24	Male	3408	2.14	6.99		27.0226	14	38.42	10.35	14.06	18.17	24.06	32.38	39.28	57.3418	27.499	16	5	3	PPD-		No	No	No	No	0	0	6.18	2
20	32	Male	3408	2.14	6.99		27.0226	14	38.42	10.35	14.06	18.17	24.06	32.38	39.28	52.2757	27.499	16	5	3	PPD-		No	No	No	No	0	0	6.18	2
20	40	Male	3408	2.14	6.99		27.0226	14	38.42	10.35	14.06	18.17	24.06	32.38	39.28	50.7151	27.499	16	5	3	PPD-		No	No	No	No	0	0	6.18	2
21	10	Female	2636	2.42	4.42	8.71	27.9671	14	38.57	10.15	14.29	18.21	24.32	34.31	40.3	36.0021	26.3326	14	3	2	PPD-	1	Yes	Yes	No	No	0	0	14.29	2
21	14	Female	2636	2.42	4.42	8.71	27.9671	14	38.57	10.15	14.29	18.21	24.32	34.31	40.3	57.7757	26.3326	14	3	2	PPD-	1	Yes	Yes	No	No	0	0	14.29	2
21	18	Female	2636	2.42	4.42	8.71	27.9671	14	38.57	10.15	14.29	18.21	24.32	34.31	40.3	49.9882	26.3326	14	3	2	PPD-	1	Yes	Yes	No	No	0	0	14.29	2
21	24	Female	2636	2.42	4.42	8.71	27.9671	14	38.57	10.15	14.29	18.21	24.32	34.31	40.3	53.3981	26.3326	14	3	2	PPD-	1	Yes	Yes	No	No	0	0	14.29	2
21	32	Female	2636	2.42	4.42	8.71	27.9671	14	38.57	10.15	14.29	18.21	24.32	34.31	40.3	59.6852	26.3326	14	3	2	PPD-	1	Yes	Yes	No	No	0	0	14.29	2
21	40	Female	2636	2.42	4.42	8.71	27.9671	14	38.57	10.15	14.29	18.21	24.32	34.31	40.3	59.1916	26.3326	14	3	2	PPD-	1	Yes	Yes	No	No	0	0	14.29	2
22	10	Male	3076	2.14	4.14	10.42	42.9487	22	38.14	10.15	14.13	18.27	24.19	32.47	39.41	59.7084	32.9884	14	2	2	PPD-	6	No	No	No	No	2+	0	14.13	2
22	14	Male	3076	2.14	4.14	10.42	42.9487	22	38.14	10.15	14.13	18.27	24.19	32.47	39.41	58.2344	32.9884	14	2	2	PPD-	6	No	No	No	No	2+	0	14.13	2
22	18	Male	3076	2.14	4.14	10.42	42.9487	22	38.14	10.15	14.13	18.27	24.19	32.47	39.41	49.6928	32.9884	14	2	2	PPD-	6	No	No	No	No	2+	0	14.13	2
22	24	Male	3076	2.14	4.14	10.42	42.9487	22	38.14	10.15	14.13	18.27	24.19	32.47	39.41	60.6349	32.9884	14	2	2	PPD-	6	No	No	No	No	2+	0	14.13	2
22	32	Male	3076	2.14	4.14	10.42	42.9487	22	38.14	10.15	14.13	18.27	24.19	32.47	39.41	63.4866	32.9884	14	2	2	PPD-	6	No	No	No	No	2+	0	14.13	2
22	40	Male	3076	2.14	4.14	10.42	42.9487	22	38.14	10.15	14.13	18.27	24.19	32.47	39.41	63.3612	32.9884	14	2	2	PPD-	6	No	No	No	No	2+	0	14.13	2
23	10	Male	2206	2.14	4.14	8.99	31.4935	17	37.14	10.45	14	18.47	24.49	31.95	39.21	61.8209	32.6516	19	3	1	PPD-	1	No	No	No	No	0	0	4.01	1
23	14	Male	2206	2.14	4.14	8.99	31.4935	17	37.14	10.45	14	18.47	24.49	31.95	39.21	43.6865	32.6516	19	3	1	PPD-	1	No	No	No	No	0	0	4.01	1
23	18	Male	2206	2.14	4.14	8.99	31.4935	17	37.14	10.45	14	18.47	24.49	31.95	39.21	45.4059	32.6516	19	3	1	PPD-	1	No	No	No	No	0	0	4.01	1
23	24	Male	2206	2.14	4.14	8.99	31.4935	17	37.14	10.45	14	18.47	24.49	31.95	39.21	49.4805	32.6516	19	3	1	PPD-	1	No	No	No	No	0	0	4.01	1
23	32	Male	2206	2.14	4.14	8.99	31.4935	17	37.14	10.45	14	18.47	24.49	31.95	39.21	50.1936	32.6516	19	3	1	PPD-	1	No	No	No	No	0	0	4.01	1
23	40	Male	2206	2.14	4.14	8.99	31.4935	17	37.14	10.45	14	18.47	24.49	31.95	39.21	45.7457	32.6516	19	3	1	PPD-	1	No	No	No	No	0	0	4.01	1
24	10	Female	2648	2.71	4.42	8.42	39.9179	14	39.14	10.19	14.06	19.82	25.11	35.43	39.44	49.6214	33.9849	14	3	1	PPD-	3	Yes	Yes	No	No	1	0	10.19	2
24	14	Female	2648	2.71	4.42	8.42	39.9179	14	39.14	10.19	14.06	19.82	25.11	35.43	39.44	58.2344	33.9849	14	3	1	PPD-	3	Yes	Yes	No	No	1	0	10.19	2
24	18	Female	2648	2.71	4.42	8.42	39.9179	14	39.14	10.19	14.06	19.82	25.11	35.43	39.44	49.2377	33.9849	14	3	1	PPD-	3	Yes	Yes	No	No	1	0	10.19	2
24	24	Female	2648	2.71	4.42	8.42	39.9179	14	39.14	10.19	14.06	19.82	25.11	35.43	39.44	51.7143	33.9849	14	3	1	PPD-	3	Yes	Yes	No	No	1	0	10.19	2
24	32	Female	2648	2.71	4.42	8.42	39.9179	14	39.14	10.19	14.06	19.82	25.11	35.43	39.44	44.0606	33.9849	14	3	1	PPD-	3	Yes	Yes	No	No	1	0	10.19	2
24	40	Female	2648	2.71	4.42	8.42	39.9179	14	39.14	10.19	14.06	19.82	25.11	35.43	39.44	35.1716	33.9849	14	3	1	PPD-	3	Yes	Yes	No	No	1	0	10.19	2
25	10	Male	3416	2.14	4.14		36.5065	15	39.85		14.06	18.21	24.19	32.87	43.42		35.3237	14	3	3	PPD-		No	No	No	No	1	0	18.21	2
25	14	Male	3416	2.14	4.14		36.5065	15	39.85		14.06	18.21	24.19	32.87	43.42	58.2344	35.3237	14	3	3	PPD-		No	No	No	No	1	0	18.21	2
25	18	Male	3416	2.14	4.14		36.5065	15	39.85		14.06	18.21	24.19	32.87	43.42	49.9882	35.3237	14	3	3	PPD-		No	No	No	No	1	0	18.21	2
25	24	Male	3416	2.14	4.14		36.5065	15	39.85		14.06	18.21	24.19	32.87	43.42	46.5867	35.3237	14	3	3	PPD-		No	No	No	No	1	0	18.21	2
25	32	Male	3416	2.14	4.14		36.5065	15	39.85		14.06	18.21	24.19	32.87	43.42	37.1618	35.3237	14	3	3	PPD-		No	No	No	No	1	0	18.21	2
25	40	Male	3416	2.14	4.14		36.5065	15	39.85		14.06	18.21	24.19	32.87	43.42		35.3237	14	3	3	PPD-		No	No	No	No	1	0	18.21	2
26	10	Female	3054	2.14	4.14	8.14	32.3203	20	40.57	10.02	14.16	17.91				55.7034	31.9042	20	0	0	PPD-	0	No	No	No	No	0	0	0.98	1
26	14	Female	3054	2.14	4.14	8.14	32.3203	20	40.57	10.02	14.16	17.91				54.3021	31.9042	20	0	0	PPD-	0	No	No	No	No	0	0	0.98	1
26	18	Female	3054	2.14	4.14	8.14	32.3203	20	40.57	10.02	14.16	17.91				62.0474	31.9042	20	0	0	PPD-	0	No	No	No	No	0	0	0.98	1
26	24	Female	3054	2.14	4.14	8.14	32.3203	20	40.57	10.02	14.16	17.91					31.9042	20	0	0	PPD-	0	No	No	No	No	0	0	0.98	1
26	32	Female	3054	2.14	4.14	8.14	32.3203	20	40.57	10.02	14.16	17.91					31.9042	20	0	0	PPD-	0	No	No	No	No	0	0	0.98	1
26	40	Female	3054	2.14	4.14	8.14	32.3203	20	40.57	10.02	14.16	17.91					31.9042	20	0	0	PPD-	0	No	No	No	No	0	0	0.98	1
27	10	Female	3610	2.14	4.14		40.0794	18	40.85	10.02	14.06	18.7	24.22	33.43	40.53	41.1492	37.5359	12	1	1	PPD-		No	No	No	No	2+	0	6.21	2
27	14	Female	3610	2.14	4.14		40.0794	18	40.85	10.02	14.06	18.7	24.22	33.43	40.53	54.5351	37.5359	12	1	1	PPD-		No	No	No	No	2+	0	6.21	2
27	18	Female	3610	2.14	4.14		40.0794	18	40.85	10.02	14.06	18.7	24.22	33.43	40.53	44.8382	37.5359	12	1	1	PPD-		No	No	No	No	2+	0	6.21	2
27	24	Female	3610	2.14	4.14		40.0794	18	40.85	10.02	14.06	18.7	24.22	33.43	40.53	46.5867	37.5359	12	1	1	PPD-		No	No	No	No	2+	0	6.21	2
27	32	Female	3610	2.14	4.14		40.0794	18	40.85	10.02	14.06	18.7	24.22	33.43	40.53	44.7487	37.5359	12	1	1	PPD-		No	No	No	No	2+	0	6.21	2
27	40	Female	3610	2.14	4.14		40.0794	18	40.85	10.02	14.06	18.7	24.22	33.43	40.53	56.3036	37.5359	12	1	1	PPD-		No	No	No	No	2+	0	6.21	2
28	10	Female	2888	2.14	3.99	8.14	36.7173	15	40	10.19	14.43	19.16	24.22		37.7	40.3463	30.0151	14	4	2	PPD-	3	No	No	No	No	0	0	14.43	2
28	14	Female	2888	2.14	3.99	8.14	36.7173	15	40	10.19	14.43	19.16	24.22		37.7	50.1002	30.0151	14	4	2	PPD-	3	No	No	No	No	0	0	14.43	2
28	18	Female	2888	2.14	3.99	8.14	36.7173	15	40	10.19	14.43	19.16	24.22		37.7	36.0874	30.0151	14	4	2	PPD-	3	No	No	No	No	0	0	14.43	2
28	24	Female	2888	2.14	3.99	8.14	36.7173	15	40	10.19	14.43	19.16	24.22		37.7	39.5626	30.0151	14	4	2	PPD-	3	No	No	No	No	0	0	14.43	2
28	32	Female	2888	2.14	3.99	8.14	36.7173	15	40	10.19	14.43	19.16	24.22		37.7		30.0151	14	4	2	PPD-	3	No	No	No	No	0	0	14.43	2
28	40	Female	2888	2.14	3.99	8.14	36.7173	15	40	10.19	14.43	19.16	24.22		37.7	37.7422	30.0151	14	4	2	PPD-	3	No	No	No	No	0	0	14.43	2
29	10	Female	3410	2.14	4.14	8.14	37.0431	12	39.57	10.02	14.2	18.34	24.26	32.34	38.75	65.4062	35.6413	14	1	2	PPD-	4	No	No	No	No	0	0	10.02	2
29	14	Female	3410	2.14	4.14	8.14	37.0431	12	39.57	10.02	14.2	18.34	24.26	32.34	38.75	46.8897	35.6413	14	1	2	PPD-	4	No	No	No	No	0	0	10.02	2
29	18	Female	3410	2.14	4.14	8.14	37.0431	12	39.57	10.02	14.2	18.34	24.26	32.34	38.75	34.8572	35.6413	14	1	2	PPD-	4	No	No	No	No	0	0	10.02	2
29	24	Female	3410	2.14	4.14	8.14	37.0431	12	39.57	10.02	14.2	18.34	24.26	32.34	38.75	49.8921	35.6413	14	1	2	PPD-	4	No	No	No	No	0	0	10.02	2
29	32	Female	3410	2.14	4.14	8.14	37.0431	12	39.57	10.02	14.2	18.34	24.26	32.34	38.75	49.6095	35.6413	14	1	2	PPD-	4	No	No	No	No	0	0	10.02	2
29	40	Female	3410	2.14	4.14	8.14	37.0431	12	39.57	10.02	14.2	18.34	24.26	32.34	38.75	59.2953	35.6413	14	1	2	PPD-	4	No	No	No	No	0	0	10.02	2
30	10	Male	3136	1.99	3.99	7.71	34.8966	16	40	9.92	14.29	18.04	24.42	32.34	39.71	51.5	35.2882	12	7	1	PPD-	1	No	No	No	No	0	0	14.29	2
30	14	Male	3136	1.99	3.99	7.71	34.8966	16	40	9.92	14.29	18.04	24.42	32.34	39.71	57.7757	35.2882	12	7	1	PPD-	1	No	No	No	No	0	0	14.29	2
30	18	Male	3136	1.99	3.99	7.71	34.8966	16	40	9.92	14.29	18.04	24.42	32.34	39.71	43.1541	35.2882	12	7	1	PPD-	1	No	No	No	No	0	0	14.29	2
30	24	Male	3136	1.99	3.99	7.71	34.8966	16	40	9.92	14.29	18.04	24.42	32.34	39.71	39.1861	35.2882	12	7	1	PPD-	1	No	No	No	No	0	0	14.29	2
30	32	Male	3136	1.99	3.99	7.71	34.8966	16	40	9.92	14.29	18.04	24.42	32.34	39.71	41.0129	35.2882	12	7	1	PPD-	1	No	No	No	No	0	0	14.29	2
30	40	Male	3136	1.99	3.99	7.71	34.8966	16	40	9.92	14.29	18.04	24.42	32.34	39.71	42.384	35.2882	12	7	1	PPD-	1	No	No	No	No	0	0	14.29	2
31	10	Female	2680	2.14	4.14		30.2998	16	38	10.09	14.06	18.24	24.58	33.13	39.67	54.9671	30.0753	16	1	3	PPD-		No	No	No	No	1	0	18.24	2
31	14	Female	2680	2.14	4.14		30.2998	16	38	10.09	14.06	18.24	24.58	33.13	39.67	47.1365	30.0753	16	1	3	PPD-		No	No	No	No	1	0	18.24	2
31	18	Female	2680	2.14	4.14		30.2998	16	38	10.09	14.06	18.24	24.58	33.13	39.67	42.5654	30.0753	16	1	3	PPD-		No	No	No	No	1	0	18.24	2
31	24	Female	2680	2.14	4.14		30.2998	16	38	10.09	14.06	18.24	24.58	33.13	39.67	49.2757	30.0753	16	1	3	PPD-		No	No	No	No	1	0	18.24	2
31	32	Female	2680	2.14	4.14		30.2998	16	38	10.09	14.06	18.24	24.58	33.13	39.67	48.0971	30.0753	16	1	3	PPD-		No	No	No	No	1	0	18.24	2
31	40	Female	2680	2.14	4.14		30.2998	16	38	10.09	14.06	18.24	24.58	33.13	39.67	37.276	30.0753	16	1	3	PPD-		No	No	No	No	1	0	18.24	2
32	10	Male	3176	2.14	4.28		38.4668	16	41.71	10.09	14	18.44	24.12	31.06	39.11	54.9671	29.4428	16	1	4	PPD-		No	No	No	No	0	0	10.09	2
32	14	Male	3176	2.14	4.28		38.4668	16	41.71	10.09	14	18.44	24.12	31.06	39.11	58.4539	29.4428	16	1	4	PPD-		No	No	No	No	0	0	10.09	2
32	18	Male	3176	2.14	4.28		38.4668	16	41.71	10.09	14	18.44	24.12	31.06	39.11	49.4001	29.4428	16	1	4	PPD-		No	No	No	No	0	0	10.09	2
32	24	Male	3176	2.14	4.28		38.4668	16	41.71	10.09	14	18.44	24.12	31.06	39.11	53.8239	29.4428	16	1	4	PPD-		No	No	No	No	0	0	10.09	2
32	32	Male	3176	2.14	4.28		38.4668	16	41.71	10.09	14	18.44	24.12	31.06	39.11	49.0494	29.4428	16	1	4	PPD-		No	No	No	No	0	0	10.09	2
32	40	Male	3176	2.14	4.28		38.4668	16	41.71	10.09	14	18.44	24.12	31.06	39.11	61.336	29.4428	16	1	4	PPD-		No	No	No	No	0	0	10.09	2
33	10	Female	2890	2.28	4.14	8.28	33.7166	16	38.28	10.02	14.16	17.91	24.39	32.64	38.09	55.7034	32.9747	16	1	0	PPD-	0	No	No	No	No	1	0	6.18	2
33	14	Female	2890	2.28	4.14	8.28	33.7166	16	38.28	10.02	14.16	17.91	24.39	32.64	38.09	50.5959	32.9747	16	1	0	PPD-	0	No	No	No	No	1	0	6.18	2
33	18	Female	2890	2.28	4.14	8.28	33.7166	16	38.28	10.02	14.16	17.91	24.39	32.64	38.09	47.1714	32.9747	16	1	0	PPD-	0	No	No	No	No	1	0	6.18	2
33	24	Female	2890	2.28	4.14	8.28	33.7166	16	38.28	10.02	14.16	17.91	24.39	32.64	38.09	56.6859	32.9747	16	1	0	PPD-	0	No	No	No	No	1	0	6.18	2
33	32	Female	2890	2.28	4.14	8.28	33.7166	16	38.28	10.02	14.16	17.91	24.39	32.64	38.09	54.7264	32.9747	16	1	0	PPD-	0	No	No	No	No	1	0	6.18	2
33	40	Female	2890	2.28	4.14	8.28	33.7166	16	38.28	10.02	14.16	17.91	24.39	32.64	38.09	42.335	32.9747	16	1	0	PPD-	0	No	No	No	No	1	0	6.18	2
34	10	Male	2694	2.14	4.42	8.14	33.7248	14	37.85	10.02	14.2	18.11	24.19	32.77	38.56	41.1492	32.846	12	0	0	PPD-	0	No	No	No	No	1	0	0.75	1
34	14	Male	2694	2.14	4.42	8.14	33.7248	14	37.85	10.02	14.2	18.11	24.19	32.77	38.56	43.1835	32.846	12	0	0	PPD-	0	No	No	No	No	1	0	0.75	1
34	18	Male	2694	2.14	4.42	8.14	33.7248	14	37.85	10.02	14.2	18.11	24.19	32.77	38.56	46.5723	32.846	12	0	0	PPD-	0	No	No	No	No	1	0	0.75	1
34	24	Male	2694	2.14	4.42	8.14	33.7248	14	37.85	10.02	14.2	18.11	24.19	32.77	38.56	46.5867	32.846	12	0	0	PPD-	0	No	No	No	No	1	0	0.75	1
34	32	Male	2694	2.14	4.42	8.14	33.7248	14	37.85	10.02	14.2	18.11	24.19	32.77	38.56	42.9907	32.846	12	0	0	PPD-	0	No	No	No	No	1	0	0.75	1
34	40	Male	2694	2.14	4.42	8.14	33.7248	14	37.85	10.02	14.2	18.11	24.19	32.77	38.56	36.3749	32.846	12	0	0	PPD-	0	No	No	No	No	1	0	0.75	1
35	10	Male	3110	2.14	4.14	7.99	34.7269	10	38.28	10.25		18.31			39.28	49.0379	33.0924	12	4	4	PPD-	0	No	No	No	No	1	0	4.2	1
35	14	Male	3110	2.14	4.14	7.99	34.7269	10	38.28	10.25		18.31			39.28		33.0924	12	4	4	PPD-	0	No	No	No	No	1	0	4.2	1
35	18	Male	3110	2.14	4.14	7.99	34.7269	10	38.28	10.25		18.31			39.28	20	33.0924	12	4	4	PPD-	0	No	No	No	No	1	0	4.2	1
35	24	Male	3110	2.14	4.14	7.99	34.7269	10	38.28	10.25		18.31			39.28		33.0924	12	4	4	PPD-	0	No	No	No	No	1	0	4.2	1
35	32	Male	3110	2.14	4.14	7.99	34.7269	10	38.28	10.25		18.31			39.28		33.0924	12	4	4	PPD-	0	No	No	No	No	1	0	4.2	1
35	40	Male	3110	2.14	4.14	7.99	34.7269	10	38.28	10.25		18.31			39.28	35.3216	33.0924	12	4	4	PPD-	0	No	No	No	No	1	0	4.2	1
36	10	Male	2836	2.14	4.14	11.28	48.3258	15	40.14	10.12	13.87	18.44	24.52	31.62	39.41	31.2609	36.1807	12	5	8	PPD_Late	9	Yes	Yes	No	No	2+	0	18.44	2
36	14	Male	2836	2.14	4.14	11.28	48.3258	15	40.14	10.12	13.87	18.44	24.52	31.62	39.41		36.1807	12	5	8	PPD_Late	9	Yes	Yes	No	No	2+	0	18.44	2
36	18	Male	2836	2.14	4.14	11.28	48.3258	15	40.14	10.12	13.87	18.44	24.52	31.62	39.41	34.5743	36.1807	12	5	8	PPD_Late	9	Yes	Yes	No	No	2+	0	18.44	2
36	24	Male	2836	2.14	4.14	11.28	48.3258	15	40.14	10.12	13.87	18.44	24.52	31.62	39.41	45.9868	36.1807	12	5	8	PPD_Late	9	Yes	Yes	No	No	2+	0	18.44	2
36	32	Male	2836	2.14	4.14	11.28	48.3258	15	40.14	10.12	13.87	18.44	24.52	31.62	39.41		36.1807	12	5	8	PPD_Late	9	Yes	Yes	No	No	2+	0	18.44	2
36	40	Male	2836	2.14	4.14	11.28	48.3258	15	40.14	10.12	13.87	18.44	24.52	31.62	39.41	45.4223	36.1807	12	5	8	PPD_Late	9	Yes	Yes	No	No	2+	0	18.44	2
37	10	Male	3538	2.28	4.14	8.28	21.4319	14	39.42	10.02	14.16	18.04	24.06	32.05	38.98	55.7034	20.449	14	2	4	PPD-	1	No	No	No	No	0	0	1.15	1
37	14	Male	3538	2.28	4.14	8.28	21.4319	14	39.42	10.02	14.16	18.04	24.06	32.05	38.98	50.5959	20.449	14	2	4	PPD-	1	No	No	No	No	0	0	1.15	1
37	18	Male	3538	2.28	4.14	8.28	21.4319	14	39.42	10.02	14.16	18.04	24.06	32.05	38.98	46.8705	20.449	14	2	4	PPD-	1	No	No	No	No	0	0	1.15	1
37	24	Male	3538	2.28	4.14	8.28	21.4319	14	39.42	10.02	14.16	18.04	24.06	32.05	38.98	36.2345	20.449	14	2	4	PPD-	1	No	No	No	No	0	0	1.15	1
37	32	Male	3538	2.28	4.14	8.28	21.4319	14	39.42	10.02	14.16	18.04	24.06	32.05	38.98	44.4212	20.449	14	2	4	PPD-	1	No	No	No	No	0	0	1.15	1
37	40	Male	3538	2.28	4.14	8.28	21.4319	14	39.42	10.02	14.16	18.04	24.06	32.05	38.98	38.3466	20.449	14	2	4	PPD-	1	No	No	No	No	0	0	1.15	1
38	10	Male	3176	2.28	4.14	8.28	41.5962	14	38.28	9.99	13.9	18.24	24.16	32.08	38.92	65.4062	30.078	14	0	0	PPD-	0	No	No	No	No	1	0	4.01	1
38	14	Male	3176	2.28	4.14	8.28	41.5962	14	38.28	9.99	13.9	18.24	24.16	32.08	38.92		30.078	14	0	0	PPD-	0	No	No	No	No	1	0	4.01	1
38	18	Male	3176	2.28	4.14	8.28	41.5962	14	38.28	9.99	13.9	18.24	24.16	32.08	38.92	38.8541	30.078	14	0	0	PPD-	0	No	No	No	No	1	0	4.01	1
38	24	Male	3176	2.28	4.14	8.28	41.5962	14	38.28	9.99	13.9	18.24	24.16	32.08	38.92	43.0746	30.078	14	0	0	PPD-	0	No	No	No	No	1	0	4.01	1
38	32	Male	3176	2.28	4.14	8.28	41.5962	14	38.28	9.99	13.9	18.24	24.16	32.08	38.92	47.1186	30.078	14	0	0	PPD-	0	No	No	No	No	1	0	4.01	1
38	40	Male	3176	2.28	4.14	8.28	41.5962	14	38.28	9.99	13.9	18.24	24.16	32.08	38.92		30.078	14	0	0	PPD-	0	No	No	No	No	1	0	4.01	1
39	10	Male	3002	3.71	4.14		35.0116	16	38.57	9.82	14.56	18.24	24.45	32.01	40.07		35.154	14	3	2	PPD-		Yes	Yes	No	No	0	0	18.24	2
39	14	Male	3002	3.71	4.14		35.0116	16	38.57	9.82	14.56	18.24	24.45	32.01	40.07	53.3136	35.154	14	3	2	PPD-		Yes	Yes	No	No	0	0	18.24	2
39	18	Male	3002	3.71	4.14		35.0116	16	38.57	9.82	14.56	18.24	24.45	32.01	40.07	49.9882	35.154	14	3	2	PPD-		Yes	Yes	No	No	0	0	18.24	2
39	24	Male	3002	3.71	4.14		35.0116	16	38.57	9.82	14.56	18.24	24.45	32.01	40.07	56.468	35.154	14	3	2	PPD-		Yes	Yes	No	No	0	0	18.24	2
39	32	Male	3002	3.71	4.14		35.0116	16	38.57	9.82	14.56	18.24	24.45	32.01	40.07	53.0798	35.154	14	3	2	PPD-		Yes	Yes	No	No	0	0	18.24	2
39	40	Male	3002	3.71	4.14		35.0116	16	38.57	9.82	14.56	18.24	24.45	32.01	40.07	49.3782	35.154	14	3	2	PPD-		Yes	Yes	No	No	0	0	18.24	2
40	10	Male	2874	2.28	4.14	8.57	28.1615	12	38	10.05	13.97	18.37	24.45	32.18	38.82	54.9671	27.3566	14	3	2	PPD-	0	No	No	No	No	1	0	10.05	2
40	14	Male	2874	2.28	4.14	8.57	28.1615	12	38	10.05	13.97	18.37	24.45	32.18	38.82	43.6865	27.3566	14	3	2	PPD-	0	No	No	No	No	1	0	10.05	2
40	18	Male	2874	2.28	4.14	8.57	28.1615	12	38	10.05	13.97	18.37	24.45	32.18	38.82	45.6936	27.3566	14	3	2	PPD-	0	No	No	No	No	1	0	10.05	2
40	24	Male	2874	2.28	4.14	8.57	28.1615	12	38	10.05	13.97	18.37	24.45	32.18	38.82	38.9993	27.3566	14	3	2	PPD-	0	No	No	No	No	1	0	10.05	2
40	32	Male	2874	2.28	4.14	8.57	28.1615	12	38	10.05	13.97	18.37	24.45	32.18	38.82	35.4415	27.3566	14	3	2	PPD-	0	No	No	No	No	1	0	10.05	2
40	40	Male	2874	2.28	4.14	8.57	28.1615	12	38	10.05	13.97	18.37	24.45	32.18	38.82	48.9744	27.3566	14	3	2	PPD-	0	No	No	No	No	1	0	10.05	2
41	10	Male	2788	2.14	4.14	8.42	36.3231	12	39.14	10.35		18.17				48.4747	32.9309	12	1	1	PPD-	0	No	No	No	No	0	0	0	0
41	14	Male	2788	2.14	4.14	8.42	36.3231	12	39.14	10.35		18.17					32.9309	12	1	1	PPD-	0	No	No	No	No	0	0	0	0
41	18	Male	2788	2.14	4.14	8.42	36.3231	12	39.14	10.35		18.17				53.6996	32.9309	12	1	1	PPD-	0	No	No	No	No	0	0	0	0
41	24	Male	2788	2.14	4.14	8.42	36.3231	12	39.14	10.35		18.17					32.9309	12	1	1	PPD-	0	No	No	No	No	0	0	0	0
41	32	Male	2788	2.14	4.14	8.42	36.3231	12	39.14	10.35		18.17					32.9309	12	1	1	PPD-	0	No	No	No	No	0	0	0	0
41	40	Male	2788	2.14	4.14	8.42	36.3231	12	39.14	10.35		18.17					32.9309	12	1	1	PPD-	0	No	No	No	No	0	0	0	0
42	10	Male	3738	2.14	4.14	8.14	19.8576	12	40.28	10.38	14.29	18.21			38.82	57.3721	18.935	12	2	2	PPD-	1	Yes	Yes	No	No	0	0	18.21	2
42	14	Male	3738	2.14	4.14	8.14	19.8576	12	40.28	10.38	14.29	18.21			38.82	50.3506	18.935	12	2	2	PPD-	1	Yes	Yes	No	No	0	0	18.21	2
42	18	Male	3738	2.14	4.14	8.14	19.8576	12	40.28	10.38	14.29	18.21			38.82	46.2768	18.935	12	2	2	PPD-	1	Yes	Yes	No	No	0	0	18.21	2
42	24	Male	3738	2.14	4.14	8.14	19.8576	12	40.28	10.38	14.29	18.21			38.82		18.935	12	2	2	PPD-	1	Yes	Yes	No	No	0	0	18.21	2
42	32	Male	3738	2.14	4.14	8.14	19.8576	12	40.28	10.38	14.29	18.21			38.82		18.935	12	2	2	PPD-	1	Yes	Yes	No	No	0	0	18.21	2
42	40	Male	3738	2.14	4.14	8.14	19.8576	12	40.28	10.38	14.29	18.21			38.82		18.935	12	2	2	PPD-	1	Yes	Yes	No	No	0	0	18.21	2
43	10	Male	2924	2.14	4.42	8.14	30.5736	12	40	9.92	14	18.44	24.19	32.28	39.11	41.564	29.3005	12	4	4	PPD-	2	No	No	No	No	0	0	0	0
43	14	Male	2924	2.14	4.42	8.14	30.5736	12	40	9.92	14	18.44	24.19	32.28	39.11	39.9947	29.3005	12	4	4	PPD-	2	No	No	No	No	0	0	0	0
43	18	Male	2924	2.14	4.42	8.14	30.5736	12	40	9.92	14	18.44	24.19	32.28	39.11	45.6936	29.3005	12	4	4	PPD-	2	No	No	No	No	0	0	0	0
43	24	Male	2924	2.14	4.42	8.14	30.5736	12	40	9.92	14	18.44	24.19	32.28	39.11	57.1228	29.3005	12	4	4	PPD-	2	No	No	No	No	0	0	0	0
43	32	Male	2924	2.14	4.42	8.14	30.5736	12	40	9.92	14	18.44	24.19	32.28	39.11	49.6095	29.3005	12	4	4	PPD-	2	No	No	No	No	0	0	0	0
43	40	Male	2924	2.14	4.42	8.14	30.5736	12	40	9.92	14	18.44	24.19	32.28	39.11	48.479	29.3005	12	4	4	PPD-	2	No	No	No	No	0	0	0	0
44	10	Female	3124	2.14	4.14	8.14	35.7262	14	38.57	9.92	14	18.6	24.39	32.67	39.41	56.4681	35.781	14	1	0	PPD-	0	No	No	No	No	1	0	14	2
44	14	Female	3124	2.14	4.14	8.14	35.7262	14	38.57	9.92	14	18.6	24.39	32.67	39.41	51.0702	35.781	14	1	0	PPD-	0	No	No	No	No	1	0	14	2
44	18	Female	3124	2.14	4.14	8.14	35.7262	14	38.57	9.92	14	18.6	24.39	32.67	39.41	48.8224	35.781	14	1	0	PPD-	0	No	No	No	No	1	0	14	2
44	24	Female	3124	2.14	4.14	8.14	35.7262	14	38.57	9.92	14	18.6	24.39	32.67	39.41	49.686	35.781	14	1	0	PPD-	0	No	No	No	No	1	0	14	2
44	32	Female	3124	2.14	4.14	8.14	35.7262	14	38.57	9.92	14	18.6	24.39	32.67	39.41	46.006	35.781	14	1	0	PPD-	0	No	No	No	No	1	0	14	2
44	40	Female	3124	2.14	4.14	8.14	35.7262	14	38.57	9.92	14	18.6	24.39	32.67	39.41	53.1104	35.781	14	1	0	PPD-	0	No	No	No	No	1	0	14	2
45	10	Female	3806	2.14	4.14	8.14	37.1499	16	39.85	10.71	14.06	18.17	24.39	32.34	38.95	51.11	33.9713	14	0	0	PPD-	1	No	No	No	No	2+	0	10.71	2
45	14	Female	3806	2.14	4.14	8.14	37.1499	16	39.85	10.71	14.06	18.17	24.39	32.34	38.95	58.2344	33.9713	14	0	0	PPD-	1	No	No	No	No	2+	0	10.71	2
45	18	Female	3806	2.14	4.14	8.14	37.1499	16	39.85	10.71	14.06	18.17	24.39	32.34	38.95	53.6996	33.9713	14	0	0	PPD-	1	No	No	No	No	2+	0	10.71	2
45	24	Female	3806	2.14	4.14	8.14	37.1499	16	39.85	10.71	14.06	18.17	24.39	32.34	38.95	49.686	33.9713	14	0	0	PPD-	1	No	No	No	No	2+	0	10.71	2
45	32	Female	3806	2.14	4.14	8.14	37.1499	16	39.85	10.71	14.06	18.17	24.39	32.34	38.95	55.3405	33.9713	14	0	0	PPD-	1	No	No	No	No	2+	0	10.71	2
45	40	Female	3806	2.14	4.14	8.14	37.1499	16	39.85	10.71	14.06	18.17	24.39	32.34	38.95		33.9713	14	0	0	PPD-	1	No	No	No	No	2+	0	10.71	2
46	10	Male	3212	2.14	4.14	8.14	37.2238	9	38.57	10.28	14.26	18.14	24.06	32.31	39.54	39.9577	30.9843	14	2	1	PPD-	1	No	No	No	No	1	0	10.28	2
46	14	Male	3212	2.14	4.14	8.14	37.2238	9	38.57	10.28	14.26	18.14	24.06	32.31	39.54	46.638	30.9843	14	2	1	PPD-	1	No	No	No	No	1	0	10.28	2
46	18	Male	3212	2.14	4.14	8.14	37.2238	9	38.57	10.28	14.26	18.14	24.06	32.31	39.54	35.4307	30.9843	14	2	1	PPD-	1	No	No	No	No	1	0	10.28	2
46	24	Male	3212	2.14	4.14	8.14	37.2238	9	38.57	10.28	14.26	18.14	24.06	32.31	39.54	25.6808	30.9843	14	2	1	PPD-	1	No	No	No	No	1	0	10.28	2
46	32	Male	3212	2.14	4.14	8.14	37.2238	9	38.57	10.28	14.26	18.14	24.06	32.31	39.54	43.8784	30.9843	14	2	1	PPD-	1	No	No	No	No	1	0	10.28	2
46	40	Male	3212	2.14	4.14	8.14	37.2238	9	38.57	10.28	14.26	18.14	24.06	32.31	39.54	52.9403	30.9843	14	2	1	PPD-	1	No	No	No	No	1	0	10.28	2
47	10	Male	3464	2.14	4.14		27.3703	14	40.85	10.25	14.39	18.11	24.52	32.28	39.64	58.1181	28.5202	14	0	0	PPD-		No	No	No	No	0	0	6.14	2
47	14	Male	3464	2.14	4.14		27.3703	14	40.85	10.25	14.39	18.11	24.52	32.28	39.64	57.5371	28.5202	14	0	0	PPD-		No	No	No	No	0	0	6.14	2
47	18	Male	3464	2.14	4.14		27.3703	14	40.85	10.25	14.39	18.11	24.52	32.28	39.64	57.714	28.5202	14	0	0	PPD-		No	No	No	No	0	0	6.14	2
47	24	Male	3464	2.14	4.14		27.3703	14	40.85	10.25	14.39	18.11	24.52	32.28	39.64	73.9367	28.5202	14	0	0	PPD-		No	No	No	No	0	0	6.14	2
47	32	Male	3464	2.14	4.14		27.3703	14	40.85	10.25	14.39	18.11	24.52	32.28	39.64	58.2061	28.5202	14	0	0	PPD-		No	No	No	No	0	0	6.14	2
47	40	Male	3464	2.14	4.14		27.3703	14	40.85	10.25	14.39	18.11	24.52	32.28	39.64	57.8841	28.5202	14	0	0	PPD-		No	No	No	No	0	0	6.14	2
48	10	Female	2284	2.14	4.14		35.3101	12	37.42	10.35	14.36	18.24	24.22	32.51	40	39.5773	33.9822	14	1	0	PPD-		No	No	No	No	1	0	18.24	2
48	14	Female	2284	2.14	4.14		35.3101	12	37.42	10.35	14.36	18.24	24.22	32.51	40	53.8186	33.9822	14	1	0	PPD-		No	No	No	No	1	0	18.24	2
48	18	Female	2284	2.14	4.14		35.3101	12	37.42	10.35	14.36	18.24	24.22	32.51	40	61.1223	33.9822	14	1	0	PPD-		No	No	No	No	1	0	18.24	2
48	24	Female	2284	2.14	4.14		35.3101	12	37.42	10.35	14.36	18.24	24.22	32.51	40	50.0987	33.9822	14	1	0	PPD-		No	No	No	No	1	0	18.24	2
48	32	Female	2284	2.14	4.14		35.3101	12	37.42	10.35	14.36	18.24	24.22	32.51	40	43.5208	33.9822	14	1	0	PPD-		No	No	No	No	1	0	18.24	2
48	40	Female	2284	2.14	4.14		35.3101	12	37.42	10.35	14.36	18.24	24.22	32.51	40	36.818	33.9822	14	1	0	PPD-		No	No	No	No	1	0	18.24	2
49	10	Female	3072	2.42	4.14	8.57	27.9425	9	39.71	10.09	14.23	18.14	24.06	31.91	39.84	40.7434	28.0082	10	3	1	PPD-	2	No	No	No	No	2+	0	18.14	2
49	14	Female	3072	2.42	4.14	8.57	27.9425	9	39.71	10.09	14.23	18.14	24.06	31.91	39.84	46.8897	28.0082	10	3	1	PPD-	2	No	No	No	No	2+	0	18.14	2
49	18	Female	3072	2.42	4.14	8.57	27.9425	9	39.71	10.09	14.23	18.14	24.06	31.91	39.84	42.8585	28.0082	10	3	1	PPD-	2	No	No	No	No	2+	0	18.14	2
49	24	Female	3072	2.42	4.14	8.57	27.9425	9	39.71	10.09	14.23	18.14	24.06	31.91	39.84	43.2702	28.0082	10	3	1	PPD-	2	No	No	No	No	2+	0	18.14	2
49	32	Female	3072	2.42	4.14	8.57	27.9425	9	39.71	10.09	14.23	18.14	24.06	31.91	39.84	38.8172	28.0082	10	3	1	PPD-	2	No	No	No	No	2+	0	18.14	2
49	40	Female	3072	2.42	4.14	8.57	27.9425	9	39.71	10.09	14.23	18.14	24.06	31.91	39.84		28.0082	10	3	1	PPD-	2	No	No	No	No	2+	0	18.14	2
50	10	Male	3822	2.14	4.14		34.883	12	41.28	10.09	14.29	18.17	24.16	32.38	39.51	50.2259	26.3628	16	1	1	PPD-		No	No	No	No	0	0	1.01	1
50	14	Male	3822	2.14	4.14		34.883	12	41.28	10.09	14.29	18.17	24.16	32.38	39.51	54.0632	26.3628	16	1	1	PPD-		No	No	No	No	0	0	1.01	1
50	18	Male	3822	2.14	4.14		34.883	12	41.28	10.09	14.29	18.17	24.16	32.38	39.51	46.2768	26.3628	16	1	1	PPD-		No	No	No	No	0	0	1.01	1
50	24	Male	3822	2.14	4.14		34.883	12	41.28	10.09	14.29	18.17	24.16	32.38	39.51	46.5867	26.3628	16	1	1	PPD-		No	No	No	No	0	0	1.01	1
50	32	Male	3822	2.14	4.14		34.883	12	41.28	10.09	14.29	18.17	24.16	32.38	39.51	37.9815	26.3628	16	1	1	PPD-		No	No	No	No	0	0	1.01	1
50	40	Male	3822	2.14	4.14		34.883	12	41.28	10.09	14.29	18.17	24.16	32.38	39.51	42.701	26.3628	16	1	1	PPD-		No	No	No	No	0	0	1.01	1
51	10	Female	3324	2.14	4.57	8.28	24.1205	12	39.85	10.25		18.11	32.51	32.51	41.09	44.4978	22.3847	14	0	0	PPD-	0	No	No	No	No	0	0	10.25	2
51	14	Female	3324	2.14	4.57	8.28	24.1205	12	39.85	10.25		18.11	32.51	32.51	41.09		22.3847	14	0	0	PPD-	0	No	No	No	No	0	0	10.25	2
51	18	Female	3324	2.14	4.57	8.28	24.1205	12	39.85	10.25		18.11	32.51	32.51	41.09	46.5723	22.3847	14	0	0	PPD-	0	No	No	No	No	0	0	10.25	2
51	24	Female	3324	2.14	4.57	8.28	24.1205	12	39.85	10.25		18.11	32.51	32.51	41.09		22.3847	14	0	0	PPD-	0	No	No	No	No	0	0	10.25	2
51	32	Female	3324	2.14	4.57	8.28	24.1205	12	39.85	10.25		18.11	32.51	32.51	41.09	34.9641	22.3847	14	0	0	PPD-	0	No	No	No	No	0	0	10.25	2
51	40	Female	3324	2.14	4.57	8.28	24.1205	12	39.85	10.25		18.11	32.51	32.51	41.09	32.6251	22.3847	14	0	0	PPD-	0	No	No	No	No	0	0	10.25	2
52	10	Male	3544	2.14	4.14	8.14	39.8658	12	40.57	10.78	14.39	18.08	24.26	32.34	39.48	62.9737	36.3997	12	6	11	PPD_Late	8	Yes	Yes	No	No	1	0	18.08	2
52	14	Male	3544	2.14	4.14	8.14	39.8658	12	40.57	10.78	14.39	18.08	24.26	32.34	39.48	57.5371	36.3997	12	6	11	PPD_Late	8	Yes	Yes	No	No	1	0	18.08	2
52	18	Male	3544	2.14	4.14	8.14	39.8658	12	40.57	10.78	14.39	18.08	24.26	32.34	39.48	54.0001	36.3997	12	6	11	PPD_Late	8	Yes	Yes	No	No	1	0	18.08	2
52	24	Male	3544	2.14	4.14	8.14	39.8658	12	40.57	10.78	14.39	18.08	24.26	32.34	39.48	49.8921	36.3997	12	6	11	PPD_Late	8	Yes	Yes	No	No	1	0	18.08	2
52	32	Male	3544	2.14	4.14	8.14	39.8658	12	40.57	10.78	14.39	18.08	24.26	32.34	39.48	52.475	36.3997	12	6	11	PPD_Late	8	Yes	Yes	No	No	1	0	18.08	2
52	40	Male	3544	2.14	4.14	8.14	39.8658	12	40.57	10.78	14.39	18.08	24.26	32.34	39.48		36.3997	12	6	11	PPD_Late	8	Yes	Yes	No	No	1	0	18.08	2
53	10	Male	2518	2.14	4.14	8.28	39.5181	9	39.85	10.32	14.33	18.24	24.49	32.08	38.33	35.4176	28.846	12	3	3	PPD-	1	No	No	No	No	0	0	18.24	2
53	14	Male	2518	2.14	4.14	8.28	39.5181	9	39.85	10.32	14.33	18.24	24.49	32.08	38.33	42.9255	28.846	12	3	3	PPD-	1	No	No	No	No	0	0	18.24	2
53	18	Male	2518	2.14	4.14	8.28	39.5181	9	39.85	10.32	14.33	18.24	24.49	32.08	38.33	42.5654	28.846	12	3	3	PPD-	1	No	No	No	No	0	0	18.24	2
53	24	Male	2518	2.14	4.14	8.28	39.5181	9	39.85	10.32	14.33	18.24	24.49	32.08	38.33	32.0119	28.846	12	3	3	PPD-	1	No	No	No	No	0	0	18.24	2
53	32	Male	2518	2.14	4.14	8.28	39.5181	9	39.85	10.32	14.33	18.24	24.49	32.08	38.33	29.8433	28.846	12	3	3	PPD-	1	No	No	No	No	0	0	18.24	2
53	40	Male	2518	2.14	4.14	8.28	39.5181	9	39.85	10.32	14.33	18.24	24.49	32.08	38.33		28.846	12	3	3	PPD-	1	No	No	No	No	0	0	18.24	2
54	10	Female	2006	2.14	4.14	8.14	38.0123	12	33.85	10.35	14.26	18.54	24.52	32.14	39.74	52.9234	39.0938	14	3	1	PPD-	0	No	No	No	No	1	0	1.84	1
54	14	Female	2006	2.14	4.14	8.14	38.0123	12	33.85	10.35	14.26	18.54	24.52	32.14	39.74	50.3506	39.0938	14	3	1	PPD-	0	No	No	No	No	1	0	1.84	1
54	18	Female	2006	2.14	4.14	8.14	38.0123	12	33.85	10.35	14.26	18.54	24.52	32.14	39.74	49.1099	39.0938	14	3	1	PPD-	0	No	No	No	No	1	0	1.84	1
54	24	Female	2006	2.14	4.14	8.14	38.0123	12	33.85	10.35	14.26	18.54	24.52	32.14	39.74	35.5056	39.0938	14	3	1	PPD-	0	No	No	No	No	1	0	1.84	1
54	32	Female	2006	2.14	4.14	8.14	38.0123	12	33.85	10.35	14.26	18.54	24.52	32.14	39.74	32.7226	39.0938	14	3	1	PPD-	0	No	No	No	No	1	0	1.84	1
54	40	Female	2006	2.14	4.14	8.14	38.0123	12	33.85	10.35	14.26	18.54	24.52	32.14	39.74	29.6138	39.0938	14	3	1	PPD-	0	No	No	No	No	1	0	1.84	1
55	10	Male	2266	1.99	4.14	8.57	33.1526	14	34.71	11.17	15.68	18.6	24.78	33.33	40.72	36.7949	26.2834	14	3	0	PPD-	1	No	No	No	No	1	0	11.17	2
55	14	Male	2266	1.99	4.14	8.57	33.1526	14	34.71	11.17	15.68	18.6	24.78	33.33	40.72	57.7404	26.2834	14	3	0	PPD-	1	No	No	No	No	1	0	11.17	2
55	18	Male	2266	1.99	4.14	8.57	33.1526	14	34.71	11.17	15.68	18.6	24.78	33.33	40.72	52.524	26.2834	14	3	0	PPD-	1	No	No	No	No	1	0	11.17	2
55	24	Male	2266	1.99	4.14	8.57	33.1526	14	34.71	11.17	15.68	18.6	24.78	33.33	40.72	45.3935	26.2834	14	3	0	PPD-	1	No	No	No	No	1	0	11.17	2
55	32	Male	2266	1.99	4.14	8.57	33.1526	14	34.71	11.17	15.68	18.6	24.78	33.33	40.72	42.1228	26.2834	14	3	0	PPD-	1	No	No	No	No	1	0	11.17	2
55	40	Male	2266	1.99	4.14	8.57	33.1526	14	34.71	11.17	15.68	18.6	24.78	33.33	40.72	50.9018	26.2834	14	3	0	PPD-	1	No	No	No	No	1	0	11.17	2
56	10	Male	3042	2.28	4.14	7.85	33.1472	16	40.71	10.05	14.39	18.08	24.06	32.93	39.84	50.2259	33.7194	14	0	0	PPD-	0	No	No	No	No	1	0	10.05	2
56	14	Male	3042	2.28	4.14	7.85	33.1472	16	40.71	10.05	14.39	18.08	24.06	32.93	39.84	68.6924	33.7194	14	0	0	PPD-	0	No	No	No	No	1	0	10.05	2
56	18	Male	3042	2.28	4.14	7.85	33.1472	16	40.71	10.05	14.39	18.08	24.06	32.93	39.84	72.5695	33.7194	14	0	0	PPD-	0	No	No	No	No	1	0	10.05	2
56	24	Male	3042	2.28	4.14	7.85	33.1472	16	40.71	10.05	14.39	18.08	24.06	32.93	39.84	57.3418	33.7194	14	0	0	PPD-	0	No	No	No	No	1	0	10.05	2
56	32	Male	3042	2.28	4.14	7.85	33.1472	16	40.71	10.05	14.39	18.08	24.06	32.93	39.84	71.0842	33.7194	14	0	0	PPD-	0	No	No	No	No	1	0	10.05	2
56	40	Male	3042	2.28	4.14	7.85	33.1472	16	40.71	10.05	14.39	18.08	24.06	32.93	39.84	62.635	33.7194	14	0	0	PPD-	0	No	No	No	No	1	0	10.05	2
57	10	Female	2944	2.14	4.42	10.71	36.5749	12	41.42	10.35	14.1	18.54	24.32	32.54	39.74	39.5773	36.9062	12	4	6	PPD-	6	No	No	No	No	1	0	18.54	2
57	14	Female	2944	2.14	4.42	10.71	36.5749	12	41.42	10.35	14.1	18.54	24.32	32.54	39.74	58.2344	36.9062	12	4	6	PPD-	6	No	No	No	No	1	0	18.54	2
57	18	Female	2944	2.14	4.42	10.71	36.5749	12	41.42	10.35	14.1	18.54	24.32	32.54	39.74	52.814	36.9062	12	4	6	PPD-	6	No	No	No	No	1	0	18.54	2
57	24	Female	2944	2.14	4.42	10.71	36.5749	12	41.42	10.35	14.1	18.54	24.32	32.54	39.74	42.8799	36.9062	12	4	6	PPD-	6	No	No	No	No	1	0	18.54	2
57	32	Female	2944	2.14	4.42	10.71	36.5749	12	41.42	10.35	14.1	18.54	24.32	32.54	39.74	40.6686	36.9062	12	4	6	PPD-	6	No	No	No	No	1	0	18.54	2
57	40	Female	2944	2.14	4.42	10.71	36.5749	12	41.42	10.35	14.1	18.54	24.32	32.54	39.74	42.384	36.9062	12	4	6	PPD-	6	No	No	No	No	1	0	18.54	2
58	10	Male	3100	2.42	3.99	8.14	34.0534	18	38.42	11.53	14.2	18.77	25.27	32.84	42.7	51.0236	34.1109	16	0	0	PPD-	0	No	No	No	No	0	0	6.11	2
58	14	Male	3100	2.42	3.99	8.14	34.0534	18	38.42	11.53	14.2	18.77	25.27	32.84	42.7	54.3021	34.1109	16	0	0	PPD-	0	No	No	No	No	0	0	6.11	2
58	18	Male	3100	2.42	3.99	8.14	34.0534	18	38.42	11.53	14.2	18.77	25.27	32.84	42.7	44.5581	34.1109	16	0	0	PPD-	0	No	No	No	No	0	0	6.11	2
58	24	Male	3100	2.42	3.99	8.14	34.0534	18	38.42	11.53	14.2	18.77	25.27	32.84	42.7		34.1109	16	0	0	PPD-	0	No	No	No	No	0	0	6.11	2
58	32	Male	3100	2.42	3.99	8.14	34.0534	18	38.42	11.53	14.2	18.77	25.27	32.84	42.7	40.1576	34.1109	16	0	0	PPD-	0	No	No	No	No	0	0	6.11	2
58	40	Male	3100	2.42	3.99	8.14	34.0534	18	38.42	11.53	14.2	18.77	25.27	32.84	42.7	47.505	34.1109	16	0	0	PPD-	0	No	No	No	No	0	0	6.11	2
59	10	Female	2500	2.14	4.14	8.14	30.4723	9	38.28	10.42		18.11	24.06	32.18	38.49	39.5773	26.3874	12	2	1	PPD-	1	No	No	No	No	1	0	18.11	2
59	14	Female	2500	2.14	4.14	8.14	30.4723	9	38.28	10.42		18.11	24.06	32.18	38.49		26.3874	12	2	1	PPD-	1	No	No	No	No	1	0	18.11	2
59	18	Female	2500	2.14	4.14	8.14	30.4723	9	38.28	10.42		18.11	24.06	32.18	38.49	54.0001	26.3874	12	2	1	PPD-	1	No	No	No	No	1	0	18.11	2
59	24	Female	2500	2.14	4.14	8.14	30.4723	9	38.28	10.42		18.11	24.06	32.18	38.49	50.306	26.3874	12	2	1	PPD-	1	No	No	No	No	1	0	18.11	2
59	32	Female	2500	2.14	4.14	8.14	30.4723	9	38.28	10.42		18.11	24.06	32.18	38.49	52.6754	26.3874	12	2	1	PPD-	1	No	No	No	No	1	0	18.11	2
59	40	Female	2500	2.14	4.14	8.14	30.4723	9	38.28	10.42		18.11	24.06	32.18	38.49	54.6502	26.3874	12	2	1	PPD-	1	No	No	No	No	1	0	18.11	2
60	10	Female	2836	2.28	4.28	8.28	26.1629	14	36.71	10.42	14.1	18.5	24.22	32.77	38.98	39.5773	26.2231	14	3	2	PPD-	0	No	No	No	No	0	0	18.5	2
60	14	Female	2836	2.28	4.28	8.28	26.1629	14	36.71	10.42	14.1	18.5	24.22	32.77	38.98	54.5351	26.2231	14	3	2	PPD-	0	No	No	No	No	0	0	18.5	2
60	18	Female	2836	2.28	4.28	8.28	26.1629	14	36.71	10.42	14.1	18.5	24.22	32.77	38.98	49.1099	26.2231	14	3	2	PPD-	0	No	No	No	No	0	0	18.5	2
60	24	Female	2836	2.28	4.28	8.28	26.1629	14	36.71	10.42	14.1	18.5	24.22	32.77	38.98	50.0987	26.2231	14	3	2	PPD-	0	No	No	No	No	0	0	18.5	2
60	32	Female	2836	2.28	4.28	8.28	26.1629	14	36.71	10.42	14.1	18.5	24.22	32.77	38.98	40.1576	26.2231	14	3	2	PPD-	0	No	No	No	No	0	0	18.5	2
60	40	Female	2836	2.28	4.28	8.28	26.1629	14	36.71	10.42	14.1	18.5	24.22	32.77	38.98	46.0696	26.2231	14	3	2	PPD-	0	No	No	No	No	0	0	18.5	2
61	10	Male	3028	2.14	4.85	8.85	30.4997	12	39	10.12		18.4	24.19	34.41	41.55	50.2259	25.8809	12	2	0	PPD-	2	No	No	No	No	1	0	0	0
61	14	Male	3028	2.14	4.85	8.85	30.4997	12	39	10.12		18.4	24.19	34.41	41.55		25.8809	12	2	0	PPD-	2	No	No	No	No	1	0	0	0
61	18	Male	3028	2.14	4.85	8.85	30.4997	12	39	10.12		18.4	24.19	34.41	41.55	45.6936	25.8809	12	2	0	PPD-	2	No	No	No	No	1	0	0	0
61	24	Male	3028	2.14	4.85	8.85	30.4997	12	39	10.12		18.4	24.19	34.41	41.55	46.5867	25.8809	12	2	0	PPD-	2	No	No	No	No	1	0	0	0
61	32	Male	3028	2.14	4.85	8.85	30.4997	12	39	10.12		18.4	24.19	34.41	41.55	43.0208	25.8809	12	2	0	PPD-	2	No	No	No	No	1	0	0	0
61	40	Male	3028	2.14	4.85	8.85	30.4997	12	39	10.12		18.4	24.19	34.41	41.55	44.5382	25.8809	12	2	0	PPD-	2	No	No	No	No	1	0	0	0
62	10	Male	2254	2.14	4.14	8.14	23.7974	16	39.57	10.22	14.03	18.57	24.58	34.35	41.65	54.2589	30.5161	13	4	3	PPD-	2	No	Yes	No	No	0	0	10.22	2
62	14	Male	2254	2.14	4.14	8.14	23.7974	16	39.57	10.22	14.03	18.57	24.58	34.35	41.65	58.4539	30.5161	13	4	3	PPD-	2	No	Yes	No	No	0	0	10.22	2
62	18	Male	2254	2.14	4.14	8.14	23.7974	16	39.57	10.22	14.03	18.57	24.58	34.35	41.65	45.1208	30.5161	13	4	3	PPD-	2	No	Yes	No	No	0	0	10.22	2
62	24	Male	2254	2.14	4.14	8.14	23.7974	16	39.57	10.22	14.03	18.57	24.58	34.35	41.65	45.7883	30.5161	13	4	3	PPD-	2	No	Yes	No	No	0	0	10.22	2
62	32	Male	2254	2.14	4.14	8.14	23.7974	16	39.57	10.22	14.03	18.57	24.58	34.35	41.65	37.692	30.5161	13	4	3	PPD-	2	No	Yes	No	No	0	0	10.22	2
62	40	Male	2254	2.14	4.14	8.14	23.7974	16	39.57	10.22	14.03	18.57	24.58	34.35	41.65	36.7199	30.5161	13	4	3	PPD-	2	No	Yes	No	No	0	0	10.22	2
63	10	Female	2810	2.14	4.14	8.14	23.603	12	40.14	10.09	14.43	18.31	24.12	32.57	39.51	59.7084	20.2136	12	6	2	PPD-	3	No	No	No	No	0	0	18.31	2
63	14	Female	2810	2.14	4.14	8.14	23.603	12	40.14	10.09	14.43	18.31	24.12	32.57	39.51	53.8186	20.2136	12	6	2	PPD-	3	No	No	No	No	0	0	18.31	2
63	18	Female	2810	2.14	4.14	8.14	23.603	12	40.14	10.09	14.43	18.31	24.12	32.57	39.51	49.6928	20.2136	12	6	2	PPD-	3	No	No	No	No	0	0	18.31	2
63	24	Female	2810	2.14	4.14	8.14	23.603	12	40.14	10.09	14.43	18.31	24.12	32.57	39.51	39.7523	20.2136	12	6	2	PPD-	3	No	No	No	No	0	0	18.31	2
63	32	Female	2810	2.14	4.14	8.14	23.603	12	40.14	10.09	14.43	18.31	24.12	32.57	39.51		20.2136	12	6	2	PPD-	3	No	No	No	No	0	0	18.31	2
63	40	Female	2810	2.14	4.14	8.14	23.603	12	40.14	10.09	14.43	18.31	24.12	32.57	39.51	29.902	20.2136	12	6	2	PPD-	3	No	No	No	No	0	0	18.31	2
64	10	Male	3686	2.14	4.14	8.14	30.4175	14	38	10.74	14.2	18.34	24.88	32.34	40.4	38.4824	34.872	12	0	0	PPD-	0	No	No	No	No	1	0	1.18	1
64	14	Male	3686	2.14	4.14	8.14	30.4175	14	38	10.74	14.2	18.34	24.88	32.34	40.4	54.3021	34.872	12	0	0	PPD-	0	No	No	No	No	1	0	1.18	1
64	18	Male	3686	2.14	4.14	8.14	30.4175	14	38	10.74	14.2	18.34	24.88	32.34	40.4	49.6928	34.872	12	0	0	PPD-	0	No	No	No	No	1	0	1.18	1
64	24	Male	3686	2.14	4.14	8.14	30.4175	14	38	10.74	14.2	18.34	24.88	32.34	40.4	45.1971	34.872	12	0	0	PPD-	0	No	No	No	No	1	0	1.18	1
64	32	Male	3686	2.14	4.14	8.14	30.4175	14	38	10.74	14.2	18.34	24.88	32.34	40.4	52.475	34.872	12	0	0	PPD-	0	No	No	No	No	1	0	1.18	1
64	40	Male	3686	2.14	4.14	8.14	30.4175	14	38	10.74	14.2	18.34	24.88	32.34	40.4	41.2754	34.872	12	0	0	PPD-	0	No	No	No	No	1	0	1.18	1
65	10	Male	3654	2.14	4.14	8.14	28.5229	16	40.14	10.55	14	18.47	25.87	32.34	40.17	38.84	26.809	12	2	4	PPD-	6	Yes	Yes	Yes	Yes	0	0	0	0
65	14	Male	3654	2.14	4.14	8.14	28.5229	16	40.14	10.55	14	18.47	25.87	32.34	40.17	58.4539	26.809	12	2	4	PPD-	6	Yes	Yes	Yes	Yes	0	0	0	0
65	18	Male	3654	2.14	4.14	8.14	28.5229	16	40.14	10.55	14	18.47	25.87	32.34	40.17	45.4059	26.809	12	2	4	PPD-	6	Yes	Yes	Yes	Yes	0	0	0	0
65	24	Male	3654	2.14	4.14	8.14	28.5229	16	40.14	10.55	14	18.47	25.87	32.34	40.17	46.6674	26.809	12	2	4	PPD-	6	Yes	Yes	Yes	Yes	0	0	0	0
65	32	Male	3654	2.14	4.14	8.14	28.5229	16	40.14	10.55	14	18.47	25.87	32.34	40.17	49.6095	26.809	12	2	4	PPD-	6	Yes	Yes	Yes	Yes	0	0	0	0
65	40	Male	3654	2.14	4.14	8.14	28.5229	16	40.14	10.55	14	18.47	25.87	32.34	40.17	56.8304	26.809	12	2	4	PPD-	6	Yes	Yes	Yes	Yes	0	0	0	0
66	10	Female	3058	2.14	4.14	8.14	41.7303	16	38.14	10.25	14.16	19.09	23.99	32.47	37.44	39.9577	38.2122	16	8	5	PPD-	5	No	No	No	No	2+	0	10.25	2
66	14	Female	3058	2.14	4.14	8.14	41.7303	16	38.14	10.25	14.16	19.09	23.99	32.47	37.44	58.0082	38.2122	16	8	5	PPD-	5	No	No	No	No	2+	0	10.25	2
66	18	Female	3058	2.14	4.14	8.14	41.7303	16	38.14	10.25	14.16	19.09	23.99	32.47	37.44	51.1124	38.2122	16	8	5	PPD-	5	No	No	No	No	2+	0	10.25	2
66	24	Female	3058	2.14	4.14	8.14	41.7303	16	38.14	10.25	14.16	19.09	23.99	32.47	37.44	54.0375	38.2122	16	8	5	PPD-	5	No	No	No	No	2+	0	10.25	2
66	32	Female	3058	2.14	4.14	8.14	41.7303	16	38.14	10.25	14.16	19.09	23.99	32.47	37.44	43.5208	38.2122	16	8	5	PPD-	5	No	No	No	No	2+	0	10.25	2
66	40	Female	3058	2.14	4.14	8.14	41.7303	16	38.14	10.25	14.16	19.09	23.99	32.47	37.44	46.0741	38.2122	16	8	5	PPD-	5	No	No	No	No	2+	0	10.25	2
67	10	Female	2460	2.14	4.14	8.14	43.718	12	39.85	10.25	14.03	18.4	24.45	32.41	38.42	44.4978	34.0808	16	1	1	PPD-	1	No	No	No	No	0	0	14.03	2
67	14	Female	2460	2.14	4.14	8.14	43.718	12	39.85	10.25	14.03	18.4	24.45	32.41	38.42	58.4539	34.0808	16	1	1	PPD-	1	No	No	No	No	0	0	14.03	2
67	18	Female	2460	2.14	4.14	8.14	43.718	12	39.85	10.25	14.03	18.4	24.45	32.41	38.42	49.4001	34.0808	16	1	1	PPD-	1	No	No	No	No	0	0	14.03	2
67	24	Female	2460	2.14	4.14	8.14	43.718	12	39.85	10.25	14.03	18.4	24.45	32.41	38.42	52.9743	34.0808	16	1	1	PPD-	1	No	No	No	No	0	0	14.03	2
67	32	Female	2460	2.14	4.14	8.14	43.718	12	39.85	10.25	14.03	18.4	24.45	32.41	38.42	49.4169	34.0808	16	1	1	PPD-	1	No	No	No	No	0	0	14.03	2
67	40	Female	2460	2.14	4.14	8.14	43.718	12	39.85	10.25	14.03	18.4	24.45	32.41	38.42	52.2305	34.0808	16	1	1	PPD-	1	No	No	No	No	0	0	14.03	2
68	10	Male	2956	2.14	4.14	8.14	25.6728	12	38.71	10.12	14.62	18.31	24.52	32.64	38.03	54.9671	27.4935	16	0	0	PPD-	0	No	No	No	No	1	0	10.12	2
68	14	Male	2956	2.14	4.14	8.14	25.6728	12	38.71	10.12	14.62	18.31	24.52	32.64	38.03	57.0423	27.4935	16	0	0	PPD-	0	No	No	No	No	1	0	10.12	2
68	18	Male	2956	2.14	4.14	8.14	25.6728	12	38.71	10.12	14.62	18.31	24.52	32.64	38.03	57.1106	27.4935	16	0	0	PPD-	0	No	No	No	No	1	0	10.12	2
68	24	Male	2956	2.14	4.14	8.14	25.6728	12	38.71	10.12	14.62	18.31	24.52	32.64	38.03	56.468	27.4935	16	0	0	PPD-	0	No	No	No	No	1	0	10.12	2
68	32	Male	2956	2.14	4.14	8.14	25.6728	12	38.71	10.12	14.62	18.31	24.52	32.64	38.03	40.4975	27.4935	16	0	0	PPD-	0	No	No	No	No	1	0	10.12	2
68	40	Male	2956	2.14	4.14	8.14	25.6728	12	38.71	10.12	14.62	18.31	24.52	32.64	38.03	55.516	27.4935	16	0	0	PPD-	0	No	No	No	No	1	0	10.12	2
69	10	Female	2944	2.14	4.14	8.14	31.5428	14	39.85	10.22	14.33	18.04	24.39	32.8	38.56	31.0712	33.191	12	3	1	PPD-	1	No	No	No	No	0	0	1.38	1
69	14	Female	2944	2.14	4.14	8.14	31.5428	14	39.85	10.22	14.33	18.04	24.39	32.8	38.56	61.4883	33.191	12	3	1	PPD-	1	No	No	No	No	0	0	1.38	1
69	18	Female	2944	2.14	4.14	8.14	31.5428	14	39.85	10.22	14.33	18.04	24.39	32.8	38.56	54.3034	33.191	12	3	1	PPD-	1	No	No	No	No	0	0	1.38	1
69	24	Female	2944	2.14	4.14	8.14	31.5428	14	39.85	10.22	14.33	18.04	24.39	32.8	38.56	60.1859	33.191	12	3	1	PPD-	1	No	No	No	No	0	0	1.38	1
69	32	Female	2944	2.14	4.14	8.14	31.5428	14	39.85	10.22	14.33	18.04	24.39	32.8	38.56	68.4883	33.191	12	3	1	PPD-	1	No	No	No	No	0	0	1.38	1
69	40	Female	2944	2.14	4.14	8.14	31.5428	14	39.85	10.22	14.33	18.04	24.39	32.8	38.56	44.1335	33.191	12	3	1	PPD-	1	No	No	No	No	0	0	1.38	1
70	10	Female	2760	2.14	4.14	8.14	32.6763	17	40.28	10.15	14.06	18.21	24.49	33.56	40.49	69.1909	30.2615	14	0	1	PPD-	0	No	Yes	No	No	0	0	18.21	2
70	14	Female	2760	2.14	4.14	8.14	32.6763	17	40.28	10.15	14.06	18.21	24.49	33.56	40.49		30.2615	14	0	1	PPD-	0	No	Yes	No	No	0	0	18.21	2
70	18	Female	2760	2.14	4.14	8.14	32.6763	17	40.28	10.15	14.06	18.21	24.49	33.56	40.49	57.4109	30.2615	14	0	1	PPD-	0	No	Yes	No	No	0	0	18.21	2
70	24	Female	2760	2.14	4.14	8.14	32.6763	17	40.28	10.15	14.06	18.21	24.49	33.56	40.49	52.9743	30.2615	14	0	1	PPD-	0	No	Yes	No	No	0	0	18.21	2
70	32	Female	2760	2.14	4.14	8.14	32.6763	17	40.28	10.15	14.06	18.21	24.49	33.56	40.49	55.5409	30.2615	14	0	1	PPD-	0	No	Yes	No	No	0	0	18.21	2
70	40	Female	2760	2.14	4.14	8.14	32.6763	17	40.28	10.15	14.06	18.21	24.49	33.56	40.49	56.3036	30.2615	14	0	1	PPD-	0	No	Yes	No	No	0	0	18.21	2
71	10	Male	3010	2.14	4.14	8.14	32.6407	16	38.28	10.15	14.23	18.17	24.62	32.61	37.34	40.7434	32.8268	14	1	0	PPD-	0	No	No	No	No	1	0	10.15	2
71	14	Male	3010	2.14	4.14	8.14	32.6407	16	38.28	10.15	14.23	18.17	24.62	32.61	37.34	58.0082	32.8268	14	1	0	PPD-	0	No	No	No	No	1	0	10.15	2
71	18	Male	3010	2.14	4.14	8.14	32.6407	16	38.28	10.15	14.23	18.17	24.62	32.61	37.34	46.2768	32.8268	14	1	0	PPD-	0	No	No	No	No	1	0	10.15	2
71	24	Male	3010	2.14	4.14	8.14	32.6407	16	38.28	10.15	14.23	18.17	24.62	32.61	37.34	49.2757	32.8268	14	1	0	PPD-	0	No	No	No	No	1	0	10.15	2
71	32	Male	3010	2.14	4.14	8.14	32.6407	16	38.28	10.15	14.23	18.17	24.62	32.61	37.34	51.8806	32.8268	14	1	0	PPD-	0	No	No	No	No	1	0	10.15	2
71	40	Male	3010	2.14	4.14	8.14	32.6407	16	38.28	10.15	14.23	18.17	24.62	32.61	37.34	64.6281	32.8268	14	1	0	PPD-	0	No	No	No	No	1	0	10.15	2
72	10	Male	3110	2.14	4.14	8.14	19.6167	12	40.71	10.25	14.16	18.17	24.26	34.38	40.49	49.0379	19.3155	12	0	0	PPD-	0	No	No	No	No	0	0	1.28	1
72	14	Male	3110	2.14	4.14	8.14	19.6167	12	40.71	10.25	14.16	18.17	24.26	34.38	40.49	54.3021	19.3155	12	0	0	PPD-	0	No	No	No	No	0	0	1.28	1
72	18	Male	3110	2.14	4.14	8.14	19.6167	12	40.71	10.25	14.16	18.17	24.26	34.38	40.49	46.2768	19.3155	12	0	0	PPD-	0	No	No	No	No	0	0	1.28	1
72	24	Male	3110	2.14	4.14	8.14	19.6167	12	40.71	10.25	14.16	18.17	24.26	34.38	40.49	49.8921	19.3155	12	0	0	PPD-	0	No	No	No	No	0	0	1.28	1
72	32	Male	3110	2.14	4.14	8.14	19.6167	12	40.71	10.25	14.16	18.17	24.26	34.38	40.49	53.9976	19.3155	12	0	0	PPD-	0	No	No	No	No	0	0	1.28	1
72	40	Male	3110	2.14	4.14	8.14	19.6167	12	40.71	10.25	14.16	18.17	24.26	34.38	40.49	51.2415	19.3155	12	0	0	PPD-	0	No	No	No	No	0	0	1.28	1
73	10	Female	3736	2.14	4.14	8.14	33.3854	16	41	10.15	14.1	18.08	24.55	32.38	39.97	59.7084	33.191	16	3	2	PPD-	4	No	No	No	No	0	0	10.15	2
73	14	Female	3736	2.14	4.14	8.14	33.3854	16	41	10.15	14.1	18.08	24.55	32.38	39.97	58.2344	33.191	16	3	2	PPD-	4	No	No	No	No	0	0	10.15	2
73	18	Female	3736	2.14	4.14	8.14	33.3854	16	41	10.15	14.1	18.08	24.55	32.38	39.97	39.1446	33.191	16	3	2	PPD-	4	No	No	No	No	0	0	10.15	2
73	24	Female	3736	2.14	4.14	8.14	33.3854	16	41	10.15	14.1	18.08	24.55	32.38	39.97		33.191	16	3	2	PPD-	4	No	No	No	No	0	0	10.15	2
73	32	Female	3736	2.14	4.14	8.14	33.3854	16	41	10.15	14.1	18.08	24.55	32.38	39.97	60.8523	33.191	16	3	2	PPD-	4	No	No	No	No	0	0	10.15	2
73	40	Female	3736	2.14	4.14	8.14	33.3854	16	41	10.15	14.1	18.08	24.55	32.38	39.97	54.6361	33.191	16	3	2	PPD-	4	No	No	No	No	0	0	10.15	2
74	10	Female	3060	2.14	4.14	8.14	29.4812	12	39.14	10.22	14.1	18.4	24.19	30.4	38	63.5341	30.5572	14	1	0	PPD-	0	No	No	No	No	1	0	14.1	2
74	14	Female	3060	2.14	4.14	8.14	29.4812	12	39.14	10.22	14.1	18.4	24.19	30.4	38	28.6401	30.5572	14	1	0	PPD-	0	No	No	No	No	1	0	14.1	2
74	18	Female	3060	2.14	4.14	8.14	29.4812	12	39.14	10.22	14.1	18.4	24.19	30.4	38	53.1065	30.5572	14	1	0	PPD-	0	No	No	No	No	1	0	14.1	2
74	24	Female	3060	2.14	4.14	8.14	29.4812	12	39.14	10.22	14.1	18.4	24.19	30.4	38	53.6108	30.5572	14	1	0	PPD-	0	No	No	No	No	1	0	14.1	2
74	32	Female	3060	2.14	4.14	8.14	29.4812	12	39.14	10.22	14.1	18.4	24.19	30.4	38	44.4338	30.5572	14	1	0	PPD-	0	No	No	No	No	1	0	14.1	2
74	40	Female	3060	2.14	4.14	8.14	29.4812	12	39.14	10.22	14.1	18.4	24.19	30.4	38	60.725	30.5572	14	1	0	PPD-	0	No	No	No	No	1	0	14.1	2
75	10	Female	2940	2.14	4.14	8.14	34.2752	12	41	10.32	14.1	18.37	24.32	32.61	39.77	39.9577	27.9069	12	3	2	PPD-	2	No	No	No	No	0	0	10.32	2
75	14	Female	2940	2.14	4.14	8.14	34.2752	12	41	10.32	14.1	18.37	24.32	32.61	39.77	47.1365	27.9069	12	3	2	PPD-	2	No	No	No	No	0	0	10.32	2
75	18	Female	2940	2.14	4.14	8.14	34.2752	12	41	10.32	14.1	18.37	24.32	32.61	39.77	49.4001	27.9069	12	3	2	PPD-	2	No	No	No	No	0	0	10.32	2
75	24	Female	2940	2.14	4.14	8.14	34.2752	12	41	10.32	14.1	18.37	24.32	32.61	39.77	46.386	27.9069	12	3	2	PPD-	2	No	No	No	No	0	0	10.32	2
75	32	Female	2940	2.14	4.14	8.14	34.2752	12	41	10.32	14.1	18.37	24.32	32.61	39.77	43.3433	27.9069	12	3	2	PPD-	2	No	No	No	No	0	0	10.32	2
75	40	Female	2940	2.14	4.14	8.14	34.2752	12	41	10.32	14.1	18.37	24.32	32.61	39.77	39.6745	27.9069	12	3	2	PPD-	2	No	No	No	No	0	0	10.32	2
76	10	Female	2594	2.14	4.14	8.14	36.9281	14	37.57	10.55	14.06	18.37	24.42	34.05	39.38	55.9737	35.4497	16	5	1	PPD_Late	9	No	No	No	No	1	0	18.37	2
76	14	Female	2594	2.14	4.14	8.14	36.9281	14	37.57	10.55	14.06	18.37	24.42	34.05	39.38	58.2344	35.4497	16	5	1	PPD_Late	9	No	No	No	No	1	0	18.37	2
76	18	Female	2594	2.14	4.14	8.14	36.9281	14	37.57	10.55	14.06	18.37	24.42	34.05	39.38	45.6936	35.4497	16	5	1	PPD_Late	9	No	No	No	No	1	0	18.37	2
76	24	Female	2594	2.14	4.14	8.14	36.9281	14	37.57	10.55	14.06	18.37	24.42	34.05	39.38	39.1861	35.4497	16	5	1	PPD_Late	9	No	No	No	No	1	0	18.37	2
76	32	Female	2594	2.14	4.14	8.14	36.9281	14	37.57	10.55	14.06	18.37	24.42	34.05	39.38	40.9385	35.4497	16	5	1	PPD_Late	9	No	No	No	No	1	0	18.37	2
76	40	Female	2594	2.14	4.14	8.14	36.9281	14	37.57	10.55	14.06	18.37	24.42	34.05	39.38	40.297	35.4497	16	5	1	PPD_Late	9	No	No	No	No	1	0	18.37	2
77	10	Male	3030	2.14	4.14	8.14	25.6838	12	40.71	10.35		18.11	24.12	33.13	39.8	39.5773	25.9274	12	2	1	PPD-	1	No	No	No	No	1	0	10.35	2
77	14	Male	3030	2.14	4.14	8.14	25.6838	12	40.71	10.35		18.11	24.12	33.13	39.8		25.9274	12	2	1	PPD-	1	No	No	No	No	1	0	10.35	2
77	18	Male	3030	2.14	4.14	8.14	25.6838	12	40.71	10.35		18.11	24.12	33.13	39.8	46.5723	25.9274	12	2	1	PPD-	1	No	No	No	No	1	0	10.35	2
77	24	Male	3030	2.14	4.14	8.14	25.6838	12	40.71	10.35		18.11	24.12	33.13	39.8	46.7881	25.9274	12	2	1	PPD-	1	No	No	No	No	1	0	10.35	2
77	32	Male	3030	2.14	4.14	8.14	25.6838	12	40.71	10.35		18.11	24.12	33.13	39.8	42.4676	25.9274	12	2	1	PPD-	1	No	No	No	No	1	0	10.35	2
77	40	Male	3030	2.14	4.14	8.14	25.6838	12	40.71	10.35		18.11	24.12	33.13	39.8	49.8792	25.9274	12	2	1	PPD-	1	No	No	No	No	1	0	10.35	2
78	10	Male	3234	2.14	4.14	8.14	33.9986	12	38.57	10.45	14.23	18.17	24.32	32.41	39.44		35.3347	14	18	9	PPD_Early	15	No	No	No	No	1	0	1.24	1
78	14	Male	3234	2.14	4.14	8.14	33.9986	12	38.57	10.45	14.23	18.17	24.32	32.41	39.44	28.3588	35.3347	14	18	9	PPD_Early	15	No	No	No	No	1	0	1.24	1
78	18	Male	3234	2.14	4.14	8.14	33.9986	12	38.57	10.45	14.23	18.17	24.32	32.41	39.44	46.2768	35.3347	14	18	9	PPD_Early	15	No	No	No	No	1	0	1.24	1
78	24	Male	3234	2.14	4.14	8.14	33.9986	12	38.57	10.45	14.23	18.17	24.32	32.41	39.44	46.386	35.3347	14	18	9	PPD_Early	15	No	No	No	No	1	0	1.24	1
78	32	Male	3234	2.14	4.14	8.14	33.9986	12	38.57	10.45	14.23	18.17	24.32	32.41	39.44	43.6992	35.3347	14	18	9	PPD_Early	15	No	No	No	No	1	0	1.24	1
78	40	Male	3234	2.14	4.14	8.14	33.9986	12	38.57	10.45	14.23	18.17	24.32	32.41	39.44	35.1716	35.3347	14	18	9	PPD_Early	15	No	No	No	No	1	0	1.24	1
79	10	Male	2896	2.14	4.14		21.9494	10	40	10.19		18.01	25.41	32.51		58.8965	25.0979	12	7	5	PPD-		No	No	No	No	0	0	18.01	2
79	14	Male	2896	2.14	4.14		21.9494	10	40	10.19		18.01	25.41	32.51			25.0979	12	7	5	PPD-		No	No	No	No	0	0	18.01	2
79	18	Male	2896	2.14	4.14		21.9494	10	40	10.19		18.01	25.41	32.51		61.7362	25.0979	12	7	5	PPD-		No	No	No	No	0	0	18.01	2
79	24	Male	2896	2.14	4.14		21.9494	10	40	10.19		18.01	25.41	32.51		54.5234	25.0979	12	7	5	PPD-		No	No	No	No	0	0	18.01	2
79	32	Male	2896	2.14	4.14		21.9494	10	40	10.19		18.01	25.41	32.51		49.2254	25.0979	12	7	5	PPD-		No	No	No	No	0	0	18.01	2
79	40	Male	2896	2.14	4.14		21.9494	10	40	10.19		18.01	25.41	32.51			25.0979	12	7	5	PPD-		No	No	No	No	0	0	18.01	2
80	10	Male	2918	2.14	4.14		23.666	16	37.71	10.22	14.29	18.4	24.26	33.39	39.18	49.6214	26.0534	16	3	0	PPD-		No	No	No	No	1	0	10.22	2
80	14	Male	2918	2.14	4.14		23.666	16	37.71	10.22	14.29	18.4	24.26	33.39	39.18	54.0632	26.0534	16	3	0	PPD-		No	No	No	No	1	0	10.22	2
80	18	Male	2918	2.14	4.14		23.666	16	37.71	10.22	14.29	18.4	24.26	33.39	39.18	45.6936	26.0534	16	3	0	PPD-		No	No	No	No	1	0	10.22	2
80	24	Male	2918	2.14	4.14		23.666	16	37.71	10.22	14.29	18.4	24.26	33.39	39.18	39.3738	26.0534	16	3	0	PPD-		No	No	No	No	1	0	10.22	2
80	32	Male	2918	2.14	4.14		23.666	16	37.71	10.22	14.29	18.4	24.26	33.39	39.18	41.9515	26.0534	16	3	0	PPD-		No	No	No	No	1	0	10.22	2
80	40	Male	2918	2.14	4.14		23.666	16	37.71	10.22	14.29	18.4	24.26	33.39	39.18	50.8827	26.0534	16	3	0	PPD-		No	No	No	No	1	0	10.22	2
81	10	Male	2760	2.14	4.14	8.14	39.0801	16	39.85	10.09		18.73	23.99	32.64	38.88	45.4846	28.1807	14	1	0	PPD-	0	No	No	No	No	0	0	0	0
81	14	Male	2760	2.14	4.14	8.14	39.0801	16	39.85	10.09		18.73	23.99	32.64	38.88		28.1807	14	1	0	PPD-	0	No	No	No	No	0	0	0	0
81	18	Male	2760	2.14	4.14	8.14	39.0801	16	39.85	10.09		18.73	23.99	32.64	38.88	44.8382	28.1807	14	1	0	PPD-	0	No	No	No	No	0	0	0	0
81	24	Male	2760	2.14	4.14	8.14	39.0801	16	39.85	10.09		18.73	23.99	32.64	38.88	57.5611	28.1807	14	1	0	PPD-	0	No	No	No	No	0	0	0	0
81	32	Male	2760	2.14	4.14	8.14	39.0801	16	39.85	10.09		18.73	23.99	32.64	38.88	49.0348	28.1807	14	1	0	PPD-	0	No	No	No	No	0	0	0	0
81	40	Male	2760	2.14	4.14	8.14	39.0801	16	39.85	10.09		18.73	23.99	32.64	38.88	51.3863	28.1807	14	1	0	PPD-	0	No	No	No	No	0	0	0	0
82	10	Male	2970	2.14	3.85	8.14	25.922	16	40.71	10.35	14.03	18.86	24.62	32.64	39.8	48.4747	25.1143	13	2	1	PPD-	1	Yes	Yes	No	No	1	0	6.14	2
82	14	Male	2970	2.14	3.85	8.14	25.922	16	40.71	10.35	14.03	18.86	24.62	32.64	39.8	51.0702	25.1143	13	2	1	PPD-	1	Yes	Yes	No	No	1	0	6.14	2
82	18	Male	2970	2.14	3.85	8.14	25.922	16	40.71	10.35	14.03	18.86	24.62	32.64	39.8	44.2805	25.1143	13	2	1	PPD-	1	Yes	Yes	No	No	1	0	6.14	2
82	24	Male	2970	2.14	3.85	8.14	25.922	16	40.71	10.35	14.03	18.86	24.62	32.64	39.8	49.2757	25.1143	13	2	1	PPD-	1	Yes	Yes	No	No	1	0	6.14	2
82	32	Male	2970	2.14	3.85	8.14	25.922	16	40.71	10.35	14.03	18.86	24.62	32.64	39.8	40.4975	25.1143	13	2	1	PPD-	1	Yes	Yes	No	No	1	0	6.14	2
82	40	Male	2970	2.14	3.85	8.14	25.922	16	40.71	10.35	14.03	18.86	24.62	32.64	39.8	57.5327	25.1143	13	2	1	PPD-	1	Yes	Yes	No	No	1	0	6.14	2
83	10	Male	3348	2.14	4.42		22.4476	12	39.85	10.12						40.7434	22.0671	13	2	2	PPD-		No	No	No	No	1	0	0	0
83	14	Male	3348	2.14	4.42		22.4476	12	39.85	10.12							22.0671	13	2	2	PPD-		No	No	No	No	1	0	0	0
83	18	Male	3348	2.14	4.42		22.4476	12	39.85	10.12							22.0671	13	2	2	PPD-		No	No	No	No	1	0	0	0
83	24	Male	3348	2.14	4.42		22.4476	12	39.85	10.12							22.0671	13	2	2	PPD-		No	No	No	No	1	0	0	0
83	32	Male	3348	2.14	4.42		22.4476	12	39.85	10.12							22.0671	13	2	2	PPD-		No	No	No	No	1	0	0	0
83	40	Male	3348	2.14	4.42		22.4476	12	39.85	10.12							22.0671	13	2	2	PPD-		No	No	No	No	1	0	0	0
84	10	Female	2676	2.14	4.14	8.14	27.0472	14	40	10.12	14.03	18.17	24.26	32.01	38.72	50.2259	29.5661	12	9	8	PPD_Early	6	No	No	No	No	0	0	18.17	2
84	14	Female	2676	2.14	4.14	8.14	27.0472	14	40	10.12	14.03	18.17	24.26	32.01	38.72	51.0702	29.5661	12	9	8	PPD_Early	6	No	No	No	No	0	0	18.17	2
84	18	Female	2676	2.14	4.14	8.14	27.0472	14	40	10.12	14.03	18.17	24.26	32.01	38.72	53.6996	29.5661	12	9	8	PPD_Early	6	No	No	No	No	0	0	18.17	2
84	24	Female	2676	2.14	4.14	8.14	27.0472	14	40	10.12	14.03	18.17	24.26	32.01	38.72	46.386	29.5661	12	9	8	PPD_Early	6	No	No	No	No	0	0	18.17	2
84	32	Female	2676	2.14	4.14	8.14	27.0472	14	40	10.12	14.03	18.17	24.26	32.01	38.72	55.966	29.5661	12	9	8	PPD_Early	6	No	No	No	No	0	0	18.17	2
84	40	Female	2676	2.14	4.14	8.14	27.0472	14	40	10.12	14.03	18.17	24.26	32.01	38.72	56.8895	29.5661	12	9	8	PPD_Early	6	No	No	No	No	0	0	18.17	2
85	10	Male	2898	2.14	4.14	8.14	29.5852	15	39.28	10.15	14.16	18.14	24.19	33.62	39.67	36.0021	29.3279	14	3	1	PPD-	0	No	No	No	No	0	0	14.16	2
85	14	Male	2898	2.14	4.14	8.14	29.5852	15	39.28	10.15	14.16	18.14	24.19	33.62	39.67	50.5959	29.3279	14	3	1	PPD-	0	No	No	No	No	0	0	14.16	2
85	18	Male	2898	2.14	4.14	8.14	29.5852	15	39.28	10.15	14.16	18.14	24.19	33.62	39.67	46.5723	29.3279	14	3	1	PPD-	0	No	No	No	No	0	0	14.16	2
85	24	Male	2898	2.14	4.14	8.14	29.5852	15	39.28	10.15	14.16	18.14	24.19	33.62	39.67	57.1228	29.3279	14	3	1	PPD-	0	No	No	No	No	0	0	14.16	2
85	32	Male	2898	2.14	4.14	8.14	29.5852	15	39.28	10.15	14.16	18.14	24.19	33.62	39.67	41.611	29.3279	14	3	1	PPD-	0	No	No	No	No	0	0	14.16	2
85	40	Male	2898	2.14	4.14	8.14	29.5852	15	39.28	10.15	14.16	18.14	24.19	33.62	39.67	52.6002	29.3279	14	3	1	PPD-	0	No	No	No	No	0	0	14.16	2
86	10	Female	3482	2.14	3.99	8.28	28.4134	14	40.28	10.09	14.13	18.27	24.72	32.97	39.8	45.4846	26.9322	12	4	5	PPD-	1	No	No	No	No	0	0	18.27	2
86	14	Female	3482	2.14	3.99	8.28	28.4134	14	40.28	10.09	14.13	18.27	24.72	32.97	39.8	32.3394	26.9322	12	4	5	PPD-	1	No	No	No	No	0	0	18.27	2
86	18	Female	3482	2.14	3.99	8.28	28.4134	14	40.28	10.09	14.13	18.27	24.72	32.97	39.8	53.4017	26.9322	12	4	5	PPD-	1	No	No	No	No	0	0	18.27	2
86	24	Female	3482	2.14	3.99	8.28	28.4134	14	40.28	10.09	14.13	18.27	24.72	32.97	39.8	56.0332	26.9322	12	4	5	PPD-	1	No	No	No	No	0	0	18.27	2
86	32	Female	3482	2.14	3.99	8.28	28.4134	14	40.28	10.09	14.13	18.27	24.72	32.97	39.8	53.9242	26.9322	12	4	5	PPD-	1	No	No	No	No	0	0	18.27	2
86	40	Female	3482	2.14	3.99	8.28	28.4134	14	40.28	10.09	14.13	18.27	24.72	32.97	39.8	47.328	26.9322	12	4	5	PPD-	1	No	No	No	No	0	0	18.27	2
87	10	Female	2918	3.14	4.28	8.57	31.7016	16	39.71	10.19	14.06	18.17	24.72			58.8965	28.4381	16	11	4	PPD_Early	2	No	No	No	No	0	0	4.17	1
87	14	Female	2918	3.14	4.28	8.57	31.7016	16	39.71	10.19	14.06	18.17	24.72			58.2344	28.4381	16	11	4	PPD_Early	2	No	No	No	No	0	0	4.17	1
87	18	Female	2918	3.14	4.28	8.57	31.7016	16	39.71	10.19	14.06	18.17	24.72			57.4109	28.4381	16	11	4	PPD_Early	2	No	No	No	No	0	0	4.17	1
87	24	Female	2918	3.14	4.28	8.57	31.7016	16	39.71	10.19	14.06	18.17	24.72			49.0714	28.4381	16	11	4	PPD_Early	2	No	No	No	No	0	0	4.17	1
87	32	Female	2918	3.14	4.28	8.57	31.7016	16	39.71	10.19	14.06	18.17	24.72				28.4381	16	11	4	PPD_Early	2	No	No	No	No	0	0	4.17	1
87	40	Female	2918	3.14	4.28	8.57	31.7016	16	39.71	10.19	14.06	18.17	24.72				28.4381	16	11	4	PPD_Early	2	No	No	No	No	0	0	4.17	1
88	10	Male	2646	1.99	4.14		32.8816	12	37.28	10.15	14.16	17.78	24.29	39.41	39.41	40.7434	32.4928	10	0	0	PPD-		No	No	No	No	2+	0	1.15	1
88	14	Male	2646	1.99	4.14		32.8816	12	37.28	10.15	14.16	17.78	24.29	39.41	39.41	50.5959	32.4928	10	0	0	PPD-		No	No	No	No	2+	0	1.15	1
88	18	Male	2646	1.99	4.14		32.8816	12	37.28	10.15	14.16	17.78	24.29	39.41	39.41	47.4746	32.4928	10	0	0	PPD-		No	No	No	No	2+	0	1.15	1
88	24	Male	2646	1.99	4.14		32.8816	12	37.28	10.15	14.16	17.78	24.29	39.41	39.41	49.8921	32.4928	10	0	0	PPD-		No	No	No	No	2+	0	1.15	1
88	32	Male	2646	1.99	4.14		32.8816	12	37.28	10.15	14.16	17.78	24.29	39.41	39.41		32.4928	10	0	0	PPD-		No	No	No	No	2+	0	1.15	1
88	40	Male	2646	1.99	4.14		32.8816	12	37.28	10.15	14.16	17.78	24.29	39.41	39.41	35.1716	32.4928	10	0	0	PPD-		No	No	No	No	2+	0	1.15	1
89	10	Male	3052	2.14	4.14		31.4798	14	38.28	10.12	13.8	18.27	24.12	31.13	37.14	64.4497	33.128	16	3	2	PPD-		No	No	No	No	1	0	18.27	2
89	14	Male	3052	2.14	4.14		31.4798	14	38.28	10.12	13.8	18.27	24.12	31.13	37.14	58.8748	33.128	16	3	2	PPD-		No	No	No	No	1	0	18.27	2
89	18	Male	3052	2.14	4.14		31.4798	14	38.28	10.12	13.8	18.27	24.12	31.13	37.14	53.4017	33.128	16	3	2	PPD-		No	No	No	No	1	0	18.27	2
89	24	Male	3052	2.14	4.14		31.4798	14	38.28	10.12	13.8	18.27	24.12	31.13	37.14	50.306	33.128	16	3	2	PPD-		No	No	No	No	1	0	18.27	2
89	32	Male	3052	2.14	4.14		31.4798	14	38.28	10.12	13.8	18.27	24.12	31.13	37.14	46.0959	33.128	16	3	2	PPD-		No	No	No	No	1	0	18.27	2
89	40	Male	3052	2.14	4.14		31.4798	14	38.28	10.12	13.8	18.27	24.12	31.13	37.14	41.2999	33.128	16	3	2	PPD-		No	No	No	No	1	0	18.27	2
90	10	Female	2496	2.14	4.14	8.14	28.8104	9	37.85	10.09		18.37	24.58	32.84	39.61	45.4846	26.9103	9	5	6	PPD-	7	Yes	Yes	No	No	1	0	4.33	1
90	14	Female	2496	2.14	4.14	8.14	28.8104	9	37.85	10.09		18.37	24.58	32.84	39.61		26.9103	9	5	6	PPD-	7	Yes	Yes	No	No	1	0	4.33	1
90	18	Female	2496	2.14	4.14	8.14	28.8104	9	37.85	10.09		18.37	24.58	32.84	39.61	45.6936	26.9103	9	5	6	PPD-	7	Yes	Yes	No	No	1	0	4.33	1
90	24	Female	2496	2.14	4.14	8.14	28.8104	9	37.85	10.09		18.37	24.58	32.84	39.61	45.7883	26.9103	9	5	6	PPD-	7	Yes	Yes	No	No	1	0	4.33	1
90	32	Female	2496	2.14	4.14	8.14	28.8104	9	37.85	10.09		18.37	24.58	32.84	39.61	42.9907	26.9103	9	5	6	PPD-	7	Yes	Yes	No	No	1	0	4.33	1
90	40	Female	2496	2.14	4.14	8.14	28.8104	9	37.85	10.09		18.37	24.58	32.84	39.61	45.0994	26.9103	9	5	6	PPD-	7	Yes	Yes	No	No	1	0	4.33	1
91	10	Male	3036		4.14	8.42	28.3532	16	39.85	10.15	14.06	18.63	24.49	33	39.34	50.2259	25.2019	12		2	PPD-	7	Yes	Yes	No	No	0	0	1.11	1
91	14	Male	3036		4.14	8.42	28.3532	16	39.85	10.15	14.06	18.63	24.49	33	39.34	47.1365	25.2019	12		2	PPD-	7	Yes	Yes	No	No	0	0	1.11	1
91	18	Male	3036		4.14	8.42	28.3532	16	39.85	10.15	14.06	18.63	24.49	33	39.34	34.0159	25.2019	12		2	PPD-	7	Yes	Yes	No	No	0	0	1.11	1
91	24	Male	3036		4.14	8.42	28.3532	16	39.85	10.15	14.06	18.63	24.49	33	39.34	42.4931	25.2019	12		2	PPD-	7	Yes	Yes	No	No	0	0	1.11	1
91	32	Male	3036		4.14	8.42	28.3532	16	39.85	10.15	14.06	18.63	24.49	33	39.34	31.3582	25.2019	12		2	PPD-	7	Yes	Yes	No	No	0	0	1.11	1
91	40	Male	3036		4.14	8.42	28.3532	16	39.85	10.15	14.06	18.63	24.49	33	39.34	40.4528	25.2019	12		2	PPD-	7	Yes	Yes	No	No	0	0	1.11	1
92	10	Male	3150	2.42	4.42		38.3135	16	39.57	10.19	14.95					68.1716	33.9001	16	9	0	PPD_Early		No	No	No	No	1	0	14.95	2
92	14	Male	3150	2.42	4.42		38.3135	16	39.57	10.19	14.95					52.5195	33.9001	16	9	0	PPD_Early		No	No	No	No	1	0	14.95	2
92	18	Male	3150	2.42	4.42		38.3135	16	39.57	10.19	14.95						33.9001	16	9	0	PPD_Early		No	No	No	No	1	0	14.95	2
92	24	Male	3150	2.42	4.42		38.3135	16	39.57	10.19	14.95						33.9001	16	9	0	PPD_Early		No	No	No	No	1	0	14.95	2
92	32	Male	3150	2.42	4.42		38.3135	16	39.57	10.19	14.95						33.9001	16	9	0	PPD_Early		No	No	No	No	1	0	14.95	2
92	40	Male	3150	2.42	4.42		38.3135	16	39.57	10.19	14.95						33.9001	16	9	0	PPD_Early		No	No	No	No	1	0	14.95	2
93	10	Male	2626	2.14	4.14	8.14	30.0452	12	38.28	10.15	14.26	18.17	24.65	33.39	37.77	36.0021	24.2628	12	4	1	PPD-	1	No	No	No	No	0	0	4.14	1
93	14	Male	2626	2.14	4.14	8.14	30.0452	12	38.28	10.15	14.26	18.17	24.65	33.39	37.77		24.2628	12	4	1	PPD-	1	No	No	No	No	0	0	4.14	1
93	18	Male	2626	2.14	4.14	8.14	30.0452	12	38.28	10.15	14.26	18.17	24.65	33.39	37.77	42.5654	24.2628	12	4	1	PPD-	1	No	No	No	No	0	0	4.14	1
93	24	Male	2626	2.14	4.14	8.14	30.0452	12	38.28	10.15	14.26	18.17	24.65	33.39	37.77	45.7883	24.2628	12	4	1	PPD-	1	No	No	No	No	0	0	4.14	1
93	32	Male	2626	2.14	4.14	8.14	30.0452	12	38.28	10.15	14.26	18.17	24.65	33.39	37.77	41.9515	24.2628	12	4	1	PPD-	1	No	No	No	No	0	0	4.14	1
93	40	Male	2626	2.14	4.14	8.14	30.0452	12	38.28	10.15	14.26	18.17	24.65	33.39	37.77		24.2628	12	4	1	PPD-	1	No	No	No	No	0	0	4.14	1
94	10	Female	2738	2.14	4.14	8.14	29.2047	9	39.42			19	24.03	31.36	37.57		24.8433	12	1	0	PPD-	1	No	No	No	No	0	0	1.18	1
94	14	Female	2738	2.14	4.14	8.14	29.2047	9	39.42			19	24.03	31.36	37.57		24.8433	12	1	0	PPD-	1	No	No	No	No	0	0	1.18	1
94	18	Female	2738	2.14	4.14	8.14	29.2047	9	39.42			19	24.03	31.36	37.57		24.8433	12	1	0	PPD-	1	No	No	No	No	0	0	1.18	1
94	24	Female	2738	2.14	4.14	8.14	29.2047	9	39.42			19	24.03	31.36	37.57	54.0375	24.8433	12	1	0	PPD-	1	No	No	No	No	0	0	1.18	1
94	32	Female	2738	2.14	4.14	8.14	29.2047	9	39.42			19	24.03	31.36	37.57	48.4604	24.8433	12	1	0	PPD-	1	No	No	No	No	0	0	1.18	1
94	40	Female	2738	2.14	4.14	8.14	29.2047	9	39.42			19	24.03	31.36	37.57	53.5989	24.8433	12	1	0	PPD-	1	No	No	No	No	0	0	1.18	1
95	10	Male	2652	3.14	5.14	10.28	35.0856	16	40.57	10.22	14.39	18.8	24.85	32.57	37.93	54.2589	32.1643	14	0	1	PPD-	0	No	Yes	No	No	0	0	14.39	2
95	14	Male	2652	3.14	5.14	10.28	35.0856	16	40.57	10.22	14.39	18.8	24.85	32.57	37.93	38.9449	32.1643	14	0	1	PPD-	0	No	Yes	No	No	0	0	14.39	2
95	18	Male	2652	3.14	5.14	10.28	35.0856	16	40.57	10.22	14.39	18.8	24.85	32.57	37.93	48.255	32.1643	14	0	1	PPD-	0	No	Yes	No	No	0	0	14.39	2
95	24	Male	2652	3.14	5.14	10.28	35.0856	16	40.57	10.22	14.39	18.8	24.85	32.57	37.93	52.1323	32.1643	14	0	1	PPD-	0	No	Yes	No	No	0	0	14.39	2
95	32	Male	2652	3.14	5.14	10.28	35.0856	16	40.57	10.22	14.39	18.8	24.85	32.57	37.93	46.1891	32.1643	14	0	1	PPD-	0	No	Yes	No	No	0	0	14.39	2
95	40	Male	2652	3.14	5.14	10.28	35.0856	16	40.57	10.22	14.39	18.8	24.85	32.57	37.93	53.0827	32.1643	14	0	1	PPD-	0	No	Yes	No	No	0	0	14.39	2
96	10	Male	3098	2.14	4.14	8.14	33.6564	13	39.42	10.09	14.29	18.67	25.11	33.16	39.15		35.0089	12	2	3	PPD-	4	No	No	No	No	1	0	14.29	2
96	14	Male	3098	2.14	4.14	8.14	33.6564	13	39.42	10.09	14.29	18.67	25.11	33.16	39.15	54.0632	35.0089	12	2	3	PPD-	4	No	No	No	No	1	0	14.29	2
96	18	Male	3098	2.14	4.14	8.14	33.6564	13	39.42	10.09	14.29	18.67	25.11	33.16	39.15	48.5374	35.0089	12	2	3	PPD-	4	No	No	No	No	1	0	14.29	2
96	24	Male	3098	2.14	4.14	8.14	33.6564	13	39.42	10.09	14.29	18.67	25.11	33.16	39.15	51.7143	35.0089	12	2	3	PPD-	4	No	No	No	No	1	0	14.29	2
96	32	Male	3098	2.14	4.14	8.14	33.6564	13	39.42	10.09	14.29	18.67	25.11	33.16	39.15	50.7213	35.0089	12	2	3	PPD-	4	No	No	No	No	1	0	14.29	2
96	40	Male	3098	2.14	4.14	8.14	33.6564	13	39.42	10.09	14.29	18.67	25.11	33.16	39.15	50.8827	35.0089	12	2	3	PPD-	4	No	No	No	No	1	0	14.29	2
97	10	Female	2056	1.99	4.28	7.99	34.5517	16	37.28	10.19	14.69	18.24	24.35	33.23	39.18	49.6214	36.1917	14	6	7	PPD-	0	Yes	Yes	No	No	0	0	10.19	2
97	14	Female	2056	1.99	4.28	7.99	34.5517	16	37.28	10.19	14.69	18.24	24.35	33.23	39.18	45.5872	36.1917	14	6	7	PPD-	0	Yes	Yes	No	No	0	0	10.19	2
97	18	Female	2056	1.99	4.28	7.99	34.5517	16	37.28	10.19	14.69	18.24	24.35	33.23	39.18	20	36.1917	14	6	7	PPD-	0	Yes	Yes	No	No	0	0	10.19	2
97	24	Female	2056	1.99	4.28	7.99	34.5517	16	37.28	10.19	14.69	18.24	24.35	33.23	39.18	21.6862	36.1917	14	6	7	PPD-	0	Yes	Yes	No	No	0	0	10.19	2
97	32	Female	2056	1.99	4.28	7.99	34.5517	16	37.28	10.19	14.69	18.24	24.35	33.23	39.18	22.6332	36.1917	14	6	7	PPD-	0	Yes	Yes	No	No	0	0	10.19	2
97	40	Female	2056	1.99	4.28	7.99	34.5517	16	37.28	10.19	14.69	18.24	24.35	33.23	39.18	40.6087	36.1917	14	6	7	PPD-	0	Yes	Yes	No	No	0	0	10.19	2
98	10	Female	2810	2.14	4.14	8.14	43.3292	16	39.14	10.09	14.26	18.37	24.39	33.13	38.69	45.4846	36.3094	12	1	0	PPD-	0	Yes	Yes	No	No	0	0	13.15	2
98	14	Female	2810	2.14	4.14	8.14	43.3292	16	39.14	10.09	14.26	18.37	24.39	33.13	38.69		36.3094	12	1	0	PPD-	0	Yes	Yes	No	No	0	0	13.15	2
98	18	Female	2810	2.14	4.14	8.14	43.3292	16	39.14	10.09	14.26	18.37	24.39	33.13	38.69	45.6936	36.3094	12	1	0	PPD-	0	Yes	Yes	No	No	0	0	13.15	2
98	24	Female	2810	2.14	4.14	8.14	43.3292	16	39.14	10.09	14.26	18.37	24.39	33.13	38.69	39.1861	36.3094	12	1	0	PPD-	0	Yes	Yes	No	No	0	0	13.15	2
98	32	Female	2810	2.14	4.14	8.14	43.3292	16	39.14	10.09	14.26	18.37	24.39	33.13	38.69	48.0971	36.3094	12	1	0	PPD-	0	Yes	Yes	No	No	0	0	13.15	2
98	40	Female	2810	2.14	4.14	8.14	43.3292	16	39.14	10.09	14.26	18.37	24.39	33.13	38.69	54.3064	36.3094	12	1	0	PPD-	0	Yes	Yes	No	No	0	0	13.15	2
99	10	Female	3356	1.85	3.99	8.14	29.2101	16	40.28	9.99	14.26	18.17	24.85	32.31	38.19	70.2576	28.7693	14	1	0	PPD-	0	No	No	No	No	0	0	9.99	2
99	14	Female	3356	1.85	3.99	8.14	29.2101	16	40.28	9.99	14.26	18.17	24.85	32.31	38.19	57.7757	28.7693	14	1	0	PPD-	0	No	No	No	No	0	0	9.99	2
99	18	Female	3356	1.85	3.99	8.14	29.2101	16	40.28	9.99	14.26	18.17	24.85	32.31	38.19	61.1223	28.7693	14	1	0	PPD-	0	No	No	No	No	0	0	9.99	2
99	24	Female	3356	1.85	3.99	8.14	29.2101	16	40.28	9.99	14.26	18.17	24.85	32.31	38.19	69.4703	28.7693	14	1	0	PPD-	0	No	No	No	No	0	0	9.99	2
99	32	Female	3356	1.85	3.99	8.14	29.2101	16	40.28	9.99	14.26	18.17	24.85	32.31	38.19	61.0716	28.7693	14	1	0	PPD-	0	No	No	No	No	0	0	9.99	2
99	40	Female	3356	1.85	3.99	8.14	29.2101	16	40.28	9.99	14.26	18.17	24.85	32.31	38.19	73.3567	28.7693	14	1	0	PPD-	0	No	No	No	No	0	0	9.99	2
100	10	Male	3058	2.14	4.14	7.14	34.7077	14	40.85	9.79	14.2	18.11	24.22	32.57	41.78	57.2593	34.256	14	0	2	PPD-	0	No	No	No	No	1	0	14.2	2
100	14	Male	3058	2.14	4.14	7.14	34.7077	14	40.85	9.79	14.2	18.11	24.22	32.57	41.78	43.1835	34.256	14	0	2	PPD-	0	No	No	No	No	1	0	14.2	2
100	18	Male	3058	2.14	4.14	7.14	34.7077	14	40.85	9.79	14.2	18.11	24.22	32.57	41.78	54.0001	34.256	14	0	2	PPD-	0	No	No	No	No	1	0	14.2	2
100	24	Male	3058	2.14	4.14	7.14	34.7077	14	40.85	9.79	14.2	18.11	24.22	32.57	41.78	57.1228	34.256	14	0	2	PPD-	0	No	No	No	No	1	0	14.2	2
100	32	Male	3058	2.14	4.14	7.14	34.7077	14	40.85	9.79	14.2	18.11	24.22	32.57	41.78	46.1891	34.256	14	0	2	PPD-	0	No	No	No	No	1	0	14.2	2
100	40	Male	3058	2.14	4.14	7.14	34.7077	14	40.85	9.79	14.2	18.11	24.22	32.57	41.78	46.5397	34.256	14	0	2	PPD-	0	No	No	No	No	1	0	14.2	2
101	10	Male	3404	2.14	4.14	8.42	39.4497	12	39.28	9.99	14.16	18.27	24.49	32.87	38.33	55.7034	33.0294	14	0	0	PPD-	0	No	No	No	No	0	0	9.99	2
101	14	Male	3404	2.14	4.14	8.42	39.4497	12	39.28	9.99	14.16	18.27	24.49	32.87	38.33	58.0082	33.0294	14	0	0	PPD-	0	No	No	No	No	0	0	9.99	2
101	18	Male	3404	2.14	4.14	8.42	39.4497	12	39.28	9.99	14.16	18.27	24.49	32.87	38.33	57.1106	33.0294	14	0	0	PPD-	0	No	No	No	No	0	0	9.99	2
101	24	Male	3404	2.14	4.14	8.42	39.4497	12	39.28	9.99	14.16	18.27	24.49	32.87	38.33	56.468	33.0294	14	0	0	PPD-	0	No	No	No	No	0	0	9.99	2
101	32	Male	3404	2.14	4.14	8.42	39.4497	12	39.28	9.99	14.16	18.27	24.49	32.87	38.33	48.4693	33.0294	14	0	0	PPD-	0	No	No	No	No	0	0	9.99	2
101	40	Male	3404	2.14	4.14	8.42	39.4497	12	39.28	9.99	14.16	18.27	24.49	32.87	38.33	57.5907	33.0294	14	0	0	PPD-	0	No	No	No	No	0	0	9.99	2
102	10	Female	3226	2.28	6.28	10.14	35.3539	12	41.14	10.12	14.33	18.17	24.42	32.21	38.98	36.0021	28.4764	10	6	0	PPD-	2	No	No	No	No	0	0	0.95	1
102	14	Female	3226	2.28	6.28	10.14	35.3539	12	41.14	10.12	14.33	18.17	24.42	32.21	38.98	50.3506	28.4764	10	6	0	PPD-	2	No	No	No	No	0	0	0.95	1
102	18	Female	3226	2.28	6.28	10.14	35.3539	12	41.14	10.12	14.33	18.17	24.42	32.21	38.98	53.6996	28.4764	10	6	0	PPD-	2	No	No	No	No	0	0	0.95	1
102	24	Female	3226	2.28	6.28	10.14	35.3539	12	41.14	10.12	14.33	18.17	24.42	32.21	38.98	46.186	28.4764	10	6	0	PPD-	2	No	No	No	No	0	0	0.95	1
102	32	Female	3226	2.28	6.28	10.14	35.3539	12	41.14	10.12	14.33	18.17	24.42	32.21	38.98	41.1861	28.4764	10	6	0	PPD-	2	No	No	No	No	0	0	0.95	1
102	40	Female	3226	2.28	6.28	10.14	35.3539	12	41.14	10.12	14.33	18.17	24.42	32.21	38.98	33.1979	28.4764	10	6	0	PPD-	2	No	No	No	No	0	0	0.95	1
103	10	Female	2640	2.28	4.14	8.85	39.6523	16	37.57	10.58	14.03	18.27				47.4068	39.9781	16	4	7	PPD-	0	No	No	No	No	1	0	18.27	2
103	14	Female	2640	2.28	4.14	8.85	39.6523	16	37.57	10.58	14.03	18.27				28.9192	39.9781	16	4	7	PPD-	0	No	No	No	No	1	0	18.27	2
103	18	Female	2640	2.28	4.14	8.85	39.6523	16	37.57	10.58	14.03	18.27				31.1483	39.9781	16	4	7	PPD-	0	No	No	No	No	1	0	18.27	2
103	24	Female	2640	2.28	4.14	8.85	39.6523	16	37.57	10.58	14.03	18.27					39.9781	16	4	7	PPD-	0	No	No	No	No	1	0	18.27	2
103	32	Female	2640	2.28	4.14	8.85	39.6523	16	37.57	10.58	14.03	18.27					39.9781	16	4	7	PPD-	0	No	No	No	No	1	0	18.27	2
103	40	Female	2640	2.28	4.14	8.85	39.6523	16	37.57	10.58	14.03	18.27					39.9781	16	4	7	PPD-	0	No	No	No	No	1	0	18.27	2
104	10	Male	3578	2.28	4.71	8.14	29.1937	12	39.42	10.02		18.08	24.52			50.852	29.7604	14	0	1	PPD-	1	No	No	No	No	1	0	4.27	1
104	14	Male	3578	2.28	4.71	8.14	29.1937	12	39.42	10.02		18.08	24.52				29.7604	14	0	1	PPD-	1	No	No	No	No	1	0	4.27	1
104	18	Male	3578	2.28	4.71	8.14	29.1937	12	39.42	10.02		18.08	24.52			46.5723	29.7604	14	0	1	PPD-	1	No	No	No	No	1	0	4.27	1
104	24	Male	3578	2.28	4.71	8.14	29.1937	12	39.42	10.02		18.08	24.52			49.4805	29.7604	14	0	1	PPD-	1	No	No	No	No	1	0	4.27	1
104	32	Male	3578	2.28	4.71	8.14	29.1937	12	39.42	10.02		18.08	24.52				29.7604	14	0	1	PPD-	1	No	No	No	No	1	0	4.27	1
104	40	Male	3578	2.28	4.71	8.14	29.1937	12	39.42	10.02		18.08	24.52				29.7604	14	0	1	PPD-	1	No	No	No	No	1	0	4.27	1
105	10	Female	2320	2.28	4.28	8.42	38.4038	16	37.71	10.51	14.36	18.21			41.58	30.4784	39.3566	12	13	7	PPD_Early	4	No	Yes	No	No	0	1	0	0
105	14	Female	2320	2.28	4.28	8.42	38.4038	16	37.71	10.51	14.36	18.21			41.58		39.3566	12	13	7	PPD_Early	4	No	Yes	No	No	0	1	0	0
105	18	Female	2320	2.28	4.28	8.42	38.4038	16	37.71	10.51	14.36	18.21			41.58		39.3566	12	13	7	PPD_Early	4	No	Yes	No	No	0	1	0	0
105	24	Female	2320	2.28	4.28	8.42	38.4038	16	37.71	10.51	14.36	18.21			41.58		39.3566	12	13	7	PPD_Early	4	No	Yes	No	No	0	1	0	0
105	32	Female	2320	2.28	4.28	8.42	38.4038	16	37.71	10.51	14.36	18.21			41.58		39.3566	12	13	7	PPD_Early	4	No	Yes	No	No	0	1	0	0
105	40	Female	2320	2.28	4.28	8.42	38.4038	16	37.71	10.51	14.36	18.21			41.58	41.8745	39.3566	12	13	7	PPD_Early	4	No	Yes	No	No	0	1	0	0
106	10	Male	2348	2.28	4.28	8.42	38.4038	16	37.71	10.51	14.36	18.21			41.58	30.4784	39.3566	12	13	7	PPD_Early	4	No	Yes	No	No	0	1	0	0
106	14	Male	2348	2.28	4.28	8.42	38.4038	16	37.71	10.51	14.36	18.21			41.58	27.7896	39.3566	12	13	7	PPD_Early	4	No	Yes	No	No	0	1	0	0
106	18	Male	2348	2.28	4.28	8.42	38.4038	16	37.71	10.51	14.36	18.21			41.58		39.3566	12	13	7	PPD_Early	4	No	Yes	No	No	0	1	0	0
106	24	Male	2348	2.28	4.28	8.42	38.4038	16	37.71	10.51	14.36	18.21			41.58		39.3566	12	13	7	PPD_Early	4	No	Yes	No	No	0	1	0	0
106	32	Male	2348	2.28	4.28	8.42	38.4038	16	37.71	10.51	14.36	18.21			41.58		39.3566	12	13	7	PPD_Early	4	No	Yes	No	No	0	1	0	0
106	40	Male	2348	2.28	4.28	8.42	38.4038	16	37.71	10.51	14.36	18.21			41.58	49.3733	39.3566	12	13	7	PPD_Early	4	No	Yes	No	No	0	1	0	0
107	10	Female	2712	2.99	4.14	8.71	34.9514	12	38.28	10.19	14.06	18.01	24.29	32.28	38.06	54.2589	33.4949	13	4	1	PPD-	0	No	No	No	No	2+	0	18.01	2
107	14	Female	2712	2.99	4.14	8.71	34.9514	12	38.28	10.19	14.06	18.01	24.29	32.28	38.06	61.9337	33.4949	13	4	1	PPD-	0	No	No	No	No	2+	0	18.01	2
107	18	Female	2712	2.99	4.14	8.71	34.9514	12	38.28	10.19	14.06	18.01	24.29	32.28	38.06	61.7362	33.4949	13	4	1	PPD-	0	No	No	No	No	2+	0	18.01	2
107	24	Female	2712	2.99	4.14	8.71	34.9514	12	38.28	10.19	14.06	18.01	24.29	32.28	38.06	56.9042	33.4949	13	4	1	PPD-	0	No	No	No	No	2+	0	18.01	2
107	32	Female	2712	2.99	4.14	8.71	34.9514	12	38.28	10.19	14.06	18.01	24.29	32.28	38.06	61.0716	33.4949	13	4	1	PPD-	0	No	No	No	No	2+	0	18.01	2
107	40	Female	2712	2.99	4.14	8.71	34.9514	12	38.28	10.19	14.06	18.01	24.29	32.28	38.06	70.9505	33.4949	13	4	1	PPD-	0	No	No	No	No	2+	0	18.01	2
108	10	Male	2606	2.14	4.14	8.71	35.0308	16	38.14	10.09	14.52	18.27	24.49	32.9	38.92	50.2259	35.5893	14	3	3	PPD-	1	No	No	No	No	2+	0	18.27	2
108	14	Male	2606	2.14	4.14	8.71	35.0308	16	38.14	10.09	14.52	18.27	24.49	32.9	38.92	46.1211	35.5893	14	3	3	PPD-	1	No	No	No	No	2+	0	18.27	2
108	18	Male	2606	2.14	4.14	8.71	35.0308	16	38.14	10.09	14.52	18.27	24.49	32.9	38.92	45.9839	35.5893	14	3	3	PPD-	1	No	No	No	No	2+	0	18.27	2
108	24	Male	2606	2.14	4.14	8.71	35.0308	16	38.14	10.09	14.52	18.27	24.49	32.9	38.92	42.4931	35.5893	14	3	3	PPD-	1	No	No	No	No	2+	0	18.27	2
108	32	Male	2606	2.14	4.14	8.71	35.0308	16	38.14	10.09	14.52	18.27	24.49	32.9	38.92	39.9887	35.5893	14	3	3	PPD-	1	No	No	No	No	2+	0	18.27	2
108	40	Male	2606	2.14	4.14	8.71	35.0308	16	38.14	10.09	14.52	18.27	24.49	32.9	38.92	35.9227	35.5893	14	3	3	PPD-	1	No	No	No	No	2+	0	18.27	2
109	10	Male	2726	2.14	4.71		24.5311	12	39.85	10.09		18.14	24.22	32.51		50.2259	25.9138	12	6	1	PPD-		No	No	No	No	0	0	18.14	2
109	14	Male	2726	2.14	4.71		24.5311	12	39.85	10.09		18.14	24.22	32.51			25.9138	12	6	1	PPD-		No	No	No	No	0	0	18.14	2
109	18	Male	2726	2.14	4.71		24.5311	12	39.85	10.09		18.14	24.22	32.51		42.8585	25.9138	12	6	1	PPD-		No	No	No	No	0	0	18.14	2
109	24	Male	2726	2.14	4.71		24.5311	12	39.85	10.09		18.14	24.22	32.51		29.0264	25.9138	12	6	1	PPD-		No	No	No	No	0	0	18.14	2
109	32	Male	2726	2.14	4.71		24.5311	12	39.85	10.09		18.14	24.22	32.51		46.3731	25.9138	12	6	1	PPD-		No	No	No	No	0	0	18.14	2
109	40	Male	2726	2.14	4.71		24.5311	12	39.85	10.09		18.14	24.22	32.51			25.9138	12	6	1	PPD-		No	No	No	No	0	0	18.14	2
110	10	Male	2934	1.99	4.57	8.71	23.822	12	40.85	10.51	13.47	21.2	26.82	32.84	38.42	52.2945	24.5777	15	5	8	PPD-	4	No	No	No	No	0	0	5.06	1
110	14	Male	2934	1.99	4.57	8.71	23.822	12	40.85	10.51	13.47	21.2	26.82	32.84	38.42	52.1847	24.5777	15	5	8	PPD-	4	No	No	No	No	0	0	5.06	1
110	18	Male	2934	1.99	4.57	8.71	23.822	12	40.85	10.51	13.47	21.2	26.82	32.84	38.42	42.1693	24.5777	15	5	8	PPD-	4	No	No	No	No	0	0	5.06	1
110	24	Male	2934	1.99	4.57	8.71	23.822	12	40.85	10.51	13.47	21.2	26.82	32.84	38.42	54.8877	24.5777	15	5	8	PPD-	4	No	No	No	No	0	0	5.06	1
110	32	Male	2934	1.99	4.57	8.71	23.822	12	40.85	10.51	13.47	21.2	26.82	32.84	38.42	51.4899	24.5777	15	5	8	PPD-	4	No	No	No	No	0	0	5.06	1
110	40	Male	2934	1.99	4.57	8.71	23.822	12	40.85	10.51	13.47	21.2	26.82	32.84	38.42	54.8227	24.5777	15	5	8	PPD-	4	No	No	No	No	0	0	5.06	1
111	10	Male	2778	2.14	4.14	6.14	33.6756	14	38.28	10.02	14.06	18.01	24.22	32.93	38.72	55.7034	33.6947	12	15	5	PPD_Early	4	Yes	Yes	No	No	0	0	10.02	2
111	14	Male	2778	2.14	4.14	6.14	33.6756	14	38.28	10.02	14.06	18.01	24.22	32.93	38.72	54.5351	33.6947	12	15	5	PPD_Early	4	Yes	Yes	No	No	0	0	10.02	2
111	18	Male	2778	2.14	4.14	6.14	33.6756	14	38.28	10.02	14.06	18.01	24.22	32.93	38.72	54.3034	33.6947	12	15	5	PPD_Early	4	Yes	Yes	No	No	0	0	10.02	2
111	24	Male	2778	2.14	4.14	6.14	33.6756	14	38.28	10.02	14.06	18.01	24.22	32.93	38.72	53.6108	33.6947	12	15	5	PPD_Early	4	Yes	Yes	No	No	0	0	10.02	2
111	32	Male	2778	2.14	4.14	6.14	33.6756	14	38.28	10.02	14.06	18.01	24.22	32.93	38.72	51.2962	33.6947	12	15	5	PPD_Early	4	Yes	Yes	No	No	0	0	10.02	2
111	40	Male	2778	2.14	4.14	6.14	33.6756	14	38.28	10.02	14.06	18.01	24.22	32.93	38.72	43.9736	33.6947	12	15	5	PPD_Early	4	Yes	Yes	No	No	0	0	10.02	2
112	10	Female	3496	3.14	8.99		33.3552	12	41	10.15		18.21	24.45			54.9671	29.7577	14	0	0	PPD-		No	No	No	No	0	0	0	0
112	14	Female	3496	3.14	8.99		33.3552	12	41	10.15		18.21	24.45				29.7577	14	0	0	PPD-		No	No	No	No	0	0	0	0
112	18	Female	3496	3.14	8.99		33.3552	12	41	10.15		18.21	24.45			46.2768	29.7577	14	0	0	PPD-		No	No	No	No	0	0	0	0
112	24	Female	3496	3.14	8.99		33.3552	12	41	10.15		18.21	24.45			56.468	29.7577	14	0	0	PPD-		No	No	No	No	0	0	0	0
112	32	Female	3496	3.14	8.99		33.3552	12	41	10.15		18.21	24.45				29.7577	14	0	0	PPD-		No	No	No	No	0	0	0	0
112	40	Female	3496	3.14	8.99		33.3552	12	41	10.15		18.21	24.45				29.7577	14	0	0	PPD-		No	No	No	No	0	0	0	0
113	10	Female	2864	2.28	5.57	8.14	40.9062	16	40.28	10.15	14.69	18.27	25.08	32.97	40.36	50.2259	42.8693	15	1	0	PPD-	0	No	No	No	No	0	0	18.27	2
113	14	Female	2864	2.28	5.57	8.14	40.9062	16	40.28	10.15	14.69	18.27	25.08	32.97	40.36	53.0536	42.8693	15	1	0	PPD-	0	No	No	No	No	0	0	18.27	2
113	18	Female	2864	2.28	5.57	8.14	40.9062	16	40.28	10.15	14.69	18.27	25.08	32.97	40.36	60.8195	42.8693	15	1	0	PPD-	0	No	No	No	No	0	0	18.27	2
113	24	Female	2864	2.28	5.57	8.14	40.9062	16	40.28	10.15	14.69	18.27	25.08	32.97	40.36	65.5296	42.8693	15	1	0	PPD-	0	No	No	No	No	0	0	18.27	2
113	32	Female	2864	2.28	5.57	8.14	40.9062	16	40.28	10.15	14.69	18.27	25.08	32.97	40.36	68.028	42.8693	15	1	0	PPD-	0	No	No	No	No	0	0	18.27	2
113	40	Female	2864	2.28	5.57	8.14	40.9062	16	40.28	10.15	14.69	18.27	25.08	32.97	40.36	69.1491	42.8693	15	1	0	PPD-	0	No	No	No	No	0	0	18.27	2
114	10	Male	3014	2.14	3.71	7.99	26.987	18	39.57	10.19	14.49	18.21	24.22	32.97	38.06	44.9838	24.282	16	2	2	PPD-	1	No	No	No	No	0	0	14.49	2
114	14	Male	3014	2.14	3.71	7.99	26.987	18	39.57	10.19	14.49	18.21	24.22	32.97	38.06	49.8449	24.282	16	2	2	PPD-	1	No	No	No	No	0	0	14.49	2
114	18	Male	3014	2.14	3.71	7.99	26.987	18	39.57	10.19	14.49	18.21	24.22	32.97	38.06	57.4109	24.282	16	2	2	PPD-	1	No	No	No	No	0	0	14.49	2
114	24	Male	3014	2.14	3.71	7.99	26.987	18	39.57	10.19	14.49	18.21	24.22	32.97	38.06	64.1469	24.282	16	2	2	PPD-	1	No	No	No	No	0	0	14.49	2
114	32	Male	3014	2.14	3.71	7.99	26.987	18	39.57	10.19	14.49	18.21	24.22	32.97	38.06	65.2073	24.282	16	2	2	PPD-	1	No	No	No	No	0	0	14.49	2
114	40	Male	3014	2.14	3.71	7.99	26.987	18	39.57	10.19	14.49	18.21	24.22	32.97	38.06	55.3421	24.282	16	2	2	PPD-	1	No	No	No	No	0	0	14.49	2
115	10	Female	3278	2.57	4.42	8.28	32.6105	14	41.14	9.82	14.46	18.34	24.39	31.16	38.33	52.1686	34.642	14	10	1	PPD_Early	1	No	Yes	No	No	0	0	5.98	1
115	14	Female	3278	2.57	4.42	8.28	32.6105	14	41.14	9.82	14.46	18.34	24.39	31.16	38.33	46.1211	34.642	14	10	1	PPD_Early	1	No	Yes	No	No	0	0	5.98	1
115	18	Female	3278	2.57	4.42	8.28	32.6105	14	41.14	9.82	14.46	18.34	24.39	31.16	38.33	53.4017	34.642	14	10	1	PPD_Early	1	No	Yes	No	No	0	0	5.98	1
115	24	Female	3278	2.57	4.42	8.28	32.6105	14	41.14	9.82	14.46	18.34	24.39	31.16	38.33	49.686	34.642	14	10	1	PPD_Early	1	No	Yes	No	No	0	0	5.98	1
115	32	Female	3278	2.57	4.42	8.28	32.6105	14	41.14	9.82	14.46	18.34	24.39	31.16	38.33	40.0152	34.642	14	10	1	PPD_Early	1	No	Yes	No	No	0	0	5.98	1
115	40	Female	3278	2.57	4.42	8.28	32.6105	14	41.14	9.82	14.46	18.34	24.39	31.16	38.33	34.2334	34.642	14	10	1	PPD_Early	1	No	Yes	No	No	0	0	5.98	1
116	10	Male	3400	2.28	4.42		22.4531	12	40.28	11.14		18.04				37.12	22.4422	14	4	2	PPD-		No	No	No	No	0	0	1.24	1
116	14	Male	3400	2.28	4.42		22.4531	12	40.28	11.14		18.04					22.4422	14	4	2	PPD-		No	No	No	No	0	0	1.24	1
116	18	Male	3400	2.28	4.42		22.4531	12	40.28	11.14		18.04				46.8705	22.4422	14	4	2	PPD-		No	No	No	No	0	0	1.24	1
116	24	Male	3400	2.28	4.42		22.4531	12	40.28	11.14		18.04					22.4422	14	4	2	PPD-		No	No	No	No	0	0	1.24	1
116	32	Male	3400	2.28	4.42		22.4531	12	40.28	11.14		18.04					22.4422	14	4	2	PPD-		No	No	No	No	0	0	1.24	1
116	40	Male	3400	2.28	4.42		22.4531	12	40.28	11.14		18.04					22.4422	14	4	2	PPD-		No	No	No	No	0	0	1.24	1
117	10	Male	3090	2.14	4.14	8.57	33.6701	26	39.14	10.19	14.06	18.93	24.16	32.44	38.98	31.0712	30.6749	16	7	3	PPD-	4	No	No	No	No	0	0	14.06	2
117	14	Male	3090	2.14	4.14	8.57	33.6701	26	39.14	10.19	14.06	18.93	24.16	32.44	38.98	47.1365	30.6749	16	7	3	PPD-	4	No	No	No	No	0	0	14.06	2
117	18	Male	3090	2.14	4.14	8.57	33.6701	26	39.14	10.19	14.06	18.93	24.16	32.44	38.98	47.975	30.6749	16	7	3	PPD-	4	No	No	No	No	0	0	14.06	2
117	24	Male	3090	2.14	4.14	8.57	33.6701	26	39.14	10.19	14.06	18.93	24.16	32.44	38.98	46.5867	30.6749	16	7	3	PPD-	4	No	No	No	No	0	0	14.06	2
117	32	Male	3090	2.14	4.14	8.57	33.6701	26	39.14	10.19	14.06	18.93	24.16	32.44	38.98	55.1346	30.6749	16	7	3	PPD-	4	No	No	No	No	0	0	14.06	2
117	40	Male	3090	2.14	4.14	8.57	33.6701	26	39.14	10.19	14.06	18.93	24.16	32.44	38.98	64.0899	30.6749	16	7	3	PPD-	4	No	No	No	No	0	0	14.06	2
118	10	Female	2898	2.14	4.14		30.6721	17	39.28	10.12						54.9671	30.0233	14	1	1	PPD-		No	No	No	No	2+	0	4.14	1
118	14	Female	2898	2.14	4.14		30.6721	17	39.28	10.12							30.0233	14	1	1	PPD-		No	No	No	No	2+	0	4.14	1
118	18	Female	2898	2.14	4.14		30.6721	17	39.28	10.12							30.0233	14	1	1	PPD-		No	No	No	No	2+	0	4.14	1
118	24	Female	2898	2.14	4.14		30.6721	17	39.28	10.12							30.0233	14	1	1	PPD-		No	No	No	No	2+	0	4.14	1
118	32	Female	2898	2.14	4.14		30.6721	17	39.28	10.12							30.0233	14	1	1	PPD-		No	No	No	No	2+	0	4.14	1
118	40	Female	2898	2.14	4.14		30.6721	17	39.28	10.12							30.0233	14	1	1	PPD-		No	No	No	No	2+	0	4.14	1
119	10	Male	2982	2.85	4.71	8.71	33.9165	12	38.42	10.71	13.87	19.23	24.52	33.49	39.25	46.9008	35.9452	14	10	8	PPD_Early	7	No	No	No	No	0	0	6.08	2
119	14	Male	2982	2.85	4.71	8.71	33.9165	12	38.42	10.71	13.87	19.23	24.52	33.49	39.25	40.2475	35.9452	14	10	8	PPD_Early	7	No	No	No	No	0	0	6.08	2
119	18	Male	2982	2.85	4.71	8.71	33.9165	12	38.42	10.71	13.87	19.23	24.52	33.49	39.25	43.4625	35.9452	14	10	8	PPD_Early	7	No	No	No	No	0	0	6.08	2
119	24	Male	2982	2.85	4.71	8.71	33.9165	12	38.42	10.71	13.87	19.23	24.52	33.49	39.25	38.9993	35.9452	14	10	8	PPD_Early	7	No	No	No	No	0	0	6.08	2
119	32	Male	2982	2.85	4.71	8.71	33.9165	12	38.42	10.71	13.87	19.23	24.52	33.49	39.25	52.9471	35.9452	14	10	8	PPD_Early	7	No	No	No	No	0	0	6.08	2
119	40	Male	2982	2.85	4.71	8.71	33.9165	12	38.42	10.71	13.87	19.23	24.52	33.49	39.25	50.7151	35.9452	14	10	8	PPD_Early	7	No	No	No	No	0	0	6.08	2
120	10	Female	3168	2.14	4.14	8.71	37.9822	12	40.42	10.28	14.26	18.93	24.12	33.39	38.06	53.578	38.8994	12	1	1	PPD-	1	No	No	No	No	1	0	1.01	1
120	14	Female	3168	2.14	4.14	8.71	37.9822	12	40.42	10.28	14.26	18.93	24.12	33.39	38.06	57.7757	38.8994	12	1	1	PPD-	1	No	No	No	No	1	0	1.01	1
120	18	Female	3168	2.14	4.14	8.71	37.9822	12	40.42	10.28	14.26	18.93	24.12	33.39	38.06	47.975	38.8994	12	1	1	PPD-	1	No	No	No	No	1	0	1.01	1
120	24	Female	3168	2.14	4.14	8.71	37.9822	12	40.42	10.28	14.26	18.93	24.12	33.39	38.06	53.8239	38.8994	12	1	1	PPD-	1	No	No	No	No	1	0	1.01	1
120	32	Female	3168	2.14	4.14	8.71	37.9822	12	40.42	10.28	14.26	18.93	24.12	33.39	38.06	58.7348	38.8994	12	1	1	PPD-	1	No	No	No	No	1	0	1.01	1
120	40	Female	3168	2.14	4.14	8.71	37.9822	12	40.42	10.28	14.26	18.93	24.12	33.39	38.06	55.3421	38.8994	12	1	1	PPD-	1	No	No	No	No	1	0	1.01	1
121	10	Female	3104	2.71	4.14		33.9795	14	38.57	9.92	14.06	18.67	24.42	33.16	38.69	56.4681	35.5209	14	2	0	PPD-		No	No	No	No	1	0	18.67	2
121	14	Female	3104	2.71	4.14		33.9795	14	38.57	9.92	14.06	18.67	24.42	33.16	38.69	54.5351	35.5209	14	2	0	PPD-		No	No	No	No	1	0	18.67	2
121	18	Female	3104	2.71	4.14		33.9795	14	38.57	9.92	14.06	18.67	24.42	33.16	38.69	41.1389	35.5209	14	2	0	PPD-		No	No	No	No	1	0	18.67	2
121	24	Female	3104	2.71	4.14		33.9795	14	38.57	9.92	14.06	18.67	24.42	33.16	38.69	35.6861	35.5209	14	2	0	PPD-		No	No	No	No	1	0	18.67	2
121	32	Female	3104	2.71	4.14		33.9795	14	38.57	9.92	14.06	18.67	24.42	33.16	38.69	42.2948	35.5209	14	2	0	PPD-		No	No	No	No	1	0	18.67	2
121	40	Female	3104	2.71	4.14		33.9795	14	38.57	9.92	14.06	18.67	24.42	33.16	38.69	33.6408	35.5209	14	2	0	PPD-		No	No	No	No	1	0	18.67	2
122	10	Male	3238	2.42	3.99	8.71	29.1417	12	39.14	10.35	14.69	19.03	24.55	33.56	40.69	35.1286	28.7584	15	7	4	PPD_Late	9	No	No	No	No	1	0	10.35	2
122	14	Male	3238	2.42	3.99	8.71	29.1417	12	39.14	10.35	14.69	19.03	24.55	33.56	40.69	56.7867	28.7584	15	7	4	PPD_Late	9	No	No	No	No	1	0	10.35	2
122	18	Male	3238	2.42	3.99	8.71	29.1417	12	39.14	10.35	14.69	19.03	24.55	33.56	40.69	47.6976	28.7584	15	7	4	PPD_Late	9	No	No	No	No	1	0	10.35	2
122	24	Male	3238	2.42	3.99	8.71	29.1417	12	39.14	10.35	14.69	19.03	24.55	33.56	40.69	45.9868	28.7584	15	7	4	PPD_Late	9	No	No	No	No	1	0	10.35	2
122	32	Male	3238	2.42	3.99	8.71	29.1417	12	39.14	10.35	14.69	19.03	24.55	33.56	40.69	41.611	28.7584	15	7	4	PPD_Late	9	No	No	No	No	1	0	10.35	2
122	40	Male	3238	2.42	3.99	8.71	29.1417	12	39.14	10.35	14.69	19.03	24.55	33.56	40.69	33.2242	28.7584	15	7	4	PPD_Late	9	No	No	No	No	1	0	10.35	2
123	10	Male	2438	1.99	4.42	9.99	34.1711	19	37.28	10.15		17.88	26.06	33.23	38.46	54.9671	33.3607	16	7	8	PPD-	1	No	Yes	No	No	0	0	10.15	2
123	14	Male	2438	1.99	4.42	9.99	34.1711	19	37.28	10.15		17.88	26.06	33.23	38.46		33.3607	16	7	8	PPD-	1	No	Yes	No	No	0	0	10.15	2
123	18	Male	2438	1.99	4.42	9.99	34.1711	19	37.28	10.15		17.88	26.06	33.23	38.46	50.8904	33.3607	16	7	8	PPD-	1	No	Yes	No	No	0	0	10.15	2
123	24	Male	2438	1.99	4.42	9.99	34.1711	19	37.28	10.15		17.88	26.06	33.23	38.46		33.3607	16	7	8	PPD-	1	No	Yes	No	No	0	0	10.15	2
123	32	Male	2438	1.99	4.42	9.99	34.1711	19	37.28	10.15		17.88	26.06	33.23	38.46	53.5301	33.3607	16	7	8	PPD-	1	No	Yes	No	No	0	0	10.15	2
123	40	Male	2438	1.99	4.42	9.99	34.1711	19	37.28	10.15		17.88	26.06	33.23	38.46	54.6502	33.3607	16	7	8	PPD-	1	No	Yes	No	No	0	0	10.15	2
124	10	Female	1670	2.14	4.14	8.42	29.4401	12	35.42	10.12	14.39	19	24.45	36.42	42.8	40.7434	24.1314	12	5	1	PPD-	1	No	No	No	No	1	0	0	0
124	14	Female	1670	2.14	4.14	8.42	29.4401	12	35.42	10.12	14.39	19	24.45	36.42	42.8	53.8186	24.1314	12	5	1	PPD-	1	No	No	No	No	1	0	0	0
124	18	Female	1670	2.14	4.14	8.42	29.4401	12	35.42	10.12	14.39	19	24.45	36.42	42.8	44.0054	24.1314	12	5	1	PPD-	1	No	No	No	No	1	0	0	0
124	24	Female	1670	2.14	4.14	8.42	29.4401	12	35.42	10.12	14.39	19	24.45	36.42	42.8	45.9868	24.1314	12	5	1	PPD-	1	No	No	No	No	1	0	0	0
124	32	Female	1670	2.14	4.14	8.42	29.4401	12	35.42	10.12	14.39	19	24.45	36.42	42.8	45.0777	24.1314	12	5	1	PPD-	1	No	No	No	No	1	0	0	0
124	40	Female	1670	2.14	4.14	8.42	29.4401	12	35.42	10.12	14.39	19	24.45	36.42	42.8	44.87	24.1314	12	5	1	PPD-	1	No	No	No	No	1	0	0	0
125	10	Female	2604	2.28	4.42		25.191	13	37.14	10.61	14.23	18.83	24.32	33.92	38.23	38.84	26.1355	14	3	5	PPD-		No	No	No	No	0	0	0	0
125	14	Female	2604	2.28	4.42		25.191	13	37.14	10.61	14.23	18.83	24.32	33.92	38.23	28.3588	26.1355	14	3	5	PPD-		No	No	No	No	0	0	0	0
125	18	Female	2604	2.28	4.42		25.191	13	37.14	10.61	14.23	18.83	24.32	33.92	38.23	51.9518	26.1355	14	3	5	PPD-		No	No	No	No	0	0	0	0
125	24	Female	2604	2.28	4.42		25.191	13	37.14	10.61	14.23	18.83	24.32	33.92	38.23	49.8921	26.1355	14	3	5	PPD-		No	No	No	No	0	0	0	0
125	32	Female	2604	2.28	4.42		25.191	13	37.14	10.61	14.23	18.83	24.32	33.92	38.23	57.7239	26.1355	14	3	5	PPD-		No	No	No	No	0	0	0	0
125	40	Female	2604	2.28	4.42		25.191	13	37.14	10.61	14.23	18.83	24.32	33.92	38.23	55.1685	26.1355	14	3	5	PPD-		No	No	No	No	0	0	0	0
126	10	Female	2460	1.85	3.42	7.85	31.5948	16	39.71	10.35	13.97					57.3721	26.245	12	7	6	PPD-	5	No	No	No	No	0	0	10.35	2
126	14	Female	2460	1.85	3.42	7.85	31.5948	16	39.71	10.35	13.97					28.9192	26.245	12	7	6	PPD-	5	No	No	No	No	0	0	10.35	2
126	18	Female	2460	1.85	3.42	7.85	31.5948	16	39.71	10.35	13.97						26.245	12	7	6	PPD-	5	No	No	No	No	0	0	10.35	2
126	24	Female	2460	1.85	3.42	7.85	31.5948	16	39.71	10.35	13.97						26.245	12	7	6	PPD-	5	No	No	No	No	0	0	10.35	2
126	32	Female	2460	1.85	3.42	7.85	31.5948	16	39.71	10.35	13.97						26.245	12	7	6	PPD-	5	No	No	No	No	0	0	10.35	2
126	40	Female	2460	1.85	3.42	7.85	31.5948	16	39.71	10.35	13.97						26.245	12	7	6	PPD-	5	No	No	No	No	0	0	10.35	2
127	10	Male	2656	1.71	4.14	8.57	21.963	13	39		13.34	17.78	26.29	33.95			20.0411	10	3	3	PPD-	3	No	No	No	No	0	0	3.74	1
127	14	Male	2656	1.71	4.14	8.57	21.963	13	39		13.34	17.78	26.29	33.95		45.3591	20.0411	10	3	3	PPD-	3	No	No	No	No	0	0	3.74	1
127	18	Male	2656	1.71	4.14	8.57	21.963	13	39		13.34	17.78	26.29	33.95		47.4746	20.0411	10	3	3	PPD-	3	No	No	No	No	0	0	3.74	1
127	24	Male	2656	1.71	4.14	8.57	21.963	13	39		13.34	17.78	26.29	33.95		20	20.0411	10	3	3	PPD-	3	No	No	No	No	0	0	3.74	1
127	32	Male	2656	1.71	4.14	8.57	21.963	13	39		13.34	17.78	26.29	33.95		38.1741	20.0411	10	3	3	PPD-	3	No	No	No	No	0	0	3.74	1
127	40	Male	2656	1.71	4.14	8.57	21.963	13	39		13.34	17.78	26.29	33.95			20.0411	10	3	3	PPD-	3	No	No	No	No	0	0	3.74	1
128	10	Male	2794	2.14	4.14	8.14	43.4004	16	39.71	10.38	14.69	18.63	24.42	34.31	38.23	30.6799	34.1437	14	3	0	PPD-	0	No	No	No	No	0	0	10.38	2
128	14	Male	2794	2.14	4.14	8.14	43.4004	16	39.71	10.38	14.69	18.63	24.42	34.31	38.23	53.0536	34.1437	14	3	0	PPD-	0	No	No	No	No	0	0	10.38	2
128	18	Male	2794	2.14	4.14	8.14	43.4004	16	39.71	10.38	14.69	18.63	24.42	34.31	38.23	41.4191	34.1437	14	3	0	PPD-	0	No	No	No	No	0	0	10.38	2
128	24	Male	2794	2.14	4.14	8.14	43.4004	16	39.71	10.38	14.69	18.63	24.42	34.31	38.23	35.6861	34.1437	14	3	0	PPD-	0	No	No	No	No	0	0	10.38	2
128	32	Male	2794	2.14	4.14	8.14	43.4004	16	39.71	10.38	14.69	18.63	24.42	34.31	38.23	26.6954	34.1437	14	3	0	PPD-	0	No	No	No	No	0	0	10.38	2
128	40	Male	2794	2.14	4.14	8.14	43.4004	16	39.71	10.38	14.69	18.63	24.42	34.31	38.23	49.9719	34.1437	14	3	0	PPD-	0	No	No	No	No	0	0	10.38	2
129	10	Male	3020	2.28	4.14	8.14	33.9548	14	38.14			18.6	24.26	34.61	38.75		33.7166	12	1	0	PPD-	1	No	No	No	No	1	0	0.98	1
129	14	Male	3020	2.28	4.14	8.14	33.9548	14	38.14			18.6	24.26	34.61	38.75		33.7166	12	1	0	PPD-	1	No	No	No	No	1	0	0.98	1
129	18	Male	3020	2.28	4.14	8.14	33.9548	14	38.14			18.6	24.26	34.61	38.75	52.524	33.7166	12	1	0	PPD-	1	No	No	No	No	1	0	0.98	1
129	24	Male	3020	2.28	4.14	8.14	33.9548	14	38.14			18.6	24.26	34.61	38.75	46.386	33.7166	12	1	0	PPD-	1	No	No	No	No	1	0	0.98	1
129	32	Male	3020	2.28	4.14	8.14	33.9548	14	38.14			18.6	24.26	34.61	38.75	31.7459	33.7166	12	1	0	PPD-	1	No	No	No	No	1	0	0.98	1
129	40	Male	3020	2.28	4.14	8.14	33.9548	14	38.14			18.6	24.26	34.61	38.75	46.3942	33.7166	12	1	0	PPD-	1	No	No	No	No	1	0	0.98	1
130	10	Female	3122	2.28	6.14	8.28	30.0479	16	40.28	10.38	14.06	19.06	24.68	33.26	38.36	52.9234	34.5216	16	8	0	PPD-	1	Yes	Yes	No	No	0	0	6.11	2
130	14	Female	3122	2.28	6.14	8.28	30.0479	16	40.28	10.38	14.06	19.06	24.68	33.26	38.36	50.8358	34.5216	16	8	0	PPD-	1	Yes	Yes	No	No	0	0	6.11	2
130	18	Female	3122	2.28	6.14	8.28	30.0479	16	40.28	10.38	14.06	19.06	24.68	33.26	38.36	43.7327	34.5216	16	8	0	PPD-	1	Yes	Yes	No	No	0	0	6.11	2
130	24	Female	3122	2.28	6.14	8.28	30.0479	16	40.28	10.38	14.06	19.06	24.68	33.26	38.36	42.1096	34.5216	16	8	0	PPD-	1	Yes	Yes	No	No	0	0	6.11	2
130	32	Female	3122	2.28	6.14	8.28	30.0479	16	40.28	10.38	14.06	19.06	24.68	33.26	38.36	44.9258	34.5216	16	8	0	PPD-	1	Yes	Yes	No	No	0	0	6.11	2
130	40	Female	3122	2.28	6.14	8.28	30.0479	16	40.28	10.38	14.06	19.06	24.68	33.26	38.36	47.0461	34.5216	16	8	0	PPD-	1	Yes	Yes	No	No	0	0	6.11	2
131	10	Female	3418	2.14	4.28	8.57	37.1937	16	38.42	10.15		18.34	23.89			40.7434	32.1287	16	0	0	PPD-	0	No	No	No	No	1	0	10.15	2
131	14	Female	3418	2.14	4.28	8.57	37.1937	16	38.42	10.15		18.34	23.89				32.1287	16	0	0	PPD-	0	No	No	No	No	1	0	10.15	2
131	18	Female	3418	2.14	4.28	8.57	37.1937	16	38.42	10.15		18.34	23.89			45.9839	32.1287	16	0	0	PPD-	0	No	No	No	No	1	0	10.15	2
131	24	Female	3418	2.14	4.28	8.57	37.1937	16	38.42	10.15		18.34	23.89				32.1287	16	0	0	PPD-	0	No	No	No	No	1	0	10.15	2
131	32	Female	3418	2.14	4.28	8.57	37.1937	16	38.42	10.15		18.34	23.89				32.1287	16	0	0	PPD-	0	No	No	No	No	1	0	10.15	2
131	40	Female	3418	2.14	4.28	8.57	37.1937	16	38.42	10.15		18.34	23.89				32.1287	16	0	0	PPD-	0	No	No	No	No	1	0	10.15	2
132	10	Male	3462	2.14	4.14	8.14	40.0876	12	38.85	10.22	14.29	18.86				40.3463	38.2834	14	6	5	PPD-	6	No	No	No	No	1	0	14.29	2
132	14	Male	3462	2.14	4.14	8.14	40.0876	12	38.85	10.22	14.29	18.86				57.7757	38.2834	14	6	5	PPD-	6	No	No	No	No	1	0	14.29	2
132	18	Male	3462	2.14	4.14	8.14	40.0876	12	38.85	10.22	14.29	18.86				55.3641	38.2834	14	6	5	PPD-	6	No	No	No	No	1	0	14.29	2
132	24	Male	3462	2.14	4.14	8.14	40.0876	12	38.85	10.22	14.29	18.86					38.2834	14	6	5	PPD-	6	No	No	No	No	1	0	14.29	2
132	32	Male	3462	2.14	4.14	8.14	40.0876	12	38.85	10.22	14.29	18.86					38.2834	14	6	5	PPD-	6	No	No	No	No	1	0	14.29	2
132	40	Male	3462	2.14	4.14	8.14	40.0876	12	38.85	10.22	14.29	18.86					38.2834	14	6	5	PPD-	6	No	No	No	No	1	0	14.29	2
133	10	Female	3480	2.14	4.14	8.28	36.6324	18	40.14	10.05	12.13	18.11	24.39	32.61	38.09	50.2259	32.0548	16	2	1	PPD-	0	No	No	No	No	0	0	10.05	2
133	14	Female	3480	2.14	4.14	8.28	36.6324	18	40.14	10.05	12.13	18.11	24.39	32.61	38.09		32.0548	16	2	1	PPD-	0	No	No	No	No	0	0	10.05	2
133	18	Female	3480	2.14	4.14	8.28	36.6324	18	40.14	10.05	12.13	18.11	24.39	32.61	38.09	57.714	32.0548	16	2	1	PPD-	0	No	No	No	No	0	0	10.05	2
133	24	Female	3480	2.14	4.14	8.28	36.6324	18	40.14	10.05	12.13	18.11	24.39	32.61	38.09	56.6859	32.0548	16	2	1	PPD-	0	No	No	No	No	0	0	10.05	2
133	32	Female	3480	2.14	4.14	8.28	36.6324	18	40.14	10.05	12.13	18.11	24.39	32.61	38.09	66.1094	32.0548	16	2	1	PPD-	0	No	No	No	No	0	0	10.05	2
133	40	Female	3480	2.14	4.14	8.28	36.6324	18	40.14	10.05	12.13	18.11	24.39	32.61	38.09	63.1463	32.0548	16	2	1	PPD-	0	No	No	No	No	0	0	10.05	2
134	10	Male	3050	2.28	4.71	12.14	28.0712	12	37.85	9.92	14.13	18.6	23.96	33.89	38.52	36.596	25.7358	13	5	1	PPD-	1	Yes	Yes	No	No	1	0	9.92	2
134	14	Male	3050	2.28	4.71	12.14	28.0712	12	37.85	9.92	14.13	18.6	23.96	33.89	38.52	47.1365	25.7358	13	5	1	PPD-	1	Yes	Yes	No	No	1	0	9.92	2
134	18	Male	3050	2.28	4.71	12.14	28.0712	12	37.85	9.92	14.13	18.6	23.96	33.89	38.52	37.7175	25.7358	13	5	1	PPD-	1	Yes	Yes	No	No	1	0	9.92	2
134	24	Male	3050	2.28	4.71	12.14	28.0712	12	37.85	9.92	14.13	18.6	23.96	33.89	38.52	25.8487	25.7358	13	5	1	PPD-	1	Yes	Yes	No	No	1	0	9.92	2
134	32	Male	3050	2.28	4.71	12.14	28.0712	12	37.85	9.92	14.13	18.6	23.96	33.89	38.52	41.1056	25.7358	13	5	1	PPD-	1	Yes	Yes	No	No	1	0	9.92	2
134	40	Male	3050	2.28	4.71	12.14	28.0712	12	37.85	9.92	14.13	18.6	23.96	33.89	38.52	39.1152	25.7358	13	5	1	PPD-	1	Yes	Yes	No	No	1	0	9.92	2
135	10	Male	3550	2.14	4.14	8.14	33.3443	12	40.14	10.68	14.2	18.27	24.32	33.46	38.59	38.4824	36.7146	12	3	4	PPD-	1	No	No	No	No	1	0	14.2	2
135	14	Male	3550	2.14	4.14	8.14	33.3443	12	40.14	10.68	14.2	18.27	24.32	33.46	38.59	39.4773	36.7146	12	3	4	PPD-	1	No	No	No	No	1	0	14.2	2
135	18	Male	3550	2.14	4.14	8.14	33.3443	12	40.14	10.68	14.2	18.27	24.32	33.46	38.59		36.7146	12	3	4	PPD-	1	No	No	No	No	1	0	14.2	2
135	24	Male	3550	2.14	4.14	8.14	33.3443	12	40.14	10.68	14.2	18.27	24.32	33.46	38.59	46.386	36.7146	12	3	4	PPD-	1	No	No	No	No	1	0	14.2	2
135	32	Male	3550	2.14	4.14	8.14	33.3443	12	40.14	10.68	14.2	18.27	24.32	33.46	38.59	41.7809	36.7146	12	3	4	PPD-	1	No	No	No	No	1	0	14.2	2
135	40	Male	3550	2.14	4.14	8.14	33.3443	12	40.14	10.68	14.2	18.27	24.32	33.46	38.59	54.4782	36.7146	12	3	4	PPD-	1	No	No	No	No	1	0	14.2	2
136	10	Male	3504	2.14	3.99		41.306	12	38.71	10.42	14.99	17.98	24.03	30.7	38.13	39.5773	31.0691	17	6	1	PPD-		Yes	Yes	No	No	1	0	4.3	1
136	14	Male	3504	2.14	3.99		41.306	12	38.71	10.42	14.99	17.98	24.03	30.7	38.13	26.0388	31.0691	17	6	1	PPD-		Yes	Yes	No	No	1	0	4.3	1
136	18	Male	3504	2.14	3.99		41.306	12	38.71	10.42	14.99	17.98	24.03	30.7	38.13	50.587	31.0691	17	6	1	PPD-		Yes	Yes	No	No	1	0	4.3	1
136	24	Male	3504	2.14	3.99		41.306	12	38.71	10.42	14.99	17.98	24.03	30.7	38.13	43.4667	31.0691	17	6	1	PPD-		Yes	Yes	No	No	1	0	4.3	1
136	32	Male	3504	2.14	3.99		41.306	12	38.71	10.42	14.99	17.98	24.03	30.7	38.13	40.8906	31.0691	17	6	1	PPD-		Yes	Yes	No	No	1	0	4.3	1
136	40	Male	3504	2.14	3.99		41.306	12	38.71	10.42	14.99	17.98	24.03	30.7	38.13	50.1393	31.0691	17	6	1	PPD-		Yes	Yes	No	No	1	0	4.3	1
137	10	Female	2388	2.42	4.57		36.6297	16	38.57	11.14		18.7	24.49	35.17	38.33	52.9757	38.3929	14	12	3	PPD_Early		No	No	No	No	1	0	11.14	2
137	14	Female	2388	2.42	4.57		36.6297	16	38.57	11.14		18.7	24.49	35.17	38.33		38.3929	14	12	3	PPD_Early		No	No	No	No	1	0	11.14	2
137	18	Female	2388	2.42	4.57		36.6297	16	38.57	11.14		18.7	24.49	35.17	38.33		38.3929	14	12	3	PPD_Early		No	No	No	No	1	0	11.14	2
137	24	Female	2388	2.42	4.57		36.6297	16	38.57	11.14		18.7	24.49	35.17	38.33	42.4931	38.3929	14	12	3	PPD_Early		No	No	No	No	1	0	11.14	2
137	32	Female	2388	2.42	4.57		36.6297	16	38.57	11.14		18.7	24.49	35.17	38.33	47.1031	38.3929	14	12	3	PPD_Early		No	No	No	No	1	0	11.14	2
137	40	Female	2388	2.42	4.57		36.6297	16	38.57	11.14		18.7	24.49	35.17	38.33	39.4239	38.3929	14	12	3	PPD_Early		No	No	No	No	1	0	11.14	2
138	10	Male	2802	2.14	4.14	8.14	30.6612	12	38.57	10.22	14.33	18.34	24.39	32.9	38.42	31.0712	25.8344	12	4	2	PPD-	0	No	No	No	No	0	0	10.22	2
138	14	Male	2802	2.14	4.14	8.14	30.6612	12	38.57	10.22	14.33	18.34	24.39	32.9	38.42	35.5003	25.8344	12	4	2	PPD-	0	No	No	No	No	0	0	10.22	2
138	18	Male	2802	2.14	4.14	8.14	30.6612	12	38.57	10.22	14.33	18.34	24.39	32.9	38.42	57.1106	25.8344	12	4	2	PPD-	0	No	No	No	No	0	0	10.22	2
138	24	Male	2802	2.14	4.14	8.14	30.6612	12	38.57	10.22	14.33	18.34	24.39	32.9	38.42	56.6859	25.8344	12	4	2	PPD-	0	No	No	No	No	0	0	10.22	2
138	32	Male	2802	2.14	4.14	8.14	30.6612	12	38.57	10.22	14.33	18.34	24.39	32.9	38.42	48.4693	25.8344	12	4	2	PPD-	0	No	No	No	No	0	0	10.22	2
138	40	Male	2802	2.14	4.14	8.14	30.6612	12	38.57	10.22	14.33	18.34	24.39	32.9	38.42	41.8616	25.8344	12	4	2	PPD-	0	No	No	No	No	0	0	10.22	2
139	10	Male	2866	2.14	4.14	8.14	21.4374	12	38.14	10.09	14.29	18.08	24.32	33.76	38.19	40.7434	20.7255	12	6	8	PPD_Late	19	No	Yes	No	No	0	0	10.09	2
139	14	Male	2866	2.14	4.14	8.14	21.4374	12	38.14	10.09	14.29	18.08	24.32	33.76	38.19	28.0752	20.7255	12	6	8	PPD_Late	19	No	Yes	No	No	0	0	10.09	2
139	18	Male	2866	2.14	4.14	8.14	21.4374	12	38.14	10.09	14.29	18.08	24.32	33.76	38.19	31.7168	20.7255	12	6	8	PPD_Late	19	No	Yes	No	No	0	0	10.09	2
139	24	Male	2866	2.14	4.14	8.14	21.4374	12	38.14	10.09	14.29	18.08	24.32	33.76	38.19	25.3495	20.7255	12	6	8	PPD_Late	19	No	Yes	No	No	0	0	10.09	2
139	32	Male	2866	2.14	4.14	8.14	21.4374	12	38.14	10.09	14.29	18.08	24.32	33.76	38.19		20.7255	12	6	8	PPD_Late	19	No	Yes	No	No	0	0	10.09	2
139	40	Male	2866	2.14	4.14	8.14	21.4374	12	38.14	10.09	14.29	18.08	24.32	33.76	38.19	39.5787	20.7255	12	6	8	PPD_Late	19	No	Yes	No	No	0	0	10.09	2
140	10	Male	3008	2.14	4.57		24.6598	14	40.14	10.32	14.85	18.37	24.95	33.46	38	49.0379	22.5352	16	1	1	PPD-		No	No	No	No	0	0	14.85	2
140	14	Male	3008	2.14	4.57		24.6598	14	40.14	10.32	14.85	18.37	24.95	33.46	38	56.2602	22.5352	16	1	1	PPD-		No	No	No	No	0	0	14.85	2
140	18	Male	3008	2.14	4.57		24.6598	14	40.14	10.32	14.85	18.37	24.95	33.46	38	45.6936	22.5352	16	1	1	PPD-		No	No	No	No	0	0	14.85	2
140	24	Male	3008	2.14	4.57		24.6598	14	40.14	10.32	14.85	18.37	24.95	33.46	38	41.5408	22.5352	16	1	1	PPD-		No	No	No	No	0	0	14.85	2
140	32	Male	3008	2.14	4.57		24.6598	14	40.14	10.32	14.85	18.37	24.95	33.46	38	33.4063	22.5352	16	1	1	PPD-		No	No	No	No	0	0	14.85	2
140	40	Male	3008	2.14	4.57		24.6598	14	40.14	10.32	14.85	18.37	24.95	33.46	38	34.6798	22.5352	16	1	1	PPD-		No	No	No	No	0	0	14.85	2
141	10	Female	2886	2.14	4.28	8.99	36.3477	16	37.85	10.15	14.36	18.24	24.65	34.38	38.33	40.7434	35.7673	16	3	3	PPD-	4	No	No	No	No	0	0	10.15	2
141	14	Female	2886	2.14	4.28	8.99	36.3477	16	37.85	10.15	14.36	18.24	24.65	34.38	38.33	46.3818	35.7673	16	3	3	PPD-	4	No	No	No	No	0	0	10.15	2
141	18	Female	2886	2.14	4.28	8.99	36.3477	16	37.85	10.15	14.36	18.24	24.65	34.38	38.33	49.9882	35.7673	16	3	3	PPD-	4	No	No	No	No	0	0	10.15	2
141	24	Female	2886	2.14	4.28	8.99	36.3477	16	37.85	10.15	14.36	18.24	24.65	34.38	38.33	56.2504	35.7673	16	3	3	PPD-	4	No	No	No	No	0	0	10.15	2
141	32	Female	2886	2.14	4.28	8.99	36.3477	16	37.85	10.15	14.36	18.24	24.65	34.38	38.33	51.2534	35.7673	16	3	3	PPD-	4	No	No	No	No	0	0	10.15	2
141	40	Female	2886	2.14	4.28	8.99	36.3477	16	37.85	10.15	14.36	18.24	24.65	34.38	38.33	62.7812	35.7673	16	3	3	PPD-	4	No	No	No	No	0	0	10.15	2
142	10	Female	2364	3.14	4.99	9.42	22.7488	12	35.71	10.02	14.36	18.04	24.26	33.99	39.18	31.4465	22.2149	9	3	1	PPD-	1	No	No	No	No	0	0	18.04	2
142	14	Female	2364	3.14	4.99	9.42	22.7488	12	35.71	10.02	14.36	18.04	24.26	33.99	39.18	57.5371	22.2149	9	3	1	PPD-	1	No	No	No	No	0	0	18.04	2
142	18	Female	2364	3.14	4.99	9.42	22.7488	12	35.71	10.02	14.36	18.04	24.26	33.99	39.18	54.3034	22.2149	9	3	1	PPD-	1	No	No	No	No	0	0	18.04	2
142	24	Female	2364	3.14	4.99	9.42	22.7488	12	35.71	10.02	14.36	18.04	24.26	33.99	39.18	56.9042	22.2149	9	3	1	PPD-	1	No	No	No	No	0	0	18.04	2
142	32	Female	2364	3.14	4.99	9.42	22.7488	12	35.71	10.02	14.36	18.04	24.26	33.99	39.18	51.9964	22.2149	9	3	1	PPD-	1	No	No	No	No	0	0	18.04	2
142	40	Female	2364	3.14	4.99	9.42	22.7488	12	35.71	10.02	14.36	18.04	24.26	33.99	39.18	58.5881	22.2149	9	3	1	PPD-	1	No	No	No	No	0	0	18.04	2
143	10	Male	2542	2.28	4.14		36.0986	12	38.42	10.12	14.39	19.46	24.29		39.48	45.4846	33.4264	12	10	13	PPD_Early		No	No	No	No	1	0	1.01	1
143	14	Male	2542	2.28	4.14		36.0986	12	38.42	10.12	14.39	19.46	24.29		39.48	38.9449	33.4264	12	10	13	PPD_Early		No	No	No	No	1	0	1.01	1
143	18	Male	2542	2.28	4.14		36.0986	12	38.42	10.12	14.39	19.46	24.29		39.48	46.3466	33.4264	12	10	13	PPD_Early		No	No	No	No	1	0	1.01	1
143	24	Male	2542	2.28	4.14		36.0986	12	38.42	10.12	14.39	19.46	24.29		39.48	53.3981	33.4264	12	10	13	PPD_Early		No	No	No	No	1	0	1.01	1
143	32	Male	2542	2.28	4.14		36.0986	12	38.42	10.12	14.39	19.46	24.29		39.48		33.4264	12	10	13	PPD_Early		No	No	No	No	1	0	1.01	1
143	40	Male	2542	2.28	4.14		36.0986	12	38.42	10.12	14.39	19.46	24.29		39.48	52.9403	33.4264	12	10	13	PPD_Early		No	No	No	No	1	0	1.01	1
144	10	Male	3480	2.14	5.57	8.57	38.4339	18	38	10.42	15.02	18.47	24.45	35.27		48.4747	36.0684	14	7	1	PPD-	1	No	No	No	No	0	0	4.6	1
144	14	Male	3480	2.14	5.57	8.57	38.4339	18	38	10.42	15.02	18.47	24.45	35.27		55.9898	36.0684	14	7	1	PPD-	1	No	No	No	No	0	0	4.6	1
144	18	Male	3480	2.14	5.57	8.57	38.4339	18	38	10.42	15.02	18.47	24.45	35.27		49.1099	36.0684	14	7	1	PPD-	1	No	No	No	No	0	0	4.6	1
144	24	Male	3480	2.14	5.57	8.57	38.4339	18	38	10.42	15.02	18.47	24.45	35.27		49.4805	36.0684	14	7	1	PPD-	1	No	No	No	No	0	0	4.6	1
144	32	Male	3480	2.14	5.57	8.57	38.4339	18	38	10.42	15.02	18.47	24.45	35.27		38.8224	36.0684	14	7	1	PPD-	1	No	No	No	No	0	0	4.6	1
144	40	Male	3480	2.14	5.57	8.57	38.4339	18	38	10.42	15.02	18.47	24.45	35.27			36.0684	14	7	1	PPD-	1	No	No	No	No	0	0	4.6	1
145	10	Female	2486	0.85	2.85		29.6783	19	35.14	11.17	15.08	19.16	25.21	33.49	39.05	36.7949	25.8617	12	1	1	PPD-		No	No	No	No	0	0	11.17	2
145	14	Female	2486	0.85	2.85		29.6783	19	35.14	11.17	15.08	19.16	25.21	33.49	39.05	51.9682	25.8617	12	1	1	PPD-		No	No	No	No	0	0	11.17	2
145	18	Female	2486	0.85	2.85		29.6783	19	35.14	11.17	15.08	19.16	25.21	33.49	39.05	47.15	25.8617	12	1	1	PPD-		No	No	No	No	0	0	11.17	2
145	24	Female	2486	0.85	2.85		29.6783	19	35.14	11.17	15.08	19.16	25.21	33.49	39.05	44.6124	25.8617	12	1	1	PPD-		No	No	No	No	0	0	11.17	2
145	32	Female	2486	0.85	2.85		29.6783	19	35.14	11.17	15.08	19.16	25.21	33.49	39.05	58.5302	25.8617	12	1	1	PPD-		No	No	No	No	0	0	11.17	2
145	40	Female	2486	0.85	2.85		29.6783	19	35.14	11.17	15.08	19.16	25.21	33.49	39.05	53.7926	25.8617	12	1	1	PPD-		No	No	No	No	0	0	11.17	2
146	10	Male	2714	2.14	4.14	8.71	23.7864	12	40.57	10.15	14.49	18.17	24.42	33.85	38.52	36.0021	23.1951	12	8	6	PPD-	2	No	No	No	No	1	0	0.88	1
146	14	Male	2714	2.14	4.14	8.71	23.7864	12	40.57	10.15	14.49	18.17	24.42	33.85	38.52	27.502	23.1951	12	8	6	PPD-	2	No	No	No	No	1	0	0.88	1
146	18	Male	2714	2.14	4.14	8.71	23.7864	12	40.57	10.15	14.49	18.17	24.42	33.85	38.52	61.1223	23.1951	12	8	6	PPD-	2	No	No	No	No	1	0	0.88	1
146	24	Male	2714	2.14	4.14	8.71	23.7864	12	40.57	10.15	14.49	18.17	24.42	33.85	38.52	49.686	23.1951	12	8	6	PPD-	2	No	No	No	No	1	0	0.88	1
146	32	Male	2714	2.14	4.14	8.71	23.7864	12	40.57	10.15	14.49	18.17	24.42	33.85	38.52	41.2734	23.1951	12	8	6	PPD-	2	No	No	No	No	1	0	0.88	1
146	40	Male	2714	2.14	4.14	8.71	23.7864	12	40.57	10.15	14.49	18.17	24.42	33.85	38.52	36.526	23.1951	12	8	6	PPD-	2	No	No	No	No	1	0	0.88	1
147	10	Male	3220	2.14	4.14	8.14	38.5298	12	40	10.09	14.23	18.14	24.19	33.59	38.06	54.9671	35.781	14	0	1	PPD-	1	No	No	No	No	2+	0	6.18	2
147	14	Male	3220	2.14	4.14	8.14	38.5298	12	40	10.09	14.23	18.14	24.19	33.59	38.06	46.8897	35.781	14	0	1	PPD-	1	No	No	No	No	2+	0	6.18	2
147	18	Male	3220	2.14	4.14	8.14	38.5298	12	40	10.09	14.23	18.14	24.19	33.59	38.06	46.5723	35.781	14	0	1	PPD-	1	No	No	No	No	2+	0	6.18	2
147	24	Male	3220	2.14	4.14	8.14	38.5298	12	40	10.09	14.23	18.14	24.19	33.59	38.06	46.5867	35.781	14	0	1	PPD-	1	No	No	No	No	2+	0	6.18	2
147	32	Male	3220	2.14	4.14	8.14	38.5298	12	40	10.09	14.23	18.14	24.19	33.59	38.06	49.9689	35.781	14	0	1	PPD-	1	No	No	No	No	2+	0	6.18	2
147	40	Male	3220	2.14	4.14	8.14	38.5298	12	40	10.09	14.23	18.14	24.19	33.59	38.06	47.5378	35.781	14	0	1	PPD-	1	No	No	No	No	2+	0	6.18	2
148	10	Female	2414	2.14	8.14		26.5927	16	37.42	10.09	14.23	18.67		32.9	38.26	59.7084	26.8884	16	4	3	PPD-		No	No	No	No	0	0	10.09	2
148	14	Female	2414	2.14	8.14		26.5927	16	37.42	10.09	14.23	18.67		32.9	38.26	43.1835	26.8884	16	4	3	PPD-		No	No	No	No	0	0	10.09	2
148	18	Female	2414	2.14	8.14		26.5927	16	37.42	10.09	14.23	18.67		32.9	38.26	59.6351	26.8884	16	4	3	PPD-		No	No	No	No	0	0	10.09	2
148	24	Female	2414	2.14	8.14		26.5927	16	37.42	10.09	14.23	18.67		32.9	38.26		26.8884	16	4	3	PPD-		No	No	No	No	0	0	10.09	2
148	32	Female	2414	2.14	8.14		26.5927	16	37.42	10.09	14.23	18.67		32.9	38.26	51.2962	26.8884	16	4	3	PPD-		No	No	No	No	0	0	10.09	2
148	40	Female	2414	2.14	8.14		26.5927	16	37.42	10.09	14.23	18.67		32.9	38.26	57.5907	26.8884	16	4	3	PPD-		No	No	No	No	0	0	10.09	2
149	10	Female	2948	2.28	4.57		33.8617	16	39.14	10.22	14.1	18.31	24.32	33.26	38.39	49.6214	34.1465	16	4	2	PPD-		No	No	No	No	1	0	14.1	2
149	14	Female	2948	2.28	4.57		33.8617	16	39.14	10.22	14.1	18.31	24.32	33.26	38.39	39.738	34.1465	16	4	2	PPD-		No	No	No	No	1	0	14.1	2
149	18	Female	2948	2.28	4.57		33.8617	16	39.14	10.22	14.1	18.31	24.32	33.26	38.39	34.8572	34.1465	16	4	2	PPD-		No	No	No	No	1	0	14.1	2
149	24	Female	2948	2.28	4.57		33.8617	16	39.14	10.22	14.1	18.31	24.32	33.26	38.39	39.3738	34.1465	16	4	2	PPD-		No	No	No	No	1	0	14.1	2
149	32	Female	2948	2.28	4.57		33.8617	16	39.14	10.22	14.1	18.31	24.32	33.26	38.39	44.9258	34.1465	16	4	2	PPD-		No	No	No	No	1	0	14.1	2
149	40	Female	2948	2.28	4.57		33.8617	16	39.14	10.22	14.1	18.31	24.32	33.26	38.39	36.6772	34.1465	16	4	2	PPD-		No	No	No	No	1	0	14.1	2
150	10	Male	2884	2.14	4.14	8.14	39.4853	17	41	10.22	13.97	18.11	24.26	33.3	38.29	35.7087	34.475	14	3	1	PPD-	0	No	No	No	No	0	0	10.22	2
150	14	Male	2884	2.14	4.14	8.14	39.4853	17	41	10.22	13.97	18.11	24.26	33.3	38.29	47.3784	34.475	14	3	1	PPD-	0	No	No	No	No	0	0	10.22	2
150	18	Male	2884	2.14	4.14	8.14	39.4853	17	41	10.22	13.97	18.11	24.26	33.3	38.29	46.5723	34.475	14	3	1	PPD-	0	No	No	No	No	0	0	10.22	2
150	24	Male	2884	2.14	4.14	8.14	39.4853	17	41	10.22	13.97	18.11	24.26	33.3	38.29	56.9042	34.475	14	3	1	PPD-	0	No	No	No	No	0	0	10.22	2
150	32	Male	2884	2.14	4.14	8.14	39.4853	17	41	10.22	13.97	18.11	24.26	33.3	38.29		34.475	14	3	1	PPD-	0	No	No	No	No	0	0	10.22	2
150	40	Male	2884	2.14	4.14	8.14	39.4853	17	41	10.22	13.97	18.11	24.26	33.3	38.29	39.4239	34.475	14	3	1	PPD-	0	No	No	No	No	0	0	10.22	2
151	10	Male	3670	2.14	4.14	8.14	34.4997	12	39.28	10.19	14.1	18.93	26.85			49.6214	34.3518	12	7	1	PPD-	2	No	No	No	No	2+	0	10.19	2
151	14	Male	3670	2.14	4.14	8.14	34.4997	12	39.28	10.19	14.1	18.93	26.85			47.1365	34.3518	12	7	1	PPD-	2	No	No	No	No	2+	0	10.19	2
151	18	Male	3670	2.14	4.14	8.14	34.4997	12	39.28	10.19	14.1	18.93	26.85			51.6695	34.3518	12	7	1	PPD-	2	No	No	No	No	2+	0	10.19	2
151	24	Male	3670	2.14	4.14	8.14	34.4997	12	39.28	10.19	14.1	18.93	26.85			48.0438	34.3518	12	7	1	PPD-	2	No	No	No	No	2+	0	10.19	2
151	32	Male	3670	2.14	4.14	8.14	34.4997	12	39.28	10.19	14.1	18.93	26.85				34.3518	12	7	1	PPD-	2	No	No	No	No	2+	0	10.19	2
151	40	Male	3670	2.14	4.14	8.14	34.4997	12	39.28	10.19	14.1	18.93	26.85				34.3518	12	7	1	PPD-	2	No	No	No	No	2+	0	10.19	2
152	10	Male	3244	2.14	4.14	8.14	34.7515	16	39.71		14.03	18.63	24.39				28.5722	12	3	0	PPD-	0	No	No	No	No	0	0	18.63	2
152	14	Male	3244	2.14	4.14	8.14	34.7515	16	39.71		14.03	18.63	24.39			54.7621	28.5722	12	3	0	PPD-	0	No	No	No	No	0	0	18.63	2
152	18	Male	3244	2.14	4.14	8.14	34.7515	16	39.71		14.03	18.63	24.39			48.8224	28.5722	12	3	0	PPD-	0	No	No	No	No	0	0	18.63	2
152	24	Male	3244	2.14	4.14	8.14	34.7515	16	39.71		14.03	18.63	24.39			46.186	28.5722	12	3	0	PPD-	0	No	No	No	No	0	0	18.63	2
152	32	Male	3244	2.14	4.14	8.14	34.7515	16	39.71		14.03	18.63	24.39				28.5722	12	3	0	PPD-	0	No	No	No	No	0	0	18.63	2
152	40	Male	3244	2.14	4.14	8.14	34.7515	16	39.71		14.03	18.63	24.39				28.5722	12	3	0	PPD-	0	No	No	No	No	0	0	18.63	2
153	10	Male	3584	2.14	4.14	7.99	33.4647	16	40	10.15	12.68	18.21	24.39	34.18	39.02	64.4497	33.2293	14	0	0	PPD-	0	No	No	No	No	0	0	18.21	2
153	14	Male	3584	2.14	4.14	7.99	33.4647	16	40	10.15	12.68	18.21	24.39	34.18	39.02		33.2293	14	0	0	PPD-	0	No	No	No	No	0	0	18.21	2
153	18	Male	3584	2.14	4.14	7.99	33.4647	16	40	10.15	12.68	18.21	24.39	34.18	39.02	72.2564	33.2293	14	0	0	PPD-	0	No	No	No	No	0	0	18.21	2
153	24	Male	3584	2.14	4.14	7.99	33.4647	16	40	10.15	12.68	18.21	24.39	34.18	39.02		33.2293	14	0	0	PPD-	0	No	No	No	No	0	0	18.21	2
153	32	Male	3584	2.14	4.14	7.99	33.4647	16	40	10.15	12.68	18.21	24.39	34.18	39.02	65.3939	33.2293	14	0	0	PPD-	0	No	No	No	No	0	0	18.21	2
153	40	Male	3584	2.14	4.14	7.99	33.4647	16	40	10.15	12.68	18.21	24.39	34.18	39.02	66.6642	33.2293	14	0	0	PPD-	0	No	No	No	No	0	0	18.21	2
154	10	Male	2592	2.14	4.14	8.14	36.2738	9	39.42	10.22	14.16	18.27	24.16				38.1629	12	1	0	PPD-	0	No	No	No	No	0	0	1.01	1
154	14	Male	2592	2.14	4.14	8.14	36.2738	9	39.42	10.22	14.16	18.27	24.16			50.5959	38.1629	12	1	0	PPD-	0	No	No	No	No	0	0	1.01	1
154	18	Male	2592	2.14	4.14	8.14	36.2738	9	39.42	10.22	14.16	18.27	24.16			53.4017	38.1629	12	1	0	PPD-	0	No	No	No	No	0	0	1.01	1
154	24	Male	2592	2.14	4.14	8.14	36.2738	9	39.42	10.22	14.16	18.27	24.16			50.0987	38.1629	12	1	0	PPD-	0	No	No	No	No	0	0	1.01	1
154	32	Male	2592	2.14	4.14	8.14	36.2738	9	39.42	10.22	14.16	18.27	24.16				38.1629	12	1	0	PPD-	0	No	No	No	No	0	0	1.01	1
154	40	Male	2592	2.14	4.14	8.14	36.2738	9	39.42	10.22	14.16	18.27	24.16				38.1629	12	1	0	PPD-	0	No	No	No	No	0	0	1.01	1
155	10	Male	2364	2.14	4.14	8.14	34.8857	16	37.85	10.19	14.33	18.24	24.32	32.8	38.59	54.2589	34.8063	16	7	2	PPD-	0	No	No	No	No	1	0	18.24	2
155	14	Male	2364	2.14	4.14	8.14	34.8857	16	37.85	10.19	14.33	18.24	24.32	32.8	38.59	46.638	34.8063	16	7	2	PPD-	0	No	No	No	No	1	0	18.24	2
155	18	Male	2364	2.14	4.14	8.14	34.8857	16	37.85	10.19	14.33	18.24	24.32	32.8	38.59	61.1223	34.8063	16	7	2	PPD-	0	No	No	No	No	1	0	18.24	2
155	24	Male	2364	2.14	4.14	8.14	34.8857	16	37.85	10.19	14.33	18.24	24.32	32.8	38.59	46.386	34.8063	16	7	2	PPD-	0	No	No	No	No	1	0	18.24	2
155	32	Male	2364	2.14	4.14	8.14	34.8857	16	37.85	10.19	14.33	18.24	24.32	32.8	38.59	54.323	34.8063	16	7	2	PPD-	0	No	No	No	No	1	0	18.24	2
155	40	Male	2364	2.14	4.14	8.14	34.8857	16	37.85	10.19	14.33	18.24	24.32	32.8	38.59	54.4782	34.8063	16	7	2	PPD-	0	No	No	No	No	1	0	18.24	2
156	10	Male	3354	2.14	4.57	8.57	24.8652	12	41.14	9.99	14.13	18.24	24.19	33.66	38.49	55.7034	27.6988	12	7	13	PPD_Late	2	No	No	No	No	1	0	0.92	1
156	14	Male	3354	2.14	4.57	8.57	24.8652	12	41.14	9.99	14.13	18.24	24.19	33.66	38.49	50.8358	27.6988	12	7	13	PPD_Late	2	No	No	No	No	1	0	0.92	1
156	18	Male	3354	2.14	4.57	8.57	24.8652	12	41.14	9.99	14.13	18.24	24.19	33.66	38.49		27.6988	12	7	13	PPD_Late	2	No	No	No	No	1	0	0.92	1
156	24	Male	3354	2.14	4.57	8.57	24.8652	12	41.14	9.99	14.13	18.24	24.19	33.66	38.49	50.0987	27.6988	12	7	13	PPD_Late	2	No	No	No	No	1	0	0.92	1
156	32	Male	3354	2.14	4.57	8.57	24.8652	12	41.14	9.99	14.13	18.24	24.19	33.66	38.49	55.3442	27.6988	12	7	13	PPD_Late	2	No	No	No	No	1	0	0.92	1
156	40	Male	3354	2.14	4.57	8.57	24.8652	12	41.14	9.99	14.13	18.24	24.19	33.66	38.49	46.8827	27.6988	12	7	13	PPD_Late	2	No	No	No	No	1	0	0.92	1
157	10	Female	2644	2.14	4.85		27.0664	14	38.14	10.09	14.59	19.92	25.7	33.3	39.74	50.2259	26.8255	11	9	5	PPD_Early		No	No	No	No	2+	0	1.28	1
157	14	Female	2644	2.14	4.85		27.0664	14	38.14	10.09	14.59	19.92	25.7	33.3	39.74	53.3136	26.8255	11	9	5	PPD_Early		No	No	No	No	2+	0	1.28	1
157	18	Female	2644	2.14	4.85		27.0664	14	38.14	10.09	14.59	19.92	25.7	33.3	39.74		26.8255	11	9	5	PPD_Early		No	No	No	No	2+	0	1.28	1
157	24	Female	2644	2.14	4.85		27.0664	14	38.14	10.09	14.59	19.92	25.7	33.3	39.74	60.7025	26.8255	11	9	5	PPD_Early		No	No	No	No	2+	0	1.28	1
157	32	Female	2644	2.14	4.85		27.0664	14	38.14	10.09	14.59	19.92	25.7	33.3	39.74	50.5317	26.8255	11	9	5	PPD_Early		No	No	No	No	2+	0	1.28	1
157	40	Female	2644	2.14	4.85		27.0664	14	38.14	10.09	14.59	19.92	25.7	33.3	39.74	52.6002	26.8255	11	9	5	PPD_Early		No	No	No	No	2+	0	1.28	1
158	10	Male	3812	2.14	4.14	8.14	41.4401	16	38.14	10.12	14.26	17.98	24.06	33.46	38.56	45.4846	31.9671	14	7	3	PPD-	1	No	Yes	No	No	1	0	6.08	2
158	14	Male	3812	2.14	4.14	8.14	41.4401	16	38.14	10.12	14.26	17.98	24.06	33.46	38.56	28.0752	31.9671	14	7	3	PPD-	1	No	Yes	No	No	1	0	6.08	2
158	18	Male	3812	2.14	4.14	8.14	41.4401	16	38.14	10.12	14.26	17.98	24.06	33.46	38.56	28.2884	31.9671	14	7	3	PPD-	1	No	Yes	No	No	1	0	6.08	2
158	24	Male	3812	2.14	4.14	8.14	41.4401	16	38.14	10.12	14.26	17.98	24.06	33.46	38.56	29.1987	31.9671	14	7	3	PPD-	1	No	Yes	No	No	1	0	6.08	2
158	32	Male	3812	2.14	4.14	8.14	41.4401	16	38.14	10.12	14.26	17.98	24.06	33.46	38.56		31.9671	14	7	3	PPD-	1	No	Yes	No	No	1	0	6.08	2
158	40	Male	3812	2.14	4.14	8.14	41.4401	16	38.14	10.12	14.26	17.98	24.06	33.46	38.56		31.9671	14	7	3	PPD-	1	No	Yes	No	No	1	0	6.08	2
159	10	Male	2944	2.14	4.85	8.14	29.796	12	39.71	10.15	14.06	18.24	24.91	33.43	38.95	54.9671	32.9692	12	2	2	PPD-	3	No	No	No	No	0	0	18.24	2
159	14	Male	2944	2.14	4.85	8.14	29.796	12	39.71	10.15	14.06	18.24	24.91	33.43	38.95	47.1365	32.9692	12	2	2	PPD-	3	No	No	No	No	0	0	18.24	2
159	18	Male	2944	2.14	4.85	8.14	29.796	12	39.71	10.15	14.06	18.24	24.91	33.43	38.95	61.1223	32.9692	12	2	2	PPD-	3	No	No	No	No	0	0	18.24	2
159	24	Male	2944	2.14	4.85	8.14	29.796	12	39.71	10.15	14.06	18.24	24.91	33.43	38.95	55.5999	32.9692	12	2	2	PPD-	3	No	No	No	No	0	0	18.24	2
159	32	Male	2944	2.14	4.85	8.14	29.796	12	39.71	10.15	14.06	18.24	24.91	33.43	38.95	67.1264	32.9692	12	2	2	PPD-	3	No	No	No	No	0	0	18.24	2
159	40	Male	2944	2.14	4.85	8.14	29.796	12	39.71	10.15	14.06	18.24	24.91	33.43	38.95	61.5155	32.9692	12	2	2	PPD-	3	No	No	No	No	0	0	18.24	2
160	10	Female	3172	1.85	4.14	10.85	30.1081	15	39.42	9.82	14.2	18.14	24.35	33.62	38.16	52.1686	28.0548	12	3	0	PPD-	0	No	No	No	No	1	0	18.14	2
160	14	Female	3172	1.85	4.14	10.85	30.1081	15	39.42	9.82	14.2	18.14	24.35	33.62	38.16	46.8897	28.0548	12	3	0	PPD-	0	No	No	No	No	1	0	18.14	2
160	18	Female	3172	1.85	4.14	10.85	30.1081	15	39.42	9.82	14.2	18.14	24.35	33.62	38.16	46.5723	28.0548	12	3	0	PPD-	0	No	No	No	No	1	0	18.14	2
160	24	Female	3172	1.85	4.14	10.85	30.1081	15	39.42	9.82	14.2	18.14	24.35	33.62	38.16	42.6861	28.0548	12	3	0	PPD-	0	No	No	No	No	1	0	18.14	2
160	32	Female	3172	1.85	4.14	10.85	30.1081	15	39.42	9.82	14.2	18.14	24.35	33.62	38.16	47.183	28.0548	12	3	0	PPD-	0	No	No	No	No	1	0	18.14	2
160	40	Female	3172	1.85	4.14	10.85	30.1081	15	39.42	9.82	14.2	18.14	24.35	33.62	38.16	36.9803	28.0548	12	3	0	PPD-	0	No	No	No	No	1	0	18.14	2
161	10	Male	3038	2.14	4.14	9.14	27.8686	16	38.14	10.25	14.49	18.4	24.58	35.23	38.95	39.9577	34.9952	14	1	1	PPD-	0	No	No	No	No	0	0	14.49	2
161	14	Male	3038	2.14	4.14	9.14	27.8686	16	38.14	10.25	14.49	18.4	24.58	35.23	38.95	49.8449	34.9952	14	1	1	PPD-	0	No	No	No	No	0	0	14.49	2
161	18	Male	3038	2.14	4.14	9.14	27.8686	16	38.14	10.25	14.49	18.4	24.58	35.23	38.95	49.4001	34.9952	14	1	1	PPD-	0	No	No	No	No	0	0	14.49	2
161	24	Male	3038	2.14	4.14	9.14	27.8686	16	38.14	10.25	14.49	18.4	24.58	35.23	38.95	66.7126	34.9952	14	1	1	PPD-	0	No	No	No	No	0	0	14.49	2
161	32	Male	3038	2.14	4.14	9.14	27.8686	16	38.14	10.25	14.49	18.4	24.58	35.23	38.95	63.3458	34.9952	14	1	1	PPD-	0	No	No	No	No	0	0	14.49	2
161	40	Male	3038	2.14	4.14	9.14	27.8686	16	38.14	10.25	14.49	18.4	24.58	35.23	38.95	71.8129	34.9952	14	1	1	PPD-	0	No	No	No	No	0	0	14.49	2
162	10	Male	2564	2.71	5.71		30.7899	10	37.71	10.15	14.89	18.24	24.52	33.76	38.49	45.4846	28.3614	16	1	3	PPD-		No	No	No	No	1	0	1.01	1
162	14	Male	2564	2.71	5.71		30.7899	10	37.71	10.15	14.89	18.24	24.52	33.76	38.49	48.7787	28.3614	16	1	3	PPD-		No	No	No	No	1	0	1.01	1
162	18	Male	2564	2.71	5.71		30.7899	10	37.71	10.15	14.89	18.24	24.52	33.76	38.49	49.9882	28.3614	16	1	3	PPD-		No	No	No	No	1	0	1.01	1
162	24	Male	2564	2.71	5.71		30.7899	10	37.71	10.15	14.89	18.24	24.52	33.76	38.49	56.468	28.3614	16	1	3	PPD-		No	No	No	No	1	0	1.01	1
162	32	Male	2564	2.71	5.71		30.7899	10	37.71	10.15	14.89	18.24	24.52	33.76	38.49	57.9237	28.3614	16	1	3	PPD-		No	No	No	No	1	0	1.01	1
162	40	Male	2564	2.71	5.71		30.7899	10	37.71	10.15	14.89	18.24	24.52	33.76	38.49	52.0611	28.3614	16	1	3	PPD-		No	No	No	No	1	0	1.01	1
163	10	Female	2394	2.14	4.99		48.7392	19	39.85			18.24	24.29	34.18	38.65		42.9843	16	1	4	PPD-		No	No	No	No	1	0	0	0
163	14	Female	2394	2.14	4.99		48.7392	19	39.85			18.24	24.29	34.18	38.65		42.9843	16	1	4	PPD-		No	No	No	No	1	0	0	0
163	18	Female	2394	2.14	4.99		48.7392	19	39.85			18.24	24.29	34.18	38.65	53.6996	42.9843	16	1	4	PPD-		No	No	No	No	1	0	0	0
163	24	Female	2394	2.14	4.99		48.7392	19	39.85			18.24	24.29	34.18	38.65	49.8921	42.9843	16	1	4	PPD-		No	No	No	No	1	0	0	0
163	32	Female	2394	2.14	4.99		48.7392	19	39.85			18.24	24.29	34.18	38.65	40.6063	42.9843	16	1	4	PPD-		No	No	No	No	1	0	0	0
163	40	Female	2394	2.14	4.99		48.7392	19	39.85			18.24	24.29	34.18	38.65	43.9736	42.9843	16	1	4	PPD-		No	No	No	No	1	0	0	0
164	10	Female	3076	2.42	4.14	7.99	36.5175	12	39.57	9.96	14.1	18.67	24.26	34.08	38.52	50.852	32.6516	16	6	4	PPD-	4	No	Yes	No	No	0	0	6.01	2
164	14	Female	3076	2.42	4.14	7.99	36.5175	12	39.57	9.96	14.1	18.67	24.26	34.08	38.52	43.4372	32.6516	16	6	4	PPD-	4	No	Yes	No	No	0	0	6.01	2
164	18	Female	3076	2.42	4.14	7.99	36.5175	12	39.57	9.96	14.1	18.67	24.26	34.08	38.52	41.1389	32.6516	16	6	4	PPD-	4	No	Yes	No	No	0	0	6.01	2
164	24	Female	3076	2.42	4.14	7.99	36.5175	12	39.57	9.96	14.1	18.67	24.26	34.08	38.52	39.3738	32.6516	16	6	4	PPD-	4	No	Yes	No	No	0	0	6.01	2
164	32	Female	3076	2.42	4.14	7.99	36.5175	12	39.57	9.96	14.1	18.67	24.26	34.08	38.52		32.6516	16	6	4	PPD-	4	No	Yes	No	No	0	0	6.01	2
164	40	Female	3076	2.42	4.14	7.99	36.5175	12	39.57	9.96	14.1	18.67	24.26	34.08	38.52	46.8827	32.6516	16	6	4	PPD-	4	No	Yes	No	No	0	0	6.01	2
165	10	Male	2774	1.42	3.57	8.14	22.8255	16	40.57	9.96	13.9	18.47	23.96	33.66	38.39	31.4465	22.6366	14	4	7	PPD-	7	No	Yes	No	No	0	0	4.01	1
165	14	Male	2774	1.42	3.57	8.14	22.8255	16	40.57	9.96	13.9	18.47	23.96	33.66	38.39	40.2475	22.6366	14	4	7	PPD-	7	No	Yes	No	No	0	0	4.01	1
165	18	Male	2774	1.42	3.57	8.14	22.8255	16	40.57	9.96	13.9	18.47	23.96	33.66	38.39	34.2938	22.6366	14	4	7	PPD-	7	No	Yes	No	No	0	0	4.01	1
165	24	Male	2774	1.42	3.57	8.14	22.8255	16	40.57	9.96	13.9	18.47	23.96	33.66	38.39	61.0847	22.6366	14	4	7	PPD-	7	No	Yes	No	No	0	0	4.01	1
165	32	Male	2774	1.42	3.57	8.14	22.8255	16	40.57	9.96	13.9	18.47	23.96	33.66	38.39	60.9051	22.6366	14	4	7	PPD-	7	No	Yes	No	No	0	0	4.01	1
165	40	Male	2774	1.42	3.57	8.14	22.8255	16	40.57	9.96	13.9	18.47	23.96	33.66	38.39	54.8227	22.6366	14	4	7	PPD-	7	No	Yes	No	No	0	0	4.01	1
166	10	Male	3240	2.28	4.85	7.42	27.2142	14	40.42	11.14		18.86	24.95	32.24			25.3634	14	2	1	PPD-	3	No	No	No	No	1	0	4.04	1
166	14	Male	3240	2.28	4.85	7.42	27.2142	14	40.42	11.14		18.86	24.95	32.24			25.3634	14	2	1	PPD-	3	No	No	No	No	1	0	4.04	1
166	18	Male	3240	2.28	4.85	7.42	27.2142	14	40.42	11.14		18.86	24.95	32.24			25.3634	14	2	1	PPD-	3	No	No	No	No	1	0	4.04	1
166	24	Male	3240	2.28	4.85	7.42	27.2142	14	40.42	11.14		18.86	24.95	32.24		48.4623	25.3634	14	2	1	PPD-	3	No	No	No	No	1	0	4.04	1
166	32	Male	3240	2.28	4.85	7.42	27.2142	14	40.42	11.14		18.86	24.95	32.24		46.9308	25.3634	14	2	1	PPD-	3	No	No	No	No	1	0	4.04	1
166	40	Male	3240	2.28	4.85	7.42	27.2142	14	40.42	11.14		18.86	24.95	32.24			25.3634	14	2	1	PPD-	3	No	No	No	No	1	0	4.04	1
167	10	Female	2660	2.14	4.14	9.57	25.0021	13	37.71	10.19	14.23	18.14	24.19	34.35	38.03	44.9838	24.2409	11	0	0	PPD-	2	No	No	No	No	1	0	10.19	2
167	14	Female	2660	2.14	4.14	9.57	25.0021	13	37.71	10.19	14.23	18.14	24.19	34.35	38.03	28.3588	24.2409	11	0	0	PPD-	2	No	No	No	No	1	0	10.19	2
167	18	Female	2660	2.14	4.14	9.57	25.0021	13	37.71	10.19	14.23	18.14	24.19	34.35	38.03	20	24.2409	11	0	0	PPD-	2	No	No	No	No	1	0	10.19	2
167	24	Female	2660	2.14	4.14	9.57	25.0021	13	37.71	10.19	14.23	18.14	24.19	34.35	38.03	46.5867	24.2409	11	0	0	PPD-	2	No	No	No	No	1	0	10.19	2
167	32	Female	2660	2.14	4.14	9.57	25.0021	13	37.71	10.19	14.23	18.14	24.19	34.35	38.03	37.692	24.2409	11	0	0	PPD-	2	No	No	No	No	1	0	10.19	2
167	40	Female	2660	2.14	4.14	9.57	25.0021	13	37.71	10.19	14.23	18.14	24.19	34.35	38.03		24.2409	11	0	0	PPD-	2	No	No	No	No	1	0	10.19	2
168	10	Male	2990	2.14	4.28	7.99	33.6427	21	39.42	10.35	14.03	19.32	24.58			39.5773	30.6256	15	1	1	PPD-	1	No	No	No	No	1	0	10.35	2
168	14	Male	2990	2.14	4.28	7.99	33.6427	21	39.42	10.35	14.03	19.32	24.58			28.9192	30.6256	15	1	1	PPD-	1	No	No	No	No	1	0	10.35	2
168	18	Male	2990	2.14	4.28	7.99	33.6427	21	39.42	10.35	14.03	19.32	24.58			35.8242	30.6256	15	1	1	PPD-	1	No	No	No	No	1	0	10.35	2
168	24	Male	2990	2.14	4.28	7.99	33.6427	21	39.42	10.35	14.03	19.32	24.58			20	30.6256	15	1	1	PPD-	1	No	No	No	No	1	0	10.35	2
168	32	Male	2990	2.14	4.28	7.99	33.6427	21	39.42	10.35	14.03	19.32	24.58				30.6256	15	1	1	PPD-	1	No	No	No	No	1	0	10.35	2
168	40	Male	2990	2.14	4.28	7.99	33.6427	21	39.42	10.35	14.03	19.32	24.58				30.6256	15	1	1	PPD-	1	No	No	No	No	1	0	10.35	2
169	10	Female	2346	2.14	4.28		26.4586	14	37.42	10.12	14.03	18.37	26.66	34.25	41.05	50.2259	24.0958	14	11	11	PPD_Early		No	No	No	No	0	0	18.37	2
169	14	Female	2346	2.14	4.28		26.4586	14	37.42	10.12	14.03	18.37	26.66	34.25	41.05	51.0702	24.0958	14	11	11	PPD_Early		No	No	No	No	0	0	18.37	2
169	18	Female	2346	2.14	4.28		26.4586	14	37.42	10.12	14.03	18.37	26.66	34.25	41.05	53.1065	24.0958	14	11	11	PPD_Early		No	No	No	No	0	0	18.37	2
169	24	Female	2346	2.14	4.28		26.4586	14	37.42	10.12	14.03	18.37	26.66	34.25	41.05	55.1043	24.0958	14	11	11	PPD_Early		No	No	No	No	0	0	18.37	2
169	32	Female	2346	2.14	4.28		26.4586	14	37.42	10.12	14.03	18.37	26.66	34.25	41.05	51.4378	24.0958	14	11	11	PPD_Early		No	No	No	No	0	0	18.37	2
169	40	Female	2346	2.14	4.28		26.4586	14	37.42	10.12	14.03	18.37	26.66	34.25	41.05	52.909	24.0958	14	11	11	PPD_Early		No	No	No	No	0	0	18.37	2
170	10	Male	3258	2.28	4.99	9.57	37.3552	12	39	9.96		18.01	24.32	33.07	38.06	41.1492	37.848	14	0	0	PPD-	2	No	No	No	No	2+	0	4.43	1
170	14	Male	3258	2.28	4.99	9.57	37.3552	12	39	9.96		18.01	24.32	33.07	38.06		37.848	14	0	0	PPD-	2	No	No	No	No	2+	0	4.43	1
170	18	Male	3258	2.28	4.99	9.57	37.3552	12	39	9.96		18.01	24.32	33.07	38.06	43.1541	37.848	14	0	0	PPD-	2	No	No	No	No	2+	0	4.43	1
170	24	Male	3258	2.28	4.99	9.57	37.3552	12	39	9.96		18.01	24.32	33.07	38.06	53.3981	37.848	14	0	0	PPD-	2	No	No	No	No	2+	0	4.43	1
170	32	Male	3258	2.28	4.99	9.57	37.3552	12	39	9.96		18.01	24.32	33.07	38.06	45.2824	37.848	14	0	0	PPD-	2	No	No	No	No	2+	0	4.43	1
170	40	Male	3258	2.28	4.99	9.57	37.3552	12	39	9.96		18.01	24.32	33.07	38.06	42.335	37.848	14	0	0	PPD-	2	No	No	No	No	2+	0	4.43	1
171	10	Male	2602	2.14	4.14	8.14	36.6215	16	37.28	9.96		18.01				46.0006	30.6174	16	13	2	PPD_Early	3	No	No	No	No	1	0	4.2	1
171	14	Male	2602	2.14	4.14	8.14	36.6215	16	37.28	9.96		18.01					30.6174	16	13	2	PPD_Early	3	No	No	No	No	1	0	4.2	1
171	18	Male	2602	2.14	4.14	8.14	36.6215	16	37.28	9.96		18.01				39.4377	30.6174	16	13	2	PPD_Early	3	No	No	No	No	1	0	4.2	1
171	24	Male	2602	2.14	4.14	8.14	36.6215	16	37.28	9.96		18.01					30.6174	16	13	2	PPD_Early	3	No	No	No	No	1	0	4.2	1
171	32	Male	2602	2.14	4.14	8.14	36.6215	16	37.28	9.96		18.01					30.6174	16	13	2	PPD_Early	3	No	No	No	No	1	0	4.2	1
171	40	Male	2602	2.14	4.14	8.14	36.6215	16	37.28	9.96		18.01					30.6174	16	13	2	PPD_Early	3	No	No	No	No	1	0	4.2	1
172	10	Female	2798	2.14	4.99	11.28	36.3833	14	39.28	9.92	14.1	18.4	24.45	33.59	39.18	36.596	34.4559	12	1	1	PPD-	4	No	No	No	No	1	0	4.24	1
172	14	Female	2798	2.14	4.99	11.28	36.3833	14	39.28	9.92	14.1	18.4	24.45	33.59	39.18	28.6401	34.4559	12	1	1	PPD-	4	No	No	No	No	1	0	4.24	1
172	18	Female	2798	2.14	4.99	11.28	36.3833	14	39.28	9.92	14.1	18.4	24.45	33.59	39.18	41.9872	34.4559	12	1	1	PPD-	4	No	No	No	No	1	0	4.24	1
172	24	Female	2798	2.14	4.99	11.28	36.3833	14	39.28	9.92	14.1	18.4	24.45	33.59	39.18	45.9868	34.4559	12	1	1	PPD-	4	No	No	No	No	1	0	4.24	1
172	32	Female	2798	2.14	4.99	11.28	36.3833	14	39.28	9.92	14.1	18.4	24.45	33.59	39.18	47.183	34.4559	12	1	1	PPD-	4	No	No	No	No	1	0	4.24	1
172	40	Female	2798	2.14	4.99	11.28	36.3833	14	39.28	9.92	14.1	18.4	24.45	33.59	39.18	48.3142	34.4559	12	1	1	PPD-	4	No	No	No	No	1	0	4.24	1
173	10	Female	2872	2.14	4.14	8.14	33.1745	16	41	10.12	14.26	18.17	24.26	31.55	38.75	40.7434	24.8049	14	1	1	PPD-	0	No	No	No	No	0	0	14.26	2
173	14	Female	2872	2.14	4.14	8.14	33.1745	16	41	10.12	14.26	18.17	24.26	31.55	38.75	39.2129	24.8049	14	1	1	PPD-	0	No	No	No	No	0	0	14.26	2
173	18	Female	2872	2.14	4.14	8.14	33.1745	16	41	10.12	14.26	18.17	24.26	31.55	38.75	46.2768	24.8049	14	1	1	PPD-	0	No	No	No	No	0	0	14.26	2
173	24	Female	2872	2.14	4.14	8.14	33.1745	16	41	10.12	14.26	18.17	24.26	31.55	38.75	46.386	24.8049	14	1	1	PPD-	0	No	No	No	No	0	0	14.26	2
173	32	Female	2872	2.14	4.14	8.14	33.1745	16	41	10.12	14.26	18.17	24.26	31.55	38.75	54.1112	24.8049	14	1	1	PPD-	0	No	No	No	No	0	0	14.26	2
173	40	Female	2872	2.14	4.14	8.14	33.1745	16	41	10.12	14.26	18.17	24.26	31.55	38.75	41.2337	24.8049	14	1	1	PPD-	0	No	No	No	No	0	0	14.26	2
174	10	Male	3196	2.42	4.57	8.57	35.77	15	40.14	10.25	14.23	18.34	24.75	33.3	39.11	30.8775	36.23	16	2	0	PPD-	0	No	No	No	No	2+	0	18.34	2
174	14	Male	3196	2.42	4.57	8.57	35.77	15	40.14	10.25	14.23	18.34	24.75	33.3	39.11	58.0082	36.23	16	2	0	PPD-	0	No	No	No	No	2+	0	18.34	2
174	18	Male	3196	2.42	4.57	8.57	35.77	15	40.14	10.25	14.23	18.34	24.75	33.3	39.11	57.1106	36.23	16	2	0	PPD-	0	No	No	No	No	2+	0	18.34	2
174	24	Male	3196	2.42	4.57	8.57	35.77	15	40.14	10.25	14.23	18.34	24.75	33.3	39.11	48.8678	36.23	16	2	0	PPD-	0	No	No	No	No	2+	0	18.34	2
174	32	Male	3196	2.42	4.57	8.57	35.77	15	40.14	10.25	14.23	18.34	24.75	33.3	39.11	64.5465	36.23	16	2	0	PPD-	0	No	No	No	No	2+	0	18.34	2
174	40	Male	3196	2.42	4.57	8.57	35.77	15	40.14	10.25	14.23	18.34	24.75	33.3	39.11	66.4788	36.23	16	2	0	PPD-	0	No	No	No	No	2+	0	18.34	2
175	10	Male	2866	2.28	4.57		43.7481	12	38.57	10.02	14.33	18.11	24.29	35.56		50.852	35.8111	14	3	1	PPD-		No	No	No	No	1	0	0	0
175	14	Male	2866	2.28	4.57		43.7481	12	38.57	10.02	14.33	18.11	24.29	35.56		61.4883	35.8111	14	3	1	PPD-		No	No	No	No	1	0	0	0
175	18	Male	2866	2.28	4.57		43.7481	12	38.57	10.02	14.33	18.11	24.29	35.56		46.5723	35.8111	14	3	1	PPD-		No	No	No	No	1	0	0	0
175	24	Male	2866	2.28	4.57		43.7481	12	38.57	10.02	14.33	18.11	24.29	35.56		46.386	35.8111	14	3	1	PPD-		No	No	No	No	1	0	0	0
175	32	Male	2866	2.28	4.57		43.7481	12	38.57	10.02	14.33	18.11	24.29	35.56		46.4178	35.8111	14	3	1	PPD-		No	No	No	No	1	0	0	0
175	40	Male	2866	2.28	4.57		43.7481	12	38.57	10.02	14.33	18.11	24.29	35.56			35.8111	14	3	1	PPD-		No	No	No	No	1	0	0	0
176	10	Male	3090	2.28	5.42		26.5873	12	40.14	10.25	14.1	18.24	24.98	33.89	38.88	35.4176	27.0582	14	0	4	PPD-		No	No	No	No	2+	0	1.01	1
176	14	Male	3090	2.28	5.42		26.5873	12	40.14	10.25	14.1	18.24	24.98	33.89	38.88	58.2344	27.0582	14	0	4	PPD-		No	No	No	No	2+	0	1.01	1
176	18	Male	3090	2.28	5.42		26.5873	12	40.14	10.25	14.1	18.24	24.98	33.89	38.88	53.6996	27.0582	14	0	4	PPD-		No	No	No	No	2+	0	1.01	1
176	24	Male	3090	2.28	5.42		26.5873	12	40.14	10.25	14.1	18.24	24.98	33.89	38.88	38.08	27.0582	14	0	4	PPD-		No	No	No	No	2+	0	1.01	1
176	32	Male	3090	2.28	5.42		26.5873	12	40.14	10.25	14.1	18.24	24.98	33.89	38.88	32.7965	27.0582	14	0	4	PPD-		No	No	No	No	2+	0	1.01	1
176	40	Male	3090	2.28	5.42		26.5873	12	40.14	10.25	14.1	18.24	24.98	33.89	38.88	38.5	27.0582	14	0	4	PPD-		No	No	No	No	2+	0	1.01	1
177	10	Male	2948	3.14	4.14		33.7988	16	39.42	10.38		18.31	25.57	33.07	38.26	52.9234	29.1198	17	4	0	PPD-		No	No	No	No	0	0	10.38	2
177	14	Male	2948	3.14	4.14		33.7988	16	39.42	10.38		18.31	25.57	33.07	38.26		29.1198	17	4	0	PPD-		No	No	No	No	0	0	10.38	2
177	18	Male	2948	3.14	4.14		33.7988	16	39.42	10.38		18.31	25.57	33.07	38.26	57.1106	29.1198	17	4	0	PPD-		No	No	No	No	0	0	10.38	2
177	24	Male	2948	3.14	4.14		33.7988	16	39.42	10.38		18.31	25.57	33.07	38.26	60.9308	29.1198	17	4	0	PPD-		No	No	No	No	0	0	10.38	2
177	32	Male	2948	3.14	4.14		33.7988	16	39.42	10.38		18.31	25.57	33.07	38.26	64.9856	29.1198	17	4	0	PPD-		No	No	No	No	0	0	10.38	2
177	40	Male	2948	3.14	4.14		33.7988	16	39.42	10.38		18.31	25.57	33.07	38.26	57.5907	29.1198	17	4	0	PPD-		No	No	No	No	0	0	10.38	2
178	10	Female	3622	1.99	3.99	9.71	31.7782	12	38.28	10.15		18.11	24.78	33.07	38.56	54.9671	31.948	16	5	7	PPD-	2	No	No	No	No	1	0	4.17	1
178	14	Female	3622	1.99	3.99	9.71	31.7782	12	38.28	10.15		18.11	24.78	33.07	38.56		31.948	16	5	7	PPD-	2	No	No	No	No	1	0	4.17	1
178	18	Female	3622	1.99	3.99	9.71	31.7782	12	38.28	10.15		18.11	24.78	33.07	38.56	50.2862	31.948	16	5	7	PPD-	2	No	No	No	No	1	0	4.17	1
178	24	Female	3622	1.99	3.99	9.71	31.7782	12	38.28	10.15		18.11	24.78	33.07	38.56	55.8164	31.948	16	5	7	PPD-	2	No	No	No	No	1	0	4.17	1
178	32	Female	3622	1.99	3.99	9.71	31.7782	12	38.28	10.15		18.11	24.78	33.07	38.56	53.7266	31.948	16	5	7	PPD-	2	No	No	No	No	1	0	4.17	1
178	40	Female	3622	1.99	3.99	9.71	31.7782	12	38.28	10.15		18.11	24.78	33.07	38.56	49.3058	31.948	16	5	7	PPD-	2	No	No	No	No	1	0	4.17	1
179	10	Male	1838	2.14	4.14	8.14	43.3895	12	37.42	9.92	14.23	18.9	23.89	31.36	38.65	41.564	38.4066	14	4	1	PPD-	1	No	No	No	No	2+	0	4.14	1
179	14	Male	1838	2.14	4.14	8.14	43.3895	12	37.42	9.92	14.23	18.9	23.89	31.36	38.65	39.4773	38.4066	14	4	1	PPD-	1	No	No	No	No	2+	0	4.14	1
179	18	Male	1838	2.14	4.14	8.14	43.3895	12	37.42	9.92	14.23	18.9	23.89	31.36	38.65		38.4066	14	4	1	PPD-	1	No	No	No	No	2+	0	4.14	1
179	24	Male	1838	2.14	4.14	8.14	43.3895	12	37.42	9.92	14.23	18.9	23.89	31.36	38.65	20	38.4066	14	4	1	PPD-	1	No	No	No	No	2+	0	4.14	1
179	32	Male	1838	2.14	4.14	8.14	43.3895	12	37.42	9.92	14.23	18.9	23.89	31.36	38.65	25.0185	38.4066	14	4	1	PPD-	1	No	No	No	No	2+	0	4.14	1
179	40	Male	1838	2.14	4.14	8.14	43.3895	12	37.42	9.92	14.23	18.9	23.89	31.36	38.65	20.7249	38.4066	14	4	1	PPD-	1	No	No	No	No	2+	0	4.14	1
180	10	Male	3258	1.99	4.14	8.14	25.7029	16	38.85	10.05	14.36	18.73	24.78	34.08	39.87	50.2259	26.8419	12	3	3	PPD-	2	No	No	No	No	1	0	6.77	2
180	14	Male	3258	1.99	4.14	8.14	25.7029	16	38.85	10.05	14.36	18.73	24.78	34.08	39.87	46.3818	26.8419	12	3	3	PPD-	2	No	No	No	No	1	0	6.77	2
180	18	Male	3258	1.99	4.14	8.14	25.7029	16	38.85	10.05	14.36	18.73	24.78	34.08	39.87	44.8382	26.8419	12	3	3	PPD-	2	No	No	No	No	1	0	6.77	2
180	24	Male	3258	1.99	4.14	8.14	25.7029	16	38.85	10.05	14.36	18.73	24.78	34.08	39.87	38.4449	26.8419	12	3	3	PPD-	2	No	No	No	No	1	0	6.77	2
180	32	Male	3258	1.99	4.14	8.14	25.7029	16	38.85	10.05	14.36	18.73	24.78	34.08	39.87	49.0499	26.8419	12	3	3	PPD-	2	No	No	No	No	1	0	6.77	2
180	40	Male	3258	1.99	4.14	8.14	25.7029	16	38.85	10.05	14.36	18.73	24.78	34.08	39.87	49.7122	26.8419	12	3	3	PPD-	2	No	No	No	No	1	0	6.77	2
181	10	Male	3134	2.71	6.99		36.9281	12	41.14	10.97		18.67				37.451	37.6427	12	5	4	PPD-		No	No	No	No	2+	0	1.31	1
181	14	Male	3134	2.71	6.99		36.9281	12	41.14	10.97		18.67					37.6427	12	5	4	PPD-		No	No	No	No	2+	0	1.31	1
181	18	Male	3134	2.71	6.99		36.9281	12	41.14	10.97		18.67				33.7404	37.6427	12	5	4	PPD-		No	No	No	No	2+	0	1.31	1
181	24	Male	3134	2.71	6.99		36.9281	12	41.14	10.97		18.67					37.6427	12	5	4	PPD-		No	No	No	No	2+	0	1.31	1
181	32	Male	3134	2.71	6.99		36.9281	12	41.14	10.97		18.67					37.6427	12	5	4	PPD-		No	No	No	No	2+	0	1.31	1
181	40	Male	3134	2.71	6.99		36.9281	12	41.14	10.97		18.67					37.6427	12	5	4	PPD-		No	No	No	No	2+	0	1.31	1
182	10	Male	2636	2.85	5.57	9.99	31.2005	16	36.28	11.01	14.26	20.51	25.31	34.08	40.07	49.5046	31.0089	16	2	0	PPD-	1	No	No	No	No	1	0	20.51	2
182	14	Male	2636	2.85	5.57	9.99	31.2005	16	36.28	11.01	14.26	20.51	25.31	34.08	40.07	42.9255	31.0089	16	2	0	PPD-	1	No	No	No	No	1	0	20.51	2
182	18	Male	2636	2.85	5.57	9.99	31.2005	16	36.28	11.01	14.26	20.51	25.31	34.08	40.07	32.847	31.0089	16	2	0	PPD-	1	No	No	No	No	1	0	20.51	2
182	24	Male	2636	2.85	5.57	9.99	31.2005	16	36.28	11.01	14.26	20.51	25.31	34.08	40.07	40.9793	31.0089	16	2	0	PPD-	1	No	No	No	No	1	0	20.51	2
182	32	Male	2636	2.85	5.57	9.99	31.2005	16	36.28	11.01	14.26	20.51	25.31	34.08	40.07	35.2535	31.0089	16	2	0	PPD-	1	No	No	No	No	1	0	20.51	2
182	40	Male	2636	2.85	5.57	9.99	31.2005	16	36.28	11.01	14.26	20.51	25.31	34.08	40.07	29.0376	31.0089	16	2	0	PPD-	1	No	No	No	No	1	0	20.51	2
183	10	Female	3004	2.14	4.28	7.99	33.0787	16	40	10.22	14.36	17.52	23.57	33.95	39.05	40.3463	30.0479	12	0	5	PPD-	3	No	No	No	No	1	0	14.36	2
183	14	Female	3004	2.14	4.28	7.99	33.0787	16	40	10.22	14.36	17.52	23.57	33.95	39.05	50.1002	30.0479	12	0	5	PPD-	3	No	No	No	No	1	0	14.36	2
183	18	Female	3004	2.14	4.28	7.99	33.0787	16	40	10.22	14.36	17.52	23.57	33.95	39.05	20	30.0479	12	0	5	PPD-	3	No	No	No	No	1	0	14.36	2
183	24	Female	3004	2.14	4.28	7.99	33.0787	16	40	10.22	14.36	17.52	23.57	33.95	39.05	47.8069	30.0479	12	0	5	PPD-	3	No	No	No	No	1	0	14.36	2
183	32	Female	3004	2.14	4.28	7.99	33.0787	16	40	10.22	14.36	17.52	23.57	33.95	39.05	51.9964	30.0479	12	0	5	PPD-	3	No	No	No	No	1	0	14.36	2
183	40	Female	3004	2.14	4.28	7.99	33.0787	16	40	10.22	14.36	17.52	23.57	33.95	39.05	53.7926	30.0479	12	0	5	PPD-	3	No	No	No	No	1	0	14.36	2
184	10	Female	2964	2.14	4.14	9.28	31.7974	16	39.57	10.02	14.33	18.01	24.22	33.76	39.05	36.2978	25.41	12	2	0	PPD-	1	No	No	No	No	0	0	18.01	2
184	14	Female	2964	2.14	4.14	9.28	31.7974	16	39.57	10.02	14.33	18.01	24.22	33.76	39.05	28.0752	25.41	12	2	0	PPD-	1	No	No	No	No	0	0	18.01	2
184	18	Female	2964	2.14	4.14	9.28	31.7974	16	39.57	10.02	14.33	18.01	24.22	33.76	39.05	20	25.41	12	2	0	PPD-	1	No	No	No	No	0	0	18.01	2
184	24	Female	2964	2.14	4.14	9.28	31.7974	16	39.57	10.02	14.33	18.01	24.22	33.76	39.05	43.0746	25.41	12	2	0	PPD-	1	No	No	No	No	0	0	18.01	2
184	32	Female	2964	2.14	4.14	9.28	31.7974	16	39.57	10.02	14.33	18.01	24.22	33.76	39.05	44.0485	25.41	12	2	0	PPD-	1	No	No	No	No	0	0	18.01	2
184	40	Female	2964	2.14	4.14	9.28	31.7974	16	39.57	10.02	14.33	18.01	24.22	33.76	39.05	35.7723	25.41	12	2	0	PPD-	1	No	No	No	No	0	0	18.01	2
185	10	Female	3370	1.99	4.28	8.14	39.9535	16	40.71	9.66	12.29	17.75	23.07			52.8561	37.191	16	1	1	PPD-	1	No	No	No	No	1	0	9.66	2
185	14	Female	3370	1.99	4.28	8.14	39.9535	16	40.71	9.66	12.29	17.75	23.07				37.191	16	1	1	PPD-	1	No	No	No	No	1	0	9.66	2
185	18	Female	3370	1.99	4.28	8.14	39.9535	16	40.71	9.66	12.29	17.75	23.07			54.9178	37.191	16	1	1	PPD-	1	No	No	No	No	1	0	9.66	2
185	24	Female	3370	1.99	4.28	8.14	39.9535	16	40.71	9.66	12.29	17.75	23.07			41.7098	37.191	16	1	1	PPD-	1	No	No	No	No	1	0	9.66	2
185	32	Female	3370	1.99	4.28	8.14	39.9535	16	40.71	9.66	12.29	17.75	23.07				37.191	16	1	1	PPD-	1	No	No	No	No	1	0	9.66	2
185	40	Female	3370	1.99	4.28	8.14	39.9535	16	40.71	9.66	12.29	17.75	23.07				37.191	16	1	1	PPD-	1	No	No	No	No	1	0	9.66	2
186	10	Female	2994	2.28	4.28	8.28	23.8494	12	38.14	9.96	14.06	18.21	23.7	32.08	38.06		23.5537	14	3	1	PPD-	6	No	No	No	No	0	0	9.96	2
186	14	Female	2994	2.28	4.28	8.28	23.8494	12	38.14	9.96	14.06	18.21	23.7	32.08	38.06	28.6401	23.5537	14	3	1	PPD-	6	No	No	No	No	0	0	9.96	2
186	18	Female	2994	2.28	4.28	8.28	23.8494	12	38.14	9.96	14.06	18.21	23.7	32.08	38.06	49.9882	23.5537	14	3	1	PPD-	6	No	No	No	No	0	0	9.96	2
186	24	Female	2994	2.28	4.28	8.28	23.8494	12	38.14	9.96	14.06	18.21	23.7	32.08	38.06	44.0616	23.5537	14	3	1	PPD-	6	No	No	No	No	0	0	9.96	2
186	32	Female	2994	2.28	4.28	8.28	23.8494	12	38.14	9.96	14.06	18.21	23.7	32.08	38.06	41.3602	23.5537	14	3	1	PPD-	6	No	No	No	No	0	0	9.96	2
186	40	Female	2994	2.28	4.28	8.28	23.8494	12	38.14	9.96	14.06	18.21	23.7	32.08	38.06	50.1393	23.5537	14	3	1	PPD-	6	No	No	No	No	0	0	9.96	2
187	10	Male	2584	2.14	4.14	8.14	38.1218	16	38.14	10.15						40.7434	33.5414	14	4	2	PPD-	5	No	No	No	No	1	0	10.15	2
187	14	Male	2584	2.14	4.14	8.14	38.1218	16	38.14	10.15							33.5414	14	4	2	PPD-	5	No	No	No	No	1	0	10.15	2
187	18	Male	2584	2.14	4.14	8.14	38.1218	16	38.14	10.15							33.5414	14	4	2	PPD-	5	No	No	No	No	1	0	10.15	2
187	24	Male	2584	2.14	4.14	8.14	38.1218	16	38.14	10.15							33.5414	14	4	2	PPD-	5	No	No	No	No	1	0	10.15	2
187	32	Male	2584	2.14	4.14	8.14	38.1218	16	38.14	10.15							33.5414	14	4	2	PPD-	5	No	No	No	No	1	0	10.15	2
187	40	Male	2584	2.14	4.14	8.14	38.1218	16	38.14	10.15							33.5414	14	4	2	PPD-	5	No	No	No	No	1	0	10.15	2
188	10	Male	2736	2.14	3.71	8.28	32.4983	9	38.28	10.12		18.7	23.76	32.31	38.39	50.2259	29.8453	12	1	0	PPD-	1	No	No	Yes	Yes	1	0	0.88	1
188	14	Male	2736	2.14	3.71	8.28	32.4983	9	38.28	10.12		18.7	23.76	32.31	38.39		29.8453	12	1	0	PPD-	1	No	No	Yes	Yes	1	0	0.88	1
188	18	Male	2736	2.14	3.71	8.28	32.4983	9	38.28	10.12		18.7	23.76	32.31	38.39		29.8453	12	1	0	PPD-	1	No	No	Yes	Yes	1	0	0.88	1
188	24	Male	2736	2.14	3.71	8.28	32.4983	9	38.28	10.12		18.7	23.76	32.31	38.39	26.1894	29.8453	12	1	0	PPD-	1	No	No	Yes	Yes	1	0	0.88	1
188	32	Male	2736	2.14	3.71	8.28	32.4983	9	38.28	10.12		18.7	23.76	32.31	38.39	26.6852	29.8453	12	1	0	PPD-	1	No	No	Yes	Yes	1	0	0.88	1
188	40	Male	2736	2.14	3.71	8.28	32.4983	9	38.28	10.12		18.7	23.76	32.31	38.39	34.085	29.8453	12	1	0	PPD-	1	No	No	Yes	Yes	1	0	0.88	1
189	10	Female	2866	2.14	3.99	8.14	32.7447	16	40.42	10.32	14.13	18.5	24.95	35.3	41.28	39.9577	33.3963	16	0	0	PPD-	1	No	No	No	No	1	0	14.13	2
189	14	Female	2866	2.14	3.99	8.14	32.7447	16	40.42	10.32	14.13	18.5	24.95	35.3	41.28	28.6401	33.3963	16	0	0	PPD-	1	No	No	No	No	1	0	14.13	2
189	18	Female	2866	2.14	3.99	8.14	32.7447	16	40.42	10.32	14.13	18.5	24.95	35.3	41.28	34.2938	33.3963	16	0	0	PPD-	1	No	No	No	No	1	0	14.13	2
189	24	Female	2866	2.14	3.99	8.14	32.7447	16	40.42	10.32	14.13	18.5	24.95	35.3	41.28	45.0015	33.3963	16	0	0	PPD-	1	No	No	No	No	1	0	14.13	2
189	32	Female	2866	2.14	3.99	8.14	32.7447	16	40.42	10.32	14.13	18.5	24.95	35.3	41.28	57.7419	33.3963	16	0	0	PPD-	1	No	No	No	No	1	0	14.13	2
189	40	Female	2866	2.14	3.99	8.14	32.7447	16	40.42	10.32	14.13	18.5	24.95	35.3	41.28	49.8828	33.3963	16	0	0	PPD-	1	No	No	No	No	1	0	14.13	2
190	10	Male	3038	1.42	3.42		19.6194	9	39	10.22	13.97	18.63	25.24	33.07	38.19	31.0712	27.9069	11	4	3	PPD-		No	No	No	No	0	0	1.08	1
190	14	Male	3038	1.42	3.42		19.6194	9	39	10.22	13.97	18.63	25.24	33.07	38.19	39.9947	27.9069	11	4	3	PPD-		No	No	No	No	0	0	1.08	1
190	18	Male	3038	1.42	3.42		19.6194	9	39	10.22	13.97	18.63	25.24	33.07	38.19	34.0159	27.9069	11	4	3	PPD-		No	No	No	No	0	0	1.08	1
190	24	Male	3038	1.42	3.42		19.6194	9	39	10.22	13.97	18.63	25.24	33.07	38.19	37.7188	27.9069	11	4	3	PPD-		No	No	No	No	0	0	1.08	1
190	32	Male	3038	1.42	3.42		19.6194	9	39	10.22	13.97	18.63	25.24	33.07	38.19	36.8382	27.9069	11	4	3	PPD-		No	No	No	No	0	0	1.08	1
190	40	Male	3038	1.42	3.42		19.6194	9	39	10.22	13.97	18.63	25.24	33.07	38.19	36.9803	27.9069	11	4	3	PPD-		No	No	No	No	0	0	1.08	1
191	10	Female	3182	2.85	4.42	10.28	29.9795	14	38.85	10.94	15.51		22.74	34.68	43.35	54.0945	29.0842	16	14	8	PPD_Early	0	No	Yes	Yes	Yes	0	0	15.51	2
191	14	Female	3182	2.85	4.42	10.28	29.9795	14	38.85	10.94	15.51		22.74	34.68	43.35	47.0677	29.0842	16	14	8	PPD_Early	0	No	Yes	Yes	Yes	0	0	15.51	2
191	18	Female	3182	2.85	4.42	10.28	29.9795	14	38.85	10.94	15.51		22.74	34.68	43.35		29.0842	16	14	8	PPD_Early	0	No	Yes	Yes	Yes	0	0	15.51	2
191	24	Female	3182	2.85	4.42	10.28	29.9795	14	38.85	10.94	15.51		22.74	34.68	43.35	53.2855	29.0842	16	14	8	PPD_Early	0	No	Yes	Yes	Yes	0	0	15.51	2
191	32	Female	3182	2.85	4.42	10.28	29.9795	14	38.85	10.94	15.51		22.74	34.68	43.35	53.4356	29.0842	16	14	8	PPD_Early	0	No	Yes	Yes	Yes	0	0	15.51	2
191	40	Female	3182	2.85	4.42	10.28	29.9795	14	38.85	10.94	15.51		22.74	34.68	43.35	46.486	29.0842	16	14	8	PPD_Early	0	No	Yes	Yes	Yes	0	0	15.51	2
192	10	Female	2372	2.14	4.14	8.14	25.2868	9	37.28	10.45	14.85	18.6	25.37	33.85	40.3	57.3721	24.2491	14	4	3	PPD-	1	No	No	No	No	0	0	1.11	1
192	14	Female	2372	2.14	4.14	8.14	25.2868	9	37.28	10.45	14.85	18.6	25.37	33.85	40.3	56.2602	24.2491	14	4	3	PPD-	1	No	No	No	No	0	0	1.11	1
192	18	Female	2372	2.14	4.14	8.14	25.2868	9	37.28	10.45	14.85	18.6	25.37	33.85	40.3	52.524	24.2491	14	4	3	PPD-	1	No	No	No	No	0	0	1.11	1
192	24	Female	2372	2.14	4.14	8.14	25.2868	9	37.28	10.45	14.85	18.6	25.37	33.85	40.3	47.6586	24.2491	14	4	3	PPD-	1	No	No	No	No	0	0	1.11	1
192	32	Female	2372	2.14	4.14	8.14	25.2868	9	37.28	10.45	14.85	18.6	25.37	33.85	40.3	55.1487	24.2491	14	4	3	PPD-	1	No	No	No	No	0	0	1.11	1
192	40	Female	2372	2.14	4.14	8.14	25.2868	9	37.28	10.45	14.85	18.6	25.37	33.85	40.3	51.5811	24.2491	14	4	3	PPD-	1	No	No	No	No	0	0	1.11	1
193	10	Male	3290	2.14	4.71	8.28	34.4723	12	40.57	9.99	14.16	18.11	24.26			41.1492	25.922	14	3	2	PPD-	2	No	No	No	No	0	0	6.04	2
193	14	Male	3290	2.14	4.71	8.28	34.4723	12	40.57	9.99	14.16	18.11	24.26			43.1835	25.922	14	3	2	PPD-	2	No	No	No	No	0	0	6.04	2
193	18	Male	3290	2.14	4.71	8.28	34.4723	12	40.57	9.99	14.16	18.11	24.26			28.0029	25.922	14	3	2	PPD-	2	No	No	No	No	0	0	6.04	2
193	24	Male	3290	2.14	4.71	8.28	34.4723	12	40.57	9.99	14.16	18.11	24.26			21.8435	25.922	14	3	2	PPD-	2	No	No	No	No	0	0	6.04	2
193	32	Male	3290	2.14	4.71	8.28	34.4723	12	40.57	9.99	14.16	18.11	24.26				25.922	14	3	2	PPD-	2	No	No	No	No	0	0	6.04	2
193	40	Male	3290	2.14	4.71	8.28	34.4723	12	40.57	9.99	14.16	18.11	24.26				25.922	14	3	2	PPD-	2	No	No	No	No	0	0	6.04	2
194	10	Male	3500	2.28	4.14	8.85	43.6413	16	39.42	10.02	14.2	18.67	24.52	33.3	39.15	41.1492	39.4168	18	5	10	PPD_Late	4	Yes	Yes	No	No	1	0	14.2	2
194	14	Male	3500	2.28	4.14	8.85	43.6413	16	39.42	10.02	14.2	18.67	24.52	33.3	39.15	32.0649	39.4168	18	5	10	PPD_Late	4	Yes	Yes	No	No	1	0	14.2	2
194	18	Male	3500	2.28	4.14	8.85	43.6413	16	39.42	10.02	14.2	18.67	24.52	33.3	39.15	52.2366	39.4168	18	5	10	PPD_Late	4	Yes	Yes	No	No	1	0	14.2	2
194	24	Male	3500	2.28	4.14	8.85	43.6413	16	39.42	10.02	14.2	18.67	24.52	33.3	39.15	52.9743	39.4168	18	5	10	PPD_Late	4	Yes	Yes	No	No	1	0	14.2	2
194	32	Male	3500	2.28	4.14	8.85	43.6413	16	39.42	10.02	14.2	18.67	24.52	33.3	39.15	44.9258	39.4168	18	5	10	PPD_Late	4	Yes	Yes	No	No	1	0	14.2	2
194	40	Male	3500	2.28	4.14	8.85	43.6413	16	39.42	10.02	14.2	18.67	24.52	33.3	39.15	48.3142	39.4168	18	5	10	PPD_Late	4	Yes	Yes	No	No	1	0	14.2	2
195	10	Female	2950	2.14	3.99	8.28	36.95	12	37.14		14.36	18.11	25.6		38.49		36.0767	12	1	5	PPD-	1	No	No	No	No	2+	0	3.74	1
195	14	Female	2950	2.14	3.99	8.28	36.95	12	37.14		14.36	18.11	25.6		38.49	57.5371	36.0767	12	1	5	PPD-	1	No	No	No	No	2+	0	3.74	1
195	18	Female	2950	2.14	3.99	8.28	36.95	12	37.14		14.36	18.11	25.6		38.49	54.0001	36.0767	12	1	5	PPD-	1	No	No	No	No	2+	0	3.74	1
195	24	Female	2950	2.14	3.99	8.28	36.95	12	37.14		14.36	18.11	25.6		38.49	50.6779	36.0767	12	1	5	PPD-	1	No	No	No	No	2+	0	3.74	1
195	32	Female	2950	2.14	3.99	8.28	36.95	12	37.14		14.36	18.11	25.6		38.49		36.0767	12	1	5	PPD-	1	No	No	No	No	2+	0	3.74	1
195	40	Female	2950	2.14	3.99	8.28	36.95	12	37.14		14.36	18.11	25.6		38.49	46.8827	36.0767	12	1	5	PPD-	1	No	No	No	No	2+	0	3.74	1
196	10	Male	3356	2.28	4.14	8.14	32.3614	14	39	10.25	16.37	19.59	24.55	30.17	37.9	53.578	27.4114	15	1	1	PPD-	1	No	No	No	No	0	0	10.25	2
196	14	Male	3356	2.28	4.14	8.14	32.3614	14	39	10.25	16.37	19.59	24.55	30.17	37.9	59.3474	27.4114	15	1	1	PPD-	1	No	No	No	No	0	0	10.25	2
196	18	Male	3356	2.28	4.14	8.14	32.3614	14	39	10.25	16.37	19.59	24.55	30.17	37.9	64.4745	27.4114	15	1	1	PPD-	1	No	No	No	No	0	0	10.25	2
196	24	Male	3356	2.28	4.14	8.14	32.3614	14	39	10.25	16.37	19.59	24.55	30.17	37.9	59.9618	27.4114	15	1	1	PPD-	1	No	No	No	No	0	0	10.25	2
196	32	Male	3356	2.28	4.14	8.14	32.3614	14	39	10.25	16.37	19.59	24.55	30.17	37.9	80	27.4114	15	1	1	PPD-	1	No	No	No	No	0	0	10.25	2
196	40	Male	3356	2.28	4.14	8.14	32.3614	14	39	10.25	16.37	19.59	24.55	30.17	37.9	60.9056	27.4114	15	1	1	PPD-	1	No	No	No	No	0	0	10.25	2
197	10	Male	2540	2.14	4.14	7.14	40.2574	12	38.71	10.15	14.49	18.44	24.52	33.03	38.56	40.7434	37.3634	13	9	21	PPD_Early	5	No	No	No	No	1	0	4.14	1
197	14	Male	2540	2.14	4.14	7.14	40.2574	12	38.71	10.15	14.49	18.44	24.52	33.03	38.56	53.5687	37.3634	13	9	21	PPD_Early	5	No	No	No	No	1	0	4.14	1
197	18	Male	2540	2.14	4.14	7.14	40.2574	12	38.71	10.15	14.49	18.44	24.52	33.03	38.56	53.1065	37.3634	13	9	21	PPD_Early	5	No	No	No	No	1	0	4.14	1
197	24	Male	2540	2.14	4.14	7.14	40.2574	12	38.71	10.15	14.49	18.44	24.52	33.03	38.56	49.4805	37.3634	13	9	21	PPD_Early	5	No	No	No	No	1	0	4.14	1
197	32	Male	2540	2.14	4.14	7.14	40.2574	12	38.71	10.15	14.49	18.44	24.52	33.03	38.56	42.6412	37.3634	13	9	21	PPD_Early	5	No	No	No	No	1	0	4.14	1
197	40	Male	2540	2.14	4.14	7.14	40.2574	12	38.71	10.15	14.49	18.44	24.52	33.03	38.56	51.892	37.3634	13	9	21	PPD_Early	5	No	No	No	No	1	0	4.14	1
198	10	Female	3142	2.14	3.99	8.71	33.8261	16	40.28	9.96	14.13	18.04	24.26	33.49	38.92	41.1492	27.8604	12	1	1	PPD-	1	No	No	No	No	2+	0	9.96	2
198	14	Female	3142	2.14	3.99	8.71	33.8261	16	40.28	9.96	14.13	18.04	24.26	33.49	38.92	54.5351	27.8604	12	1	1	PPD-	1	No	No	No	No	2+	0	9.96	2
198	18	Female	3142	2.14	3.99	8.71	33.8261	16	40.28	9.96	14.13	18.04	24.26	33.49	38.92	61.7362	27.8604	12	1	1	PPD-	1	No	No	No	No	2+	0	9.96	2
198	24	Female	3142	2.14	3.99	8.71	33.8261	16	40.28	9.96	14.13	18.04	24.26	33.49	38.92	56.9042	27.8604	12	1	1	PPD-	1	No	No	No	No	2+	0	9.96	2
198	32	Female	3142	2.14	3.99	8.71	33.8261	16	40.28	9.96	14.13	18.04	24.26	33.49	38.92	61.3217	27.8604	12	1	1	PPD-	1	No	No	No	No	2+	0	9.96	2
198	40	Female	3142	2.14	3.99	8.71	33.8261	16	40.28	9.96	14.13	18.04	24.26	33.49	38.92	59.1181	27.8604	12	1	1	PPD-	1	No	No	No	No	2+	0	9.96	2
199	10	Male	2426	2.14	5.14	8.14	38.3956	15	37.28	10.28	14.23	18.57	24.12	32.93	38.42	53.578	37.8535	14	0	0	PPD-	0	No	No	No	No	1	0	1.51	1
199	14	Male	2426	2.14	5.14	8.14	38.3956	15	37.28	10.28	14.23	18.57	24.12	32.93	38.42	39.4773	37.8535	14	0	0	PPD-	0	No	No	No	No	1	0	1.51	1
199	18	Male	2426	2.14	5.14	8.14	38.3956	15	37.28	10.28	14.23	18.57	24.12	32.93	38.42	41.4191	37.8535	14	0	0	PPD-	0	No	No	No	No	1	0	1.51	1
199	24	Male	2426	2.14	5.14	8.14	38.3956	15	37.28	10.28	14.23	18.57	24.12	32.93	38.42	53.8239	37.8535	14	0	0	PPD-	0	No	No	No	No	1	0	1.51	1
199	32	Male	2426	2.14	5.14	8.14	38.3956	15	37.28	10.28	14.23	18.57	24.12	32.93	38.42	59.7768	37.8535	14	0	0	PPD-	0	No	No	No	No	1	0	1.51	1
199	40	Male	2426	2.14	5.14	8.14	38.3956	15	37.28	10.28	14.23	18.57	24.12	32.93	38.42	49.6383	37.8535	14	0	0	PPD-	0	No	No	No	No	1	0	1.51	1
200	10	Male	2488	2.28	4.28	8.99	28.9117	12	38.85	10.25	14.2	18.27	24.03	33.49	40.92	39.9577	28.1287	12	3	3	PPD-	1	No	No	No	No	0	0	1.28	1
200	14	Male	2488	2.28	4.28	8.99	28.9117	12	38.85	10.25	14.2	18.27	24.03	33.49	40.92	46.8897	28.1287	12	3	3	PPD-	1	No	No	No	No	0	0	1.28	1
200	18	Male	2488	2.28	4.28	8.99	28.9117	12	38.85	10.25	14.2	18.27	24.03	33.49	40.92	45.9839	28.1287	12	3	3	PPD-	1	No	No	No	No	0	0	1.28	1
200	24	Male	2488	2.28	4.28	8.99	28.9117	12	38.85	10.25	14.2	18.27	24.03	33.49	40.92	50.5139	28.1287	12	3	3	PPD-	1	No	No	No	No	0	0	1.28	1
200	32	Male	2488	2.28	4.28	8.99	28.9117	12	38.85	10.25	14.2	18.27	24.03	33.49	40.92	47.364	28.1287	12	3	3	PPD-	1	No	No	No	No	0	0	1.28	1
200	40	Male	2488	2.28	4.28	8.99	28.9117	12	38.85	10.25	14.2	18.27	24.03	33.49	40.92	48.0424	28.1287	12	3	3	PPD-	1	No	No	No	No	0	0	1.28	1
201	10	Male	2800	1.14	3.14	9.14	29.4319	12	37.57	10.05	14.79	19.98	24.12	33.79	40	59.7084	35.3484	16	0	0	PPD-	1	No	No	No	No	1	0	10.05	2
201	14	Male	2800	1.14	3.14	9.14	29.4319	12	37.57	10.05	14.79	19.98	24.12	33.79	40	64.0003	35.3484	16	0	0	PPD-	1	No	No	No	No	1	0	10.05	2
201	18	Male	2800	1.14	3.14	9.14	29.4319	12	37.57	10.05	14.79	19.98	24.12	33.79	40	52.3913	35.3484	16	0	0	PPD-	1	No	No	No	No	1	0	10.05	2
201	24	Male	2800	1.14	3.14	9.14	29.4319	12	37.57	10.05	14.79	19.98	24.12	33.79	40	57.3418	35.3484	16	0	0	PPD-	1	No	No	No	No	1	0	10.05	2
201	32	Male	2800	1.14	3.14	9.14	29.4319	12	37.57	10.05	14.79	19.98	24.12	33.79	40	46.8235	35.3484	16	0	0	PPD-	1	No	No	No	No	1	0	10.05	2
201	40	Male	2800	1.14	3.14	9.14	29.4319	12	37.57	10.05	14.79	19.98	24.12	33.79	40	52.0906	35.3484	16	0	0	PPD-	1	No	No	No	No	1	0	10.05	2
202	10	Male	3160	2.14	4.14	8.57	30.6721	16	37.85	10.02	14.59	18.11	25.57	33.03	39.74	41.1492	25.1417	12	1	0	PPD-	1	Yes	Yes	No	No	1	0	10.02	2
202	14	Male	3160	2.14	4.14	8.57	30.6721	16	37.85	10.02	14.59	18.11	25.57	33.03	39.74	49.5849	25.1417	12	1	0	PPD-	1	Yes	Yes	No	No	1	0	10.02	2
202	18	Male	3160	2.14	4.14	8.57	30.6721	16	37.85	10.02	14.59	18.11	25.57	33.03	39.74	20.5752	25.1417	12	1	0	PPD-	1	Yes	Yes	No	No	1	0	10.02	2
202	24	Male	3160	2.14	4.14	8.57	30.6721	16	37.85	10.02	14.59	18.11	25.57	33.03	39.74	37.0074	25.1417	12	1	0	PPD-	1	Yes	Yes	No	No	1	0	10.02	2
202	32	Male	3160	2.14	4.14	8.57	30.6721	16	37.85	10.02	14.59	18.11	25.57	33.03	39.74		25.1417	12	1	0	PPD-	1	Yes	Yes	No	No	1	0	10.02	2
202	40	Male	3160	2.14	4.14	8.57	30.6721	16	37.85	10.02	14.59	18.11	25.57	33.03	39.74	32.1679	25.1417	12	1	0	PPD-	1	Yes	Yes	No	No	1	0	10.02	2
203	10	Female	3210	2.28	4.14	8.57	34.141	12	37.71	10.15	14.29	19.13	24.68	33.46	38.23	40.7434	29.7796	14	0	1	PPD-	3	Yes	Yes	No	No	1	0	14.29	2
203	14	Female	3210	2.28	4.14	8.57	34.141	12	37.71	10.15	14.29	19.13	24.68	33.46	38.23	50.3506	29.7796	14	0	1	PPD-	3	Yes	Yes	No	No	1	0	14.29	2
203	18	Female	3210	2.28	4.14	8.57	34.141	12	37.71	10.15	14.29	19.13	24.68	33.46	38.23	43.7327	29.7796	14	0	1	PPD-	3	Yes	Yes	No	No	1	0	14.29	2
203	24	Female	3210	2.28	4.14	8.57	34.141	12	37.71	10.15	14.29	19.13	24.68	33.46	38.23	45.5905	29.7796	14	0	1	PPD-	3	Yes	Yes	No	No	1	0	14.29	2
203	32	Female	3210	2.28	4.14	8.57	34.141	12	37.71	10.15	14.29	19.13	24.68	33.46	38.23	44.5724	29.7796	14	0	1	PPD-	3	Yes	Yes	No	No	1	0	14.29	2
203	40	Female	3210	2.28	4.14	8.57	34.141	12	37.71	10.15	14.29	19.13	24.68	33.46	38.23	47.3736	29.7796	14	0	1	PPD-	3	Yes	Yes	No	No	1	0	14.29	2
204	10	Female	2780	2.14	4.14	8.14	27.2389	14	39.14	10.15	14.03	18.63	24.16	32.44	38.16	54.9671	28.5147	15	5	1	PPD-	3	No	No	No	No	0	0	10.15	2
204	14	Female	2780	2.14	4.14	8.14	27.2389	14	39.14	10.15	14.03	18.63	24.16	32.44	38.16	39.9947	28.5147	15	5	1	PPD-	3	No	No	No	No	0	0	10.15	2
204	18	Female	2780	2.14	4.14	8.14	27.2389	14	39.14	10.15	14.03	18.63	24.16	32.44	38.16	48.8224	28.5147	15	5	1	PPD-	3	No	No	No	No	0	0	10.15	2
204	24	Female	2780	2.14	4.14	8.14	27.2389	14	39.14	10.15	14.03	18.63	24.16	32.44	38.16	57.1228	28.5147	15	5	1	PPD-	3	No	No	No	No	0	0	10.15	2
204	32	Female	2780	2.14	4.14	8.14	27.2389	14	39.14	10.15	14.03	18.63	24.16	32.44	38.16	63.7111	28.5147	15	5	1	PPD-	3	No	No	No	No	0	0	10.15	2
204	40	Female	2780	2.14	4.14	8.14	27.2389	14	39.14	10.15	14.03	18.63	24.16	32.44	38.16	49.9719	28.5147	15	5	1	PPD-	3	No	No	No	No	0	0	10.15	2
205	10	Female	2988	2.14	4.14	8.28	32.2163	12	39.42	10.15	14.1	18.47	24.45	32.51	39.18	59.7084	31.8604	16	3	1	PPD-	0	No	No	No	No	0	0	10.15	2
205	14	Female	2988	2.14	4.14	8.28	32.2163	12	39.42	10.15	14.1	18.47	24.45	32.51	39.18	28.6401	31.8604	16	3	1	PPD-	0	No	No	No	No	0	0	10.15	2
205	18	Female	2988	2.14	4.14	8.28	32.2163	12	39.42	10.15	14.1	18.47	24.45	32.51	39.18	49.1099	31.8604	16	3	1	PPD-	0	No	No	No	No	0	0	10.15	2
205	24	Female	2988	2.14	4.14	8.28	32.2163	12	39.42	10.15	14.1	18.47	24.45	32.51	39.18	52.9743	31.8604	16	3	1	PPD-	0	No	No	No	No	0	0	10.15	2
205	32	Female	2988	2.14	4.14	8.28	32.2163	12	39.42	10.15	14.1	18.47	24.45	32.51	39.18	57.7821	31.8604	16	3	1	PPD-	0	No	No	No	No	0	0	10.15	2
205	40	Female	2988	2.14	4.14	8.28	32.2163	12	39.42	10.15	14.1	18.47	24.45	32.51	39.18	53.4511	31.8604	16	3	1	PPD-	0	No	No	No	No	0	0	10.15	2
206	10	Male	3430	3.28	4.57	9.42	37.295	18	38.42	9.92	16.3	18.86	25.04	33.56	40	41.564	37.1444	14	4	1	PPD-	2	No	No	No	No	1	0	16.3	2
206	14	Male	3430	3.28	4.57	9.42	37.295	18	38.42	9.92	16.3	18.86	25.04	33.56	40	22.1279	37.1444	14	4	1	PPD-	2	No	No	No	No	1	0	16.3	2
206	18	Male	3430	3.28	4.57	9.42	37.295	18	38.42	9.92	16.3	18.86	25.04	33.56	40		37.1444	14	4	1	PPD-	2	No	No	No	No	1	0	16.3	2
206	24	Male	3430	3.28	4.57	9.42	37.295	18	38.42	9.92	16.3	18.86	25.04	33.56	40	38.08	37.1444	14	4	1	PPD-	2	No	No	No	No	1	0	16.3	2
206	32	Male	3430	3.28	4.57	9.42	37.295	18	38.42	9.92	16.3	18.86	25.04	33.56	40		37.1444	14	4	1	PPD-	2	No	No	No	No	1	0	16.3	2
206	40	Male	3430	3.28	4.57	9.42	37.295	18	38.42	9.92	16.3	18.86	25.04	33.56	40	39.3634	37.1444	14	4	1	PPD-	2	No	No	No	No	1	0	16.3	2
207	10	Male	3246	2.14	4.28	8.85	37.6153	16	38.57	10.15		17.98	24.22	33.26	38.98	54.9671	34.1602	15	1	1	PPD-	1	No	No	No	No	1	0	10.15	2
207	14	Male	3246	2.14	4.28	8.85	37.6153	16	38.57	10.15		17.98	24.22	33.26	38.98		34.1602	15	1	1	PPD-	1	No	No	No	No	1	0	10.15	2
207	18	Male	3246	2.14	4.28	8.85	37.6153	16	38.57	10.15		17.98	24.22	33.26	38.98	54.3034	34.1602	15	1	1	PPD-	1	No	No	No	No	1	0	10.15	2
207	24	Male	3246	2.14	4.28	8.85	37.6153	16	38.57	10.15		17.98	24.22	33.26	38.98	53.6108	34.1602	15	1	1	PPD-	1	No	No	No	No	1	0	10.15	2
207	32	Male	3246	2.14	4.28	8.85	37.6153	16	38.57	10.15		17.98	24.22	33.26	38.98	64.5465	34.1602	15	1	1	PPD-	1	No	No	No	No	1	0	10.15	2
207	40	Male	3246	2.14	4.28	8.85	37.6153	16	38.57	10.15		17.98	24.22	33.26	38.98	71.8129	34.1602	15	1	1	PPD-	1	No	No	No	No	1	0	10.15	2
208	10	Female	3654	2.42	4.85	9.28	42.4668	18	41.14	10.09	14.29	18.21	24.19	33.03	38.33	40.7434	37.3689	11	5	4	PPD-	5	Yes	Yes	No	No	1	0	18.21	2
208	14	Female	3654	2.42	4.85	9.28	42.4668	18	41.14	10.09	14.29	18.21	24.19	33.03	38.33		37.3689	11	5	4	PPD-	5	Yes	Yes	No	No	1	0	18.21	2
208	18	Female	3654	2.42	4.85	9.28	42.4668	18	41.14	10.09	14.29	18.21	24.19	33.03	38.33	49.9882	37.3689	11	5	4	PPD-	5	Yes	Yes	No	No	1	0	18.21	2
208	24	Female	3654	2.42	4.85	9.28	42.4668	18	41.14	10.09	14.29	18.21	24.19	33.03	38.33	53.6108	37.3689	11	5	4	PPD-	5	Yes	Yes	No	No	1	0	18.21	2
208	32	Female	3654	2.42	4.85	9.28	42.4668	18	41.14	10.09	14.29	18.21	24.19	33.03	38.33	45.462	37.3689	11	5	4	PPD-	5	Yes	Yes	No	No	1	0	18.21	2
208	40	Female	3654	2.42	4.85	9.28	42.4668	18	41.14	10.09	14.29	18.21	24.19	33.03	38.33	39.4239	37.3689	11	5	4	PPD-	5	Yes	Yes	No	No	1	0	18.21	2
209	10	Female	2896	2.14	4.14	8.14	31.091	14	39.28	10.09	14.1	18.47	24.39	32.7	38.19	40.7434	31.0992	14	0	1	PPD-	0	No	No	No	No	1	0	10.09	2
209	14	Female	2896	2.14	4.14	8.14	31.091	14	39.28	10.09	14.1	18.47	24.39	32.7	38.19	58.2344	31.0992	14	0	1	PPD-	0	No	No	No	No	1	0	10.09	2
209	18	Female	2896	2.14	4.14	8.14	31.091	14	39.28	10.09	14.1	18.47	24.39	32.7	38.19	45.4059	31.0992	14	0	1	PPD-	0	No	No	No	No	1	0	10.09	2
209	24	Female	2896	2.14	4.14	8.14	31.091	14	39.28	10.09	14.1	18.47	24.39	32.7	38.19	53.186	31.0992	14	0	1	PPD-	0	No	No	No	No	1	0	10.09	2
209	32	Female	2896	2.14	4.14	8.14	31.091	14	39.28	10.09	14.1	18.47	24.39	32.7	38.19	60.2028	31.0992	14	0	1	PPD-	0	No	No	No	No	1	0	10.09	2
209	40	Female	2896	2.14	4.14	8.14	31.091	14	39.28	10.09	14.1	18.47	24.39	32.7	38.19	55.1685	31.0992	14	0	1	PPD-	0	No	No	No	No	1	0	10.09	2
210	10	Male	3500	2.14	4.14	8.42	36.6516	12	40	10.05	13.9	18.21	24.62	32.01	38.03	54.9671	36.9446	12	6	0	PPD-	1	No	No	No	No	1	0	10.05	2
210	14	Male	3500	2.14	4.14	8.42	36.6516	12	40	10.05	13.9	18.21	24.62	32.01	38.03	51.2992	36.9446	12	6	0	PPD-	1	No	No	No	No	1	0	10.05	2
210	18	Male	3500	2.14	4.14	8.42	36.6516	12	40	10.05	13.9	18.21	24.62	32.01	38.03	38.8541	36.9446	12	6	0	PPD-	1	No	No	No	No	1	0	10.05	2
210	24	Male	3500	2.14	4.14	8.42	36.6516	12	40	10.05	13.9	18.21	24.62	32.01	38.03	45.7883	36.9446	12	6	0	PPD-	1	No	No	No	No	1	0	10.05	2
210	32	Male	3500	2.14	4.14	8.42	36.6516	12	40	10.05	13.9	18.21	24.62	32.01	38.03	47.3074	36.9446	12	6	0	PPD-	1	No	No	No	No	1	0	10.05	2
210	40	Male	3500	2.14	4.14	8.42	36.6516	12	40	10.05	13.9	18.21	24.62	32.01	38.03	52.9115	36.9446	12	6	0	PPD-	1	No	No	No	No	1	0	10.05	2
211	10	Male	3390	2.14	4.14	8.85	33.1116	16	38.42	10.19	15.51	18.37	24.68	32.93	38.95	40.3463	33.4647	16	5	5	PPD-	4	No	No	No	No	1	0	0.98	1
211	14	Male	3390	2.14	4.14	8.85	33.1116	16	38.42	10.19	15.51	18.37	24.68	32.93	38.95	39.5601	33.4647	16	5	5	PPD-	4	No	No	No	No	1	0	0.98	1
211	18	Male	3390	2.14	4.14	8.85	33.1116	16	38.42	10.19	15.51	18.37	24.68	32.93	38.95	41.9872	33.4647	16	5	5	PPD-	4	No	No	No	No	1	0	0.98	1
211	24	Male	3390	2.14	4.14	8.85	33.1116	16	38.42	10.19	15.51	18.37	24.68	32.93	38.95	49.0714	33.4647	16	5	5	PPD-	4	No	No	No	No	1	0	0.98	1
211	32	Male	3390	2.14	4.14	8.85	33.1116	16	38.42	10.19	15.51	18.37	24.68	32.93	38.95	42.8155	33.4647	16	5	5	PPD-	4	No	No	No	No	1	0	0.98	1
211	40	Male	3390	2.14	4.14	8.85	33.1116	16	38.42	10.19	15.51	18.37	24.68	32.93	38.95	51.2182	33.4647	16	5	5	PPD-	4	No	No	No	No	1	0	0.98	1
212	10	Male	3576	2.14	4.28	10.28	39.0062	15	41	10.19	14.03	18.01	24.58	32.93	39.18	40.3463	35.8001	12	2	5	PPD-	2	No	No	No	No	1	0	18.01	2
212	14	Male	3576	2.14	4.28	10.28	39.0062	15	41	10.19	14.03	18.01	24.58	32.93	39.18	43.6865	35.8001	12	2	5	PPD-	2	No	No	No	No	1	0	18.01	2
212	18	Male	3576	2.14	4.28	10.28	39.0062	15	41	10.19	14.03	18.01	24.58	32.93	39.18	28.2884	35.8001	12	2	5	PPD-	2	No	No	No	No	1	0	18.01	2
212	24	Male	3576	2.14	4.28	10.28	39.0062	15	41	10.19	14.03	18.01	24.58	32.93	39.18	24.864	35.8001	12	2	5	PPD-	2	No	No	No	No	1	0	18.01	2
212	32	Male	3576	2.14	4.28	10.28	39.0062	15	41	10.19	14.03	18.01	24.58	32.93	39.18	42.8155	35.8001	12	2	5	PPD-	2	No	No	No	No	1	0	18.01	2
212	40	Male	3576	2.14	4.28	10.28	39.0062	15	41	10.19	14.03	18.01	24.58	32.93	39.18	40.6087	35.8001	12	2	5	PPD-	2	No	No	No	No	1	0	18.01	2
213	10	Male	2356	2.14	4.28		28.5558	12	38.28	10.12	13.97	18.73	24.81	33.59	41.22	40.7434	26.0315	14	3	2	PPD-		No	No	No	No	0	0	10.12	2
213	14	Male	2356	2.14	4.28		28.5558	12	38.28	10.12	13.97	18.73	24.81	33.59	41.22	36.3028	26.0315	14	3	2	PPD-		No	No	No	No	0	0	10.12	2
213	18	Male	2356	2.14	4.28		28.5558	12	38.28	10.12	13.97	18.73	24.81	33.59	41.22	44.8382	26.0315	14	3	2	PPD-		No	No	No	No	0	0	10.12	2
213	24	Male	2356	2.14	4.28		28.5558	12	38.28	10.12	13.97	18.73	24.81	33.59	41.22	28.022	26.0315	14	3	2	PPD-		No	No	No	No	0	0	10.12	2
213	32	Male	2356	2.14	4.28		28.5558	12	38.28	10.12	13.97	18.73	24.81	33.59	41.22		26.0315	14	3	2	PPD-		No	No	No	No	0	0	10.12	2
213	40	Male	2356	2.14	4.28		28.5558	12	38.28	10.12	13.97	18.73	24.81	33.59	41.22	27.4533	26.0315	14	3	2	PPD-		No	No	No	No	0	0	10.12	2
214	10	Male	3410	2.14	4.14		40.0903	16	39.42	10.38	13.93	18.27	24.35	32.67	38.16	61.8209	39.332	14	0	0	PPD-		No	No	No	No	1	0	18.27	2
214	14	Male	3410	2.14	4.14		40.0903	16	39.42	10.38	13.93	18.27	24.35	32.67	38.16	54.983	39.332	14	0	0	PPD-		No	No	No	No	1	0	18.27	2
214	18	Male	3410	2.14	4.14		40.0903	16	39.42	10.38	13.93	18.27	24.35	32.67	38.16	49.6928	39.332	14	0	0	PPD-		No	No	No	No	1	0	18.27	2
214	24	Male	3410	2.14	4.14		40.0903	16	39.42	10.38	13.93	18.27	24.35	32.67	38.16	56.6859	39.332	14	0	0	PPD-		No	No	No	No	1	0	18.27	2
214	32	Male	3410	2.14	4.14		40.0903	16	39.42	10.38	13.93	18.27	24.35	32.67	38.16	48.8453	39.332	14	0	0	PPD-		No	No	No	No	1	0	18.27	2
214	40	Male	3410	2.14	4.14		40.0903	16	39.42	10.38	13.93	18.27	24.35	32.67	38.16	39.5787	39.332	14	0	0	PPD-		No	No	No	No	1	0	18.27	2
215	10	Female	3080	2.85	4.71	8.99	40.178	17	40.85	9.99	14.1	18.01	24.68	33.36	39.57	50.852	40.063	14	6	1	PPD-	1	No	No	No	No	0	0	18.01	2
215	14	Female	3080	2.85	4.71	8.99	40.178	17	40.85	9.99	14.1	18.01	24.68	33.36	39.57	36.0387	40.063	14	6	1	PPD-	1	No	No	No	No	0	0	18.01	2
215	18	Female	3080	2.85	4.71	8.99	40.178	17	40.85	9.99	14.1	18.01	24.68	33.36	39.57	43.1541	40.063	14	6	1	PPD-	1	No	No	No	No	0	0	18.01	2
215	24	Female	3080	2.85	4.71	8.99	40.178	17	40.85	9.99	14.1	18.01	24.68	33.36	39.57	56.0332	40.063	14	6	1	PPD-	1	No	No	No	No	0	0	18.01	2
215	32	Female	3080	2.85	4.71	8.99	40.178	17	40.85	9.99	14.1	18.01	24.68	33.36	39.57	50.3431	40.063	14	6	1	PPD-	1	No	No	No	No	0	0	18.01	2
215	40	Female	3080	2.85	4.71	8.99	40.178	17	40.85	9.99	14.1	18.01	24.68	33.36	39.57	45.0994	40.063	14	6	1	PPD-	1	No	No	No	No	0	0	18.01	2
216	10	Female	3238	2.42	4.71	14.57	49.8097	12	40	10.22	14.46	18.11	24.65	33.03	39.54	54.2589	39.5483	12	1	1	PPD-	3	No	No	No	No	2+	0	4.24	1
216	14	Female	3238	2.42	4.71	14.57	49.8097	12	40	10.22	14.46	18.11	24.65	33.03	39.54	61.0164	39.5483	12	1	1	PPD-	3	No	No	No	No	2+	0	4.24	1
216	18	Female	3238	2.42	4.71	14.57	49.8097	12	40	10.22	14.46	18.11	24.65	33.03	39.54	54.0001	39.5483	12	1	1	PPD-	3	No	No	No	No	2+	0	4.24	1
216	24	Female	3238	2.42	4.71	14.57	49.8097	12	40	10.22	14.46	18.11	24.65	33.03	39.54	52.7631	39.5483	12	1	1	PPD-	3	No	No	No	No	2+	0	4.24	1
216	32	Female	3238	2.42	4.71	14.57	49.8097	12	40	10.22	14.46	18.11	24.65	33.03	39.54	42.6412	39.5483	12	1	1	PPD-	3	No	No	No	No	2+	0	4.24	1
216	40	Female	3238	2.42	4.71	14.57	49.8097	12	40	10.22	14.46	18.11	24.65	33.03	39.54	52.9403	39.5483	12	1	1	PPD-	3	No	No	No	No	2+	0	4.24	1
217	10	Female	2846	2.28	4.28	8.57	38.3819	16	38.57	10.02	13.97	19.29	24.49	32.84	39.21	46.0006	36.1697	14	1	2	PPD-	1	No	No	No	No	2+	0	19.29	2
217	14	Female	2846	2.28	4.28	8.57	38.3819	16	38.57	10.02	13.97	19.29	24.49	32.84	39.21	47.3784	36.1697	14	1	2	PPD-	1	No	No	No	No	2+	0	19.29	2
217	18	Female	2846	2.28	4.28	8.57	38.3819	16	38.57	10.02	13.97	19.29	24.49	32.84	39.21	61.6206	36.1697	14	1	2	PPD-	1	No	No	No	No	2+	0	19.29	2
217	24	Female	2846	2.28	4.28	8.57	38.3819	16	38.57	10.02	13.97	19.29	24.49	32.84	39.21	56.468	36.1697	14	1	2	PPD-	1	No	No	No	No	2+	0	19.29	2
217	32	Female	2846	2.28	4.28	8.57	38.3819	16	38.57	10.02	13.97	19.29	24.49	32.84	39.21	57.156	36.1697	14	1	2	PPD-	1	No	No	No	No	2+	0	19.29	2
217	40	Female	2846	2.28	4.28	8.57	38.3819	16	38.57	10.02	13.97	19.29	24.49	32.84	39.21	58.5881	36.1697	14	1	2	PPD-	1	No	No	No	No	2+	0	19.29	2
218	10	Female	2706	2.28	4.85	9.57	32.1068	12	39.28	10.09	14	18.14	24.49	32.54	39.28	36.0021	31.8467	14	2	3	PPD-	1	No	No	No	No	1	0	4.1	1
218	14	Female	2706	2.28	4.85	9.57	32.1068	12	39.28	10.09	14	18.14	24.49	32.54	39.28	47.3784	31.8467	14	2	3	PPD-	1	No	No	No	No	1	0	4.1	1
218	18	Female	2706	2.28	4.85	9.57	32.1068	12	39.28	10.09	14	18.14	24.49	32.54	39.28	39.1446	31.8467	14	2	3	PPD-	1	No	No	No	No	1	0	4.1	1
218	24	Female	2706	2.28	4.85	9.57	32.1068	12	39.28	10.09	14	18.14	24.49	32.54	39.28	52.9743	31.8467	14	2	3	PPD-	1	No	No	No	No	1	0	4.1	1
218	32	Female	2706	2.28	4.85	9.57	32.1068	12	39.28	10.09	14	18.14	24.49	32.54	39.28	37.8163	31.8467	14	2	3	PPD-	1	No	No	No	No	1	0	4.1	1
218	40	Female	2706	2.28	4.85	9.57	32.1068	12	39.28	10.09	14	18.14	24.49	32.54	39.28	25.0593	31.8467	14	2	3	PPD-	1	No	No	No	No	1	0	4.1	1
219	10	Male	3900	2.14	4.14	7.85	35.8357	12	40.42	10.22	15.05	18.57	24.62	32.9	39.67	54.2589	29.8645	14	1	0	PPD-	1	No	No	No	No	1	0	6.54	2
219	14	Male	3900	2.14	4.14	7.85	35.8357	12	40.42	10.22	15.05	18.57	24.62	32.9	39.67	59.4615	29.8645	14	1	0	PPD-	1	No	No	No	No	1	0	6.54	2
219	18	Male	3900	2.14	4.14	7.85	35.8357	12	40.42	10.22	15.05	18.57	24.62	32.9	39.67	59.9273	29.8645	14	1	0	PPD-	1	No	No	No	No	1	0	6.54	2
219	24	Male	3900	2.14	4.14	7.85	35.8357	12	40.42	10.22	15.05	18.57	24.62	32.9	39.67	56.2504	29.8645	14	1	0	PPD-	1	No	No	No	No	1	0	6.54	2
219	32	Male	3900	2.14	4.14	7.85	35.8357	12	40.42	10.22	15.05	18.57	24.62	32.9	39.67	54.123	29.8645	14	1	0	PPD-	1	No	No	No	No	1	0	6.54	2
219	40	Male	3900	2.14	4.14	7.85	35.8357	12	40.42	10.22	15.05	18.57	24.62	32.9	39.67	55.1543	29.8645	14	1	0	PPD-	1	No	No	No	No	1	0	6.54	2
220	10	Male	3164	2.14	4.28	7.71	29.6865	12	38.57	10.19	14.33	18.9	24.65	33.36	38.85	54.2589	30.5024	12	4	2	PPD-	4	No	No	No	No	1	0	10.19	2
220	14	Male	3164	2.14	4.28	7.71	29.6865	12	38.57	10.19	14.33	18.9	24.65	33.36	38.85	57.7757	30.5024	12	4	2	PPD-	4	No	No	No	No	1	0	10.19	2
220	18	Male	3164	2.14	4.28	7.71	29.6865	12	38.57	10.19	14.33	18.9	24.65	33.36	38.85	51.6695	30.5024	12	4	2	PPD-	4	No	No	No	No	1	0	10.19	2
220	24	Male	3164	2.14	4.28	7.71	29.6865	12	38.57	10.19	14.33	18.9	24.65	33.36	38.85	52.7631	30.5024	12	4	2	PPD-	4	No	No	No	No	1	0	10.19	2
220	32	Male	3164	2.14	4.28	7.71	29.6865	12	38.57	10.19	14.33	18.9	24.65	33.36	38.85		30.5024	12	4	2	PPD-	4	No	No	No	No	1	0	10.19	2
220	40	Male	3164	2.14	4.28	7.71	29.6865	12	38.57	10.19	14.33	18.9	24.65	33.36	38.85	43.814	30.5024	12	4	2	PPD-	4	No	No	No	No	1	0	10.19	2
221	10	Male	3288	2.28	4.85	8.42	20.5147	12	39.85	9.96	14.29	18.5	24.42	32.97	40.17	50.852	20.9966	12	6	10	PPD_Late	6	No	No	No	No	0	0	6.11	2
221	14	Male	3288	2.28	4.85	8.42	20.5147	12	39.85	9.96	14.29	18.5	24.42	32.97	40.17	35.5003	20.9966	12	6	10	PPD_Late	6	No	No	No	No	0	0	6.11	2
221	18	Male	3288	2.28	4.85	8.42	20.5147	12	39.85	9.96	14.29	18.5	24.42	32.97	40.17	34.2938	20.9966	12	6	10	PPD_Late	6	No	No	No	No	0	0	6.11	2
221	24	Male	3288	2.28	4.85	8.42	20.5147	12	39.85	9.96	14.29	18.5	24.42	32.97	40.17	39.1861	20.9966	12	6	10	PPD_Late	6	No	No	No	No	0	0	6.11	2
221	32	Male	3288	2.28	4.85	8.42	20.5147	12	39.85	9.96	14.29	18.5	24.42	32.97	40.17	34.1789	20.9966	12	6	10	PPD_Late	6	No	No	No	No	0	0	6.11	2
221	40	Male	3288	2.28	4.85	8.42	20.5147	12	39.85	9.96	14.29	18.5	24.42	32.97	40.17	36.5127	20.9966	12	6	10	PPD_Late	6	No	No	No	No	0	0	6.11	2
222	10	Female	3000	4.71	8.85		39.3237	22	39	9.92	15.05	18.5	24.39			36.596	33.4784	19	6	7	PPD-		No	No	No	No	0	0	15.05	2
222	14	Female	3000	4.71	8.85		39.3237	22	39	9.92	15.05	18.5	24.39			51.9682	33.4784	19	6	7	PPD-		No	No	No	No	0	0	15.05	2
222	18	Female	3000	4.71	8.85		39.3237	22	39	9.92	15.05	18.5	24.39			52.814	33.4784	19	6	7	PPD-		No	No	No	No	0	0	15.05	2
222	24	Female	3000	4.71	8.85		39.3237	22	39	9.92	15.05	18.5	24.39			49.686	33.4784	19	6	7	PPD-		No	No	No	No	0	0	15.05	2
222	32	Female	3000	4.71	8.85		39.3237	22	39	9.92	15.05	18.5	24.39				33.4784	19	6	7	PPD-		No	No	No	No	0	0	15.05	2
222	40	Female	3000	4.71	8.85		39.3237	22	39	9.92	15.05	18.5	24.39				33.4784	19	6	7	PPD-		No	No	No	No	0	0	15.05	2
223	10	Male	2870	2.14	4.28	8.71	39.0253	18	40	10.38	14.33	18.24	24.45	32.93	39.61	44.026	34.1355	14	1	1	PPD-	5	No	No	No	No	0	0	14.33	2
223	14	Male	2870	2.14	4.28	8.71	39.0253	18	40	10.38	14.33	18.24	24.45	32.93	39.61	57.7757	34.1355	14	1	1	PPD-	5	No	No	No	No	0	0	14.33	2
223	18	Male	2870	2.14	4.28	8.71	39.0253	18	40	10.38	14.33	18.24	24.45	32.93	39.61	49.9882	34.1355	14	1	1	PPD-	5	No	No	No	No	0	0	14.33	2
223	24	Male	2870	2.14	4.28	8.71	39.0253	18	40	10.38	14.33	18.24	24.45	32.93	39.61	42.4931	34.1355	14	1	1	PPD-	5	No	No	No	No	0	0	14.33	2
223	32	Male	2870	2.14	4.28	8.71	39.0253	18	40	10.38	14.33	18.24	24.45	32.93	39.61	48.4693	34.1355	14	1	1	PPD-	5	No	No	No	No	0	0	14.33	2
223	40	Male	2870	2.14	4.28	8.71	39.0253	18	40	10.38	14.33	18.24	24.45	32.93	39.61	50.2133	34.1355	14	1	1	PPD-	5	No	No	No	No	0	0	14.33	2
224	10	Male	2814	2.14	3.99	7.99	34.8528	14	37.57	10.48	14.95	18.6	24.85	32.9	38.95	52.2945	34.5927	14	1	1	PPD-	1	No	No	No	No	1	0	6.67	2
224	14	Male	2814	2.14	3.99	7.99	34.8528	14	37.57	10.48	14.95	18.6	24.85	32.9	38.95	41.2973	34.5927	14	1	1	PPD-	1	No	No	No	No	1	0	6.67	2
224	18	Male	2814	2.14	3.99	7.99	34.8528	14	37.57	10.48	14.95	18.6	24.85	32.9	38.95	37.7175	34.5927	14	1	1	PPD-	1	No	No	No	No	1	0	6.67	2
224	24	Male	2814	2.14	3.99	7.99	34.8528	14	37.57	10.48	14.95	18.6	24.85	32.9	38.95	52.1323	34.5927	14	1	1	PPD-	1	No	No	No	No	1	0	6.67	2
224	32	Male	2814	2.14	3.99	7.99	34.8528	14	37.57	10.48	14.95	18.6	24.85	32.9	38.95	31.5081	34.5927	14	1	1	PPD-	1	No	No	No	No	1	0	6.67	2
224	40	Male	2814	2.14	3.99	7.99	34.8528	14	37.57	10.48	14.95	18.6	24.85	32.9	38.95	46.0696	34.5927	14	1	1	PPD-	1	No	No	No	No	1	0	6.67	2
225	10	Female	2738	2.14	4.14		31.1348	12	38.28	10.68	14.2	18.6	24.58	33.1	39.77	51.11	29.2348	12	0	0	PPD-		No	No	No	No	1	0	1.01	1
225	14	Female	2738	2.14	4.14		31.1348	12	38.28	10.68	14.2	18.6	24.58	33.1	39.77	46.8897	29.2348	12	0	0	PPD-		No	No	No	No	1	0	1.01	1
225	18	Female	2738	2.14	4.14		31.1348	12	38.28	10.68	14.2	18.6	24.58	33.1	39.77	37.7175	29.2348	12	0	0	PPD-		No	No	No	No	1	0	1.01	1
225	24	Female	2738	2.14	4.14		31.1348	12	38.28	10.68	14.2	18.6	24.58	33.1	39.77	52.7631	29.2348	12	0	0	PPD-		No	No	No	No	1	0	1.01	1
225	32	Female	2738	2.14	4.14		31.1348	12	38.28	10.68	14.2	18.6	24.58	33.1	39.77	48.0971	29.2348	12	0	0	PPD-		No	No	No	No	1	0	1.01	1
225	40	Female	2738	2.14	4.14		31.1348	12	38.28	10.68	14.2	18.6	24.58	33.1	39.77	52.4303	29.2348	12	0	0	PPD-		No	No	No	No	1	0	1.01	1
226	10	Female	2710	2.57	4.14		29.9055	13	38	10.15	14.52	18.5	24.72	34.31	40.36	40.7434	30.3874	12	1	0	PPD-		No	No	No	No	2+	0	18.5	2
226	14	Female	2710	2.57	4.14		29.9055	13	38	10.15	14.52	18.5	24.72	34.31	40.36	31.2258	30.3874	12	1	0	PPD-		No	No	No	No	2+	0	18.5	2
226	18	Female	2710	2.57	4.14		29.9055	13	38	10.15	14.52	18.5	24.72	34.31	40.36	20	30.3874	12	1	0	PPD-		No	No	No	No	2+	0	18.5	2
226	24	Female	2710	2.57	4.14		29.9055	13	38	10.15	14.52	18.5	24.72	34.31	40.36	56.0332	30.3874	12	1	0	PPD-		No	No	No	No	2+	0	18.5	2
226	32	Female	2710	2.57	4.14		29.9055	13	38	10.15	14.52	18.5	24.72	34.31	40.36	45.9394	30.3874	12	1	0	PPD-		No	No	No	No	2+	0	18.5	2
226	40	Female	2710	2.57	4.14		29.9055	13	38	10.15	14.52	18.5	24.72	34.31	40.36	61.5472	30.3874	12	1	0	PPD-		No	No	No	No	2+	0	18.5	2
227	10	Female	2748	2.28	3.14	4.28	39.2416	12	39.28	10.15	14.29	18.21	24.52	32.24	38.33	36.0021	33.4565	12	1	2	PPD-	1	No	No	No	No	2+	0	3.94	1
227	14	Female	2748	2.28	3.14	4.28	39.2416	12	39.28	10.15	14.29	18.21	24.52	32.24	38.33	46.638	33.4565	12	1	2	PPD-	1	No	No	No	No	2+	0	3.94	1
227	18	Female	2748	2.28	3.14	4.28	39.2416	12	39.28	10.15	14.29	18.21	24.52	32.24	38.33	49.9882	33.4565	12	1	2	PPD-	1	No	No	No	No	2+	0	3.94	1
227	24	Female	2748	2.28	3.14	4.28	39.2416	12	39.28	10.15	14.29	18.21	24.52	32.24	38.33	35.5056	33.4565	12	1	2	PPD-	1	No	No	No	No	2+	0	3.94	1
227	32	Female	2748	2.28	3.14	4.28	39.2416	12	39.28	10.15	14.29	18.21	24.52	32.24	38.33	26.8246	33.4565	12	1	2	PPD-	1	No	No	No	No	2+	0	3.94	1
227	40	Female	2748	2.28	3.14	4.28	39.2416	12	39.28	10.15	14.29	18.21	24.52	32.24	38.33		33.4565	12	1	2	PPD-	1	No	No	No	No	2+	0	3.94	1
228	10	Male	3082	2.14	4.57	8.14	35.4305	12	39	10.28	13.97	18.37	24.09	32.67	38.65	39.9577	27.7235	14	1	1	PPD-	1	No	No	No	No	1	0	1.11	1
228	14	Male	3082	2.14	4.57	8.14	35.4305	12	39	10.28	13.97	18.37	24.09	32.67	38.65	54.7621	27.7235	14	1	1	PPD-	1	No	No	No	No	1	0	1.11	1
228	18	Male	3082	2.14	4.57	8.14	35.4305	12	39	10.28	13.97	18.37	24.09	32.67	38.65	41.9872	27.7235	14	1	1	PPD-	1	No	No	No	No	1	0	1.11	1
228	24	Male	3082	2.14	4.57	8.14	35.4305	12	39	10.28	13.97	18.37	24.09	32.67	38.65	43.2702	27.7235	14	1	1	PPD-	1	No	No	No	No	1	0	1.11	1
228	32	Male	3082	2.14	4.57	8.14	35.4305	12	39	10.28	13.97	18.37	24.09	32.67	38.65	51.6847	27.7235	14	1	1	PPD-	1	No	No	No	No	1	0	1.11	1
228	40	Male	3082	2.14	4.57	8.14	35.4305	12	39	10.28	13.97	18.37	24.09	32.67	38.65	51.7232	27.7235	14	1	1	PPD-	1	No	No	No	No	1	0	1.11	1
229	10	Male	3232	2.14	4.14		38.8747	14	41.71	9.99	14.13	18.5	25.37	32.34	38.52	55.7034	34.8802	14	2	5	PPD-		No	No	No	No	0	0	18.5	2
229	14	Male	3232	2.14	4.14		38.8747	14	41.71	9.99	14.13	18.5	25.37	32.34	38.52	36.0387	34.8802	14	2	5	PPD-		No	No	No	No	0	0	18.5	2
229	18	Male	3232	2.14	4.14		38.8747	14	41.71	9.99	14.13	18.5	25.37	32.34	38.52	30.5898	34.8802	14	2	5	PPD-		No	No	No	No	0	0	18.5	2
229	24	Male	3232	2.14	4.14		38.8747	14	41.71	9.99	14.13	18.5	25.37	32.34	38.52	37.3613	34.8802	14	2	5	PPD-		No	No	No	No	0	0	18.5	2
229	32	Male	3232	2.14	4.14		38.8747	14	41.71	9.99	14.13	18.5	25.37	32.34	38.52	43.8784	34.8802	14	2	5	PPD-		No	No	No	No	0	0	18.5	2
229	40	Male	3232	2.14	4.14		38.8747	14	41.71	9.99	14.13	18.5	25.37	32.34	38.52	36.526	34.8802	14	2	5	PPD-		No	No	No	No	0	0	18.5	2
230	10	Female	2128	2.14	5.14		45.2238	12	36.71	10.28	14	18.44	26	32.51	39.28	49.0379	38.8693	12	2	0	PPD-		No	No	No	No	2+	0	14	2
230	14	Female	2128	2.14	5.14		45.2238	12	36.71	10.28	14	18.44	26	32.51	39.28	36.3028	38.8693	12	2	0	PPD-		No	No	No	No	2+	0	14	2
230	18	Female	2128	2.14	5.14		45.2238	12	36.71	10.28	14	18.44	26	32.51	39.28	38.2807	38.8693	12	2	0	PPD-		No	No	No	No	2+	0	14	2
230	24	Female	2128	2.14	5.14		45.2238	12	36.71	10.28	14	18.44	26	32.51	39.28	39.6969	38.8693	12	2	0	PPD-		No	No	No	No	2+	0	14	2
230	32	Female	2128	2.14	5.14		45.2238	12	36.71	10.28	14	18.44	26	32.51	39.28	40.6686	38.8693	12	2	0	PPD-		No	No	No	No	2+	0	14	2
230	40	Female	2128	2.14	5.14		45.2238	12	36.71	10.28	14	18.44	26	32.51	39.28	32.756	38.8693	12	2	0	PPD-		No	No	No	No	2+	0	14	2
231	10	Male	3478	2.14	4.28	8.28	27.6769	12	40.14	10.35	14.49	18.31	23.7	31.85	38.29	61.8209	27.1896	14	4	0	PPD-	0	No	No	No	No	0	0	4.7	1
231	14	Male	3478	2.14	4.28	8.28	27.6769	12	40.14	10.35	14.49	18.31	23.7	31.85	38.29	57.2925	27.1896	14	4	0	PPD-	0	No	No	No	No	0	0	4.7	1
231	18	Male	3478	2.14	4.28	8.28	27.6769	12	40.14	10.35	14.49	18.31	23.7	31.85	38.29	57.1106	27.1896	14	4	0	PPD-	0	No	No	No	No	0	0	4.7	1
231	24	Male	3478	2.14	4.28	8.28	27.6769	12	40.14	10.35	14.49	18.31	23.7	31.85	38.29	54.6813	27.1896	14	4	0	PPD-	0	No	No	No	No	0	0	4.7	1
231	32	Male	3478	2.14	4.28	8.28	27.6769	12	40.14	10.35	14.49	18.31	23.7	31.85	38.29	44.6038	27.1896	14	4	0	PPD-	0	No	No	No	No	0	0	4.7	1
231	40	Male	3478	2.14	4.28	8.28	27.6769	12	40.14	10.35	14.49	18.31	23.7	31.85	38.29	49.8049	27.1896	14	4	0	PPD-	0	No	No	No	No	0	0	4.7	1
232	10	Female	3740	2.14	4.14		32.1342	16	40.42	10.55	14.26	18.5	23.6	32.34	38.59	38.84	30.3299	16	2	2	PPD-		No	No	No	No	1	0	14.26	2
232	14	Female	3740	2.14	4.14		32.1342	16	40.42	10.55	14.26	18.5	23.6	32.34	38.59	54.0632	30.3299	16	2	2	PPD-		No	No	No	No	1	0	14.26	2
232	18	Female	3740	2.14	4.14		32.1342	16	40.42	10.55	14.26	18.5	23.6	32.34	38.59	45.4059	30.3299	16	2	2	PPD-		No	No	No	No	1	0	14.26	2
232	24	Female	3740	2.14	4.14		32.1342	16	40.42	10.55	14.26	18.5	23.6	32.34	38.59	51.3519	30.3299	16	2	2	PPD-		No	No	No	No	1	0	14.26	2
232	32	Female	3740	2.14	4.14		32.1342	16	40.42	10.55	14.26	18.5	23.6	32.34	38.59	52.475	30.3299	16	2	2	PPD-		No	No	No	No	1	0	14.26	2
232	40	Female	3740	2.14	4.14		32.1342	16	40.42	10.55	14.26	18.5	23.6	32.34	38.59	51.892	30.3299	16	2	2	PPD-		No	No	No	No	1	0	14.26	2
233	10	Male	1934	3.28	4.28	7.99	39.1431	22	35	13.11	16.17	20.54	28.79	34.87	40.95	24.1122	40.6845	16	6	10	PPD_Late	3	No	No	No	No	0	0	0	0
233	14	Male	1934	3.28	4.28	7.99	39.1431	22	35	13.11	16.17	20.54	28.79	34.87	40.95	20	40.6845	16	6	10	PPD_Late	3	No	No	No	No	0	0	0	0
233	18	Male	1934	3.28	4.28	7.99	39.1431	22	35	13.11	16.17	20.54	28.79	34.87	40.95	20	40.6845	16	6	10	PPD_Late	3	No	No	No	No	0	0	0	0
233	24	Male	1934	3.28	4.28	7.99	39.1431	22	35	13.11	16.17	20.54	28.79	34.87	40.95	20	40.6845	16	6	10	PPD_Late	3	No	No	No	No	0	0	0	0
233	32	Male	1934	3.28	4.28	7.99	39.1431	22	35	13.11	16.17	20.54	28.79	34.87	40.95	20	40.6845	16	6	10	PPD_Late	3	No	No	No	No	0	0	0	0
233	40	Male	1934	3.28	4.28	7.99	39.1431	22	35	13.11	16.17	20.54	28.79	34.87	40.95	20	40.6845	16	6	10	PPD_Late	3	No	No	No	No	0	0	0	0
234	10	Female	3204	2.57	4.42	8.14	42.6092	19	38.28	10.48	14.56	18.77	24.72	32.54	39.84	39.2048	36.1944	19	6	4	PPD-	5	No	No	No	No	0	0	18.77	2
234	14	Female	3204	2.57	4.42	8.14	42.6092	19	38.28	10.48	14.56	18.77	24.72	32.54	39.84	57.0423	36.1944	19	6	4	PPD-	5	No	No	No	No	0	0	18.77	2
234	18	Female	3204	2.57	4.42	8.14	42.6092	19	38.28	10.48	14.56	18.77	24.72	32.54	39.84	40.8612	36.1944	19	6	4	PPD-	5	No	No	No	No	0	0	18.77	2
234	24	Female	3204	2.57	4.42	8.14	42.6092	19	38.28	10.48	14.56	18.77	24.72	32.54	39.84	49.0714	36.1944	19	6	4	PPD-	5	No	No	No	No	0	0	18.77	2
234	32	Female	3204	2.57	4.42	8.14	42.6092	19	38.28	10.48	14.56	18.77	24.72	32.54	39.84	54.9299	36.1944	19	6	4	PPD-	5	No	No	No	No	0	0	18.77	2
234	40	Female	3204	2.57	4.42	8.14	42.6092	19	38.28	10.48	14.56	18.77	24.72	32.54	39.84	60.0839	36.1944	19	6	4	PPD-	5	No	No	No	No	0	0	18.77	2
235	10	Female	2560	2.42	3.99	8.85	37.6044	14	38	10.15	14.23	18.47	25.21	32.47	38.72	40.7434	34.4668	14	6	1	PPD-	1	No	No	No	No	1	0	6.18	2
235	14	Female	2560	2.42	3.99	8.85	37.6044	14	38	10.15	14.23	18.47	25.21	32.47	38.72	28.3588	34.4668	14	6	1	PPD-	1	No	No	No	No	1	0	6.18	2
235	18	Female	2560	2.42	3.99	8.85	37.6044	14	38	10.15	14.23	18.47	25.21	32.47	38.72	41.7019	34.4668	14	6	1	PPD-	1	No	No	No	No	1	0	6.18	2
235	24	Female	2560	2.42	3.99	8.85	37.6044	14	38	10.15	14.23	18.47	25.21	32.47	38.72	54.9528	34.4668	14	6	1	PPD-	1	No	No	No	No	1	0	6.18	2
235	32	Female	2560	2.42	3.99	8.85	37.6044	14	38	10.15	14.23	18.47	25.21	32.47	38.72		34.4668	14	6	1	PPD-	1	No	No	No	No	1	0	6.18	2
235	40	Female	2560	2.42	3.99	8.85	37.6044	14	38	10.15	14.23	18.47	25.21	32.47	38.72		34.4668	14	6	1	PPD-	1	No	No	No	No	1	0	6.18	2
236	10	Female	3060	2.14	4.14	8.14	29.6591	12	39.57	10.35	14	19.75	24.58	33.2	38.92	57.3721	30.0835	12	0	0	PPD-	0	No	No	No	No	1	0	4.04	1
236	14	Female	3060	2.14	4.14	8.14	29.6591	12	39.57	10.35	14	19.75	24.58	33.2	38.92	62.1458	30.0835	12	0	0	PPD-	0	No	No	No	No	1	0	4.04	1
236	18	Female	3060	2.14	4.14	8.14	29.6591	12	39.57	10.35	14	19.75	24.58	33.2	38.92	49.2377	30.0835	12	0	0	PPD-	0	No	No	No	No	1	0	4.04	1
236	24	Female	3060	2.14	4.14	8.14	29.6591	12	39.57	10.35	14	19.75	24.58	33.2	38.92	49.2757	30.0835	12	0	0	PPD-	0	No	No	No	No	1	0	4.04	1
236	32	Female	3060	2.14	4.14	8.14	29.6591	12	39.57	10.35	14	19.75	24.58	33.2	38.92	39.486	30.0835	12	0	0	PPD-	0	No	No	No	No	1	0	4.04	1
236	40	Female	3060	2.14	4.14	8.14	29.6591	12	39.57	10.35	14	19.75	24.58	33.2	38.92	51.3863	30.0835	12	0	0	PPD-	0	No	No	No	No	1	0	4.04	1
237	10	Female	1202	1.99	4.99	8.99	37.8919	10	30.14	10.35	14.03	20.47	27.48	32.67	39.18	35.1286	37.1718	12	0	1	PPD-	0	No	No	No	No	2+	0	6.04	2
237	14	Female	1202	1.99	4.99	8.99	37.8919	10	30.14	10.35	14.03	20.47	27.48	32.67	39.18	39.9947	37.1718	12	0	1	PPD-	0	No	No	No	No	2+	0	6.04	2
237	18	Female	1202	1.99	4.99	8.99	37.8919	10	30.14	10.35	14.03	20.47	27.48	32.67	39.18	40.1597	37.1718	12	0	1	PPD-	0	No	No	No	No	2+	0	6.04	2
237	24	Female	1202	1.99	4.99	8.99	37.8919	10	30.14	10.35	14.03	20.47	27.48	32.67	39.18	43.596	37.1718	12	0	1	PPD-	0	No	No	No	No	2+	0	6.04	2
237	32	Female	1202	1.99	4.99	8.99	37.8919	10	30.14	10.35	14.03	20.47	27.48	32.67	39.18	46.006	37.1718	12	0	1	PPD-	0	No	No	No	No	2+	0	6.04	2
237	40	Female	1202	1.99	4.99	8.99	37.8919	10	30.14	10.35	14.03	20.47	27.48	32.67	39.18	35.4717	37.1718	12	0	1	PPD-	0	No	No	No	No	2+	0	6.04	2
238	10	Female	2928	2.57	4.28	8.71	40.9993	18	39.85	10.12	14.26	17.98	23.89	31.98	38.95	36.0021	34.2669	16	4	4	PPD-	5	No	No	No	No	0	0	10.12	2
238	14	Female	2928	2.57	4.28	8.71	40.9993	18	39.85	10.12	14.26	17.98	23.89	31.98	38.95	57.7757	34.2669	16	4	4	PPD-	5	No	No	No	No	0	0	10.12	2
238	18	Female	2928	2.57	4.28	8.71	40.9993	18	39.85	10.12	14.26	17.98	23.89	31.98	38.95	61.7362	34.2669	16	4	4	PPD-	5	No	No	No	No	0	0	10.12	2
238	24	Female	2928	2.57	4.28	8.71	40.9993	18	39.85	10.12	14.26	17.98	23.89	31.98	38.95	57.7807	34.2669	16	4	4	PPD-	5	No	No	No	No	0	0	10.12	2
238	32	Female	2928	2.57	4.28	8.71	40.9993	18	39.85	10.12	14.26	17.98	23.89	31.98	38.95	55.966	34.2669	16	4	4	PPD-	5	No	No	No	No	0	0	10.12	2
238	40	Female	2928	2.57	4.28	8.71	40.9993	18	39.85	10.12	14.26	17.98	23.89	31.98	38.95	53.7926	34.2669	16	4	4	PPD-	5	No	No	No	No	0	0	10.12	2
239	10	Female	2700	3.14	4.14	8.28	31.7043	21	38.383	10.55	14.43	18.44	24.62	32.93	39.15	68.824	32.282	18	7	8	PPD-	7	Yes	Yes	No	No	1	0	10.55	2
239	14	Female	2700	3.14	4.14	8.28	31.7043	21	38.383	10.55	14.43	18.44	24.62	32.93	39.15	64.974	32.282	18	7	8	PPD-	7	Yes	Yes	No	No	1	0	10.55	2
239	18	Female	2700	3.14	4.14	8.28	31.7043	21	38.383	10.55	14.43	18.44	24.62	32.93	39.15	64.2259	32.282	18	7	8	PPD-	7	Yes	Yes	No	No	1	0	10.55	2
239	24	Female	2700	3.14	4.14	8.28	31.7043	21	38.383	10.55	14.43	18.44	24.62	32.93	39.15	56.2504	32.282	18	7	8	PPD-	7	Yes	Yes	No	No	1	0	10.55	2
239	32	Female	2700	3.14	4.14	8.28	31.7043	21	38.383	10.55	14.43	18.44	24.62	32.93	39.15	65.4305	32.282	18	7	8	PPD-	7	Yes	Yes	No	No	1	0	10.55	2
239	40	Female	2700	3.14	4.14	8.28	31.7043	21	38.383	10.55	14.43	18.44	24.62	32.93	39.15	68.8621	32.282	18	7	8	PPD-	7	Yes	Yes	No	No	1	0	10.55	2
240	10	Female	2682	2.14	3.99	8.14	46.4805	12	37.85	10.48	14.36	18.73	24.49	32.28	39.41	34.8416	35.4305	14	1	1	PPD-	0	No	No	No	No	1	0	6.27	2
240	14	Female	2682	2.14	3.99	8.14	46.4805	12	37.85	10.48	14.36	18.73	24.49	32.28	39.41	50.1002	35.4305	14	1	1	PPD-	0	No	No	No	No	1	0	6.27	2
240	18	Female	2682	2.14	3.99	8.14	46.4805	12	37.85	10.48	14.36	18.73	24.49	32.28	39.41	59.6351	35.4305	14	1	1	PPD-	0	No	No	No	No	1	0	6.27	2
240	24	Female	2682	2.14	3.99	8.14	46.4805	12	37.85	10.48	14.36	18.73	24.49	32.28	39.41	52.9743	35.4305	14	1	1	PPD-	0	No	No	No	No	1	0	6.27	2
240	32	Female	2682	2.14	3.99	8.14	46.4805	12	37.85	10.48	14.36	18.73	24.49	32.28	39.41	55.3405	35.4305	14	1	1	PPD-	0	No	No	No	No	1	0	6.27	2
240	40	Female	2682	2.14	3.99	8.14	46.4805	12	37.85	10.48	14.36	18.73	24.49	32.28	39.41	60.7985	35.4305	14	1	1	PPD-	0	No	No	No	No	1	0	6.27	2
241	10	Female	3170	1.85	4.57	9.85	41.5003	16	40.57	10.19	14.06	18.24	24.58	32.41	38.46	40.3463	39.7673	12	6	10	PPD_Late	7	No	No	No	No	0	0	10.19	2
241	14	Female	3170	1.85	4.57	9.85	41.5003	16	40.57	10.19	14.06	18.24	24.58	32.41	38.46	54.5351	39.7673	12	6	10	PPD_Late	7	No	No	No	No	0	0	10.19	2
241	18	Female	3170	1.85	4.57	9.85	41.5003	16	40.57	10.19	14.06	18.24	24.58	32.41	38.46	46.2768	39.7673	12	6	10	PPD_Late	7	No	No	No	No	0	0	10.19	2
241	24	Female	3170	1.85	4.57	9.85	41.5003	16	40.57	10.19	14.06	18.24	24.58	32.41	38.46	49.2757	39.7673	12	6	10	PPD_Late	7	No	No	No	No	0	0	10.19	2
241	32	Female	3170	1.85	4.57	9.85	41.5003	16	40.57	10.19	14.06	18.24	24.58	32.41	38.46	49.4169	39.7673	12	6	10	PPD_Late	7	No	No	No	No	0	0	10.19	2
241	40	Female	3170	1.85	4.57	9.85	41.5003	16	40.57	10.19	14.06	18.24	24.58	32.41	38.46	44.2935	39.7673	12	6	10	PPD_Late	7	No	No	No	No	0	0	10.19	2
242	10	Female	3610	2.14	4.14	8.28	25.3552	12	41.14	10.58	14.99	18.67	24.65	32.87	41.45	43.1234	23.8686	14	9	5	PPD_Early	1	No	No	No	No	0	0	14.26	2
242	14	Female	3610	2.14	4.14	8.28	25.3552	12	41.14	10.58	14.99	18.67	24.65	32.87	41.45	52.2459	23.8686	14	9	5	PPD_Early	1	No	No	No	No	0	0	14.26	2
242	18	Female	3610	2.14	4.14	8.28	25.3552	12	41.14	10.58	14.99	18.67	24.65	32.87	41.45	44.8382	23.8686	14	9	5	PPD_Early	1	No	No	No	No	0	0	14.26	2
242	24	Female	3610	2.14	4.14	8.28	25.3552	12	41.14	10.58	14.99	18.67	24.65	32.87	41.45	45.7883	23.8686	14	9	5	PPD_Early	1	No	No	No	No	0	0	14.26	2
242	32	Female	3610	2.14	4.14	8.28	25.3552	12	41.14	10.58	14.99	18.67	24.65	32.87	41.45	39.9887	23.8686	14	9	5	PPD_Early	1	No	No	No	No	0	0	14.26	2
242	40	Female	3610	2.14	4.14	8.28	25.3552	12	41.14	10.58	14.99	18.67	24.65	32.87	41.45	44.5382	23.8686	14	9	5	PPD_Early	1	No	No	No	No	0	0	14.26	2
243	10	Male	2590	2.42	3.99	11.14	25.8371	16	38.85	10.02	14.2	18.8	25.93	32.84	40.1	31.4465	25.8727	15	4	8	PPD-	2	No	No	No	No	1	0	18.8	2
243	14	Male	2590	2.42	3.99	11.14	25.8371	16	38.85	10.02	14.2	18.8	25.93	32.84	40.1	58.0082	25.8727	15	4	8	PPD-	2	No	No	No	No	1	0	18.8	2
243	18	Male	2590	2.42	3.99	11.14	25.8371	16	38.85	10.02	14.2	18.8	25.93	32.84	40.1	48.255	25.8727	15	4	8	PPD-	2	No	No	No	No	1	0	18.8	2
243	24	Male	2590	2.42	3.99	11.14	25.8371	16	38.85	10.02	14.2	18.8	25.93	32.84	40.1	46.6674	25.8727	15	4	8	PPD-	2	No	No	No	No	1	0	18.8	2
243	32	Male	2590	2.42	3.99	11.14	25.8371	16	38.85	10.02	14.2	18.8	25.93	32.84	40.1	59.9891	25.8727	15	4	8	PPD-	2	No	No	No	No	1	0	18.8	2
243	40	Male	2590	2.42	3.99	11.14	25.8371	16	38.85	10.02	14.2	18.8	25.93	32.84	40.1	59.5485	25.8727	15	4	8	PPD-	2	No	No	No	No	1	0	18.8	2
244	10	Male	2316	2.71	8.28		30.319	12	36		16.37	18.21	24.16	33.43	39.84		34.9514	15	8	13	PPD_Late		No	Yes	No	No	0	0	18.21	2
244	14	Male	2316	2.71	8.28		30.319	12	36		16.37	18.21	24.16	33.43	39.84	33.0824	34.9514	15	8	13	PPD_Late		No	Yes	No	No	0	0	18.21	2
244	18	Male	2316	2.71	8.28		30.319	12	36		16.37	18.21	24.16	33.43	39.84	46.2768	34.9514	15	8	13	PPD_Late		No	Yes	No	No	0	0	18.21	2
244	24	Male	2316	2.71	8.28		30.319	12	36		16.37	18.21	24.16	33.43	39.84	53.6108	34.9514	15	8	13	PPD_Late		No	Yes	No	No	0	0	18.21	2
244	32	Male	2316	2.71	8.28		30.319	12	36		16.37	18.21	24.16	33.43	39.84	44.7487	34.9514	15	8	13	PPD_Late		No	Yes	No	No	0	0	18.21	2
244	40	Male	2316	2.71	8.28		30.319	12	36		16.37	18.21	24.16	33.43	39.84	44.7768	34.9514	15	8	13	PPD_Late		No	Yes	No	No	0	0	18.21	2
245	10	Male	2846	2.14	4.57	8.28	39.9973	12	36.85	11.37	14.1	18.27	24.62	32.44	38.49	32.3318	32.1095	12	1	1	PPD-	1	No	No	No	No	0	0	0	0
245	14	Male	2846	2.14	4.57	8.28	39.9973	12	36.85	11.37	14.1	18.27	24.62	32.44	38.49	43.4372	32.1095	12	1	1	PPD-	1	No	No	No	No	0	0	0	0
245	18	Male	2846	2.14	4.57	8.28	39.9973	12	36.85	11.37	14.1	18.27	24.62	32.44	38.49	49.6928	32.1095	12	1	1	PPD-	1	No	No	No	No	0	0	0	0
245	24	Male	2846	2.14	4.57	8.28	39.9973	12	36.85	11.37	14.1	18.27	24.62	32.44	38.49	59.7378	32.1095	12	1	1	PPD-	1	No	No	No	No	0	0	0	0
245	32	Male	2846	2.14	4.57	8.28	39.9973	12	36.85	11.37	14.1	18.27	24.62	32.44	38.49	63.7111	32.1095	12	1	1	PPD-	1	No	No	No	No	0	0	0	0
245	40	Male	2846	2.14	4.57	8.28	39.9973	12	36.85	11.37	14.1	18.27	24.62	32.44	38.49	59.8286	32.1095	12	1	1	PPD-	1	No	No	No	No	0	0	0	0
246	10	Female	2836	2.28	5.42	8.71	34.486	17	39.28	10.05	14.2	18.11	24.55	32.41	38.59	36.0021	41.9083	14	1	0	PPD-	0	No	No	No	No	0	0	10.05	2
246	14	Female	2836	2.28	5.42	8.71	34.486	17	39.28	10.05	14.2	18.11	24.55	32.41	38.59	58.0082	41.9083	14	1	0	PPD-	0	No	No	No	No	0	0	10.05	2
246	18	Female	2836	2.28	5.42	8.71	34.486	17	39.28	10.05	14.2	18.11	24.55	32.41	38.59	57.714	41.9083	14	1	0	PPD-	0	No	No	No	No	0	0	10.05	2
246	24	Female	2836	2.28	5.42	8.71	34.486	17	39.28	10.05	14.2	18.11	24.55	32.41	38.59	70.443	41.9083	14	1	0	PPD-	0	No	No	No	No	0	0	10.05	2
246	32	Female	2836	2.28	5.42	8.71	34.486	17	39.28	10.05	14.2	18.11	24.55	32.41	38.59	52.2757	41.9083	14	1	0	PPD-	0	No	No	No	No	0	0	10.05	2
246	40	Female	2836	2.28	5.42	8.71	34.486	17	39.28	10.05	14.2	18.11	24.55	32.41	38.59	49.3058	41.9083	14	1	0	PPD-	0	No	No	No	No	0	0	10.05	2
247	10	Female	2666	2.42	4.57	8.42	33.9001	12	37.57	10.48						65.3841	27.0445	9	0	1	PPD-	1	No	No	No	No	2+	0	4.14	1
247	14	Female	2666	2.42	4.57	8.42	33.9001	12	37.57	10.48							27.0445	9	0	1	PPD-	1	No	No	No	No	2+	0	4.14	1
247	18	Female	2666	2.42	4.57	8.42	33.9001	12	37.57	10.48							27.0445	9	0	1	PPD-	1	No	No	No	No	2+	0	4.14	1
247	24	Female	2666	2.42	4.57	8.42	33.9001	12	37.57	10.48							27.0445	9	0	1	PPD-	1	No	No	No	No	2+	0	4.14	1
247	32	Female	2666	2.42	4.57	8.42	33.9001	12	37.57	10.48							27.0445	9	0	1	PPD-	1	No	No	No	No	2+	0	4.14	1
247	40	Female	2666	2.42	4.57	8.42	33.9001	12	37.57	10.48							27.0445	9	0	1	PPD-	1	No	No	No	No	2+	0	4.14	1
248	10	Male	3450	2.57	4.14	8.28	32.9719	14	40.28	9.99	14.26	18.6	24.95	32.41	38.88	41.1492	29.9603	15	13	11	PPD_Early	6	No	No	No	No	1	0	9.99	2
248	14	Male	3450	2.57	4.14	8.28	32.9719	14	40.28	9.99	14.26	18.6	24.95	32.41	38.88	28.0752	29.9603	15	13	11	PPD_Early	6	No	No	No	No	1	0	9.99	2
248	18	Male	3450	2.57	4.14	8.28	32.9719	14	40.28	9.99	14.26	18.6	24.95	32.41	38.88	20	29.9603	15	13	11	PPD_Early	6	No	No	No	No	1	0	9.99	2
248	24	Male	3450	2.57	4.14	8.28	32.9719	14	40.28	9.99	14.26	18.6	24.95	32.41	38.88	31.1585	29.9603	15	13	11	PPD_Early	6	No	No	No	No	1	0	9.99	2
248	32	Male	3450	2.57	4.14	8.28	32.9719	14	40.28	9.99	14.26	18.6	24.95	32.41	38.88	32.2638	29.9603	15	13	11	PPD_Early	6	No	No	No	No	1	0	9.99	2
248	40	Male	3450	2.57	4.14	8.28	32.9719	14	40.28	9.99	14.26	18.6	24.95	32.41	38.88	41.0773	29.9603	15	13	11	PPD_Early	6	No	No	No	No	1	0	9.99	2
249	10	Male	3176	2.28	5.28		44.9309	12	38	10.48	14.13	18.34	24.35	32.34	38.72	39.2048	32.0192	12	1	2	PPD-		No	No	No	No	2+	0	6.31	2
249	14	Male	3176	2.28	5.28		44.9309	12	38	10.48	14.13	18.34	24.35	32.34	38.72	47.1365	32.0192	12	1	2	PPD-		No	No	No	No	2+	0	6.31	2
249	18	Male	3176	2.28	5.28		44.9309	12	38	10.48	14.13	18.34	24.35	32.34	38.72	45.9839	32.0192	12	1	2	PPD-		No	No	No	No	2+	0	6.31	2
249	24	Male	3176	2.28	5.28		44.9309	12	38	10.48	14.13	18.34	24.35	32.34	38.72	67.1859	32.0192	12	1	2	PPD-		No	No	No	No	2+	0	6.31	2
249	32	Male	3176	2.28	5.28		44.9309	12	38	10.48	14.13	18.34	24.35	32.34	38.72	55.3405	32.0192	12	1	2	PPD-		No	No	No	No	2+	0	6.31	2
249	40	Male	3176	2.28	5.28		44.9309	12	38	10.48	14.13	18.34	24.35	32.34	38.72	51.7232	32.0192	12	1	2	PPD-		No	No	No	No	2+	0	6.31	2
250	10	Male	3238	2.28	4.42		28.3203	16	38.28	9.46	12.91	19.75	24.58	32.57	39.15		25.191	15	7	1	PPD-		No	No	No	No	1	0	1.05	1
250	14	Male	3238	2.28	4.42		28.3203	16	38.28	9.46	12.91	19.75	24.58	32.57	39.15		25.191	15	7	1	PPD-		No	No	No	No	1	0	1.05	1
250	18	Male	3238	2.28	4.42		28.3203	16	38.28	9.46	12.91	19.75	24.58	32.57	39.15		25.191	15	7	1	PPD-		No	No	No	No	1	0	1.05	1
250	24	Male	3238	2.28	4.42		28.3203	16	38.28	9.46	12.91	19.75	24.58	32.57	39.15	42.3009	25.191	15	7	1	PPD-		No	No	No	No	1	0	1.05	1
250	32	Male	3238	2.28	4.42		28.3203	16	38.28	9.46	12.91	19.75	24.58	32.57	39.15	34.806	25.191	15	7	1	PPD-		No	No	No	No	1	0	1.05	1
250	40	Male	3238	2.28	4.42		28.3203	16	38.28	9.46	12.91	19.75	24.58	32.57	39.15	38.0402	25.191	15	7	1	PPD-		No	No	No	No	1	0	1.05	1
251	10	Female	2840	2.85	4.42		35.5455	9	40.71	10.05	15.12	18.31	24.75	32.24	38.59	40.7434	34.5161	10	0	0	PPD-		No	No	No	No	1	0	1.08	1
251	14	Female	2840	2.85	4.42		35.5455	9	40.71	10.05	15.12	18.31	24.75	32.24	38.59	40.7284	34.5161	10	0	0	PPD-		No	No	No	No	1	0	1.08	1
251	18	Female	2840	2.85	4.42		35.5455	9	40.71	10.05	15.12	18.31	24.75	32.24	38.59	31.1483	34.5161	10	0	0	PPD-		No	No	No	No	1	0	1.08	1
251	24	Female	2840	2.85	4.42		35.5455	9	40.71	10.05	15.12	18.31	24.75	32.24	38.59		34.5161	10	0	0	PPD-		No	No	No	No	1	0	1.08	1
251	32	Female	2840	2.85	4.42		35.5455	9	40.71	10.05	15.12	18.31	24.75	32.24	38.59	41.1861	34.5161	10	0	0	PPD-		No	No	No	No	1	0	1.08	1
251	40	Female	2840	2.85	4.42		35.5455	9	40.71	10.05	15.12	18.31	24.75	32.24	38.59	41.5473	34.5161	10	0	0	PPD-		No	No	No	No	1	0	1.08	1
252	10	Male	3160	2.28	4.14	8.14	31.2389	14	39.57	10.51	14.26	18.37	24.39	32.87	39.11	39.2048	29.7413	14	2	3	PPD-	1	No	No	No	No	2+	0	18.37	2
252	14	Male	3160	2.28	4.14	8.14	31.2389	14	39.57	10.51	14.26	18.37	24.39	32.87	39.11	42.9255	29.7413	14	2	3	PPD-	1	No	No	No	No	2+	0	18.37	2
252	18	Male	3160	2.28	4.14	8.14	31.2389	14	39.57	10.51	14.26	18.37	24.39	32.87	39.11	49.4001	29.7413	14	2	3	PPD-	1	No	No	No	No	2+	0	18.37	2
252	24	Male	3160	2.28	4.14	8.14	31.2389	14	39.57	10.51	14.26	18.37	24.39	32.87	39.11		29.7413	14	2	3	PPD-	1	No	No	No	No	2+	0	18.37	2
252	32	Male	3160	2.28	4.14	8.14	31.2389	14	39.57	10.51	14.26	18.37	24.39	32.87	39.11	42.8155	29.7413	14	2	3	PPD-	1	No	No	No	No	2+	0	18.37	2
252	40	Male	3160	2.28	4.14	8.14	31.2389	14	39.57	10.51	14.26	18.37	24.39	32.87	39.11	45.9076	29.7413	14	2	3	PPD-	1	No	No	No	No	2+	0	18.37	2
253	10	Male	2790	2.14	4.42	8.28	32.3094	14	37.57	9.86	14.1	18.47	24.52	32.11	39.02	41.564	31.5099	14	5	1	PPD-	0	No	No	No	No	1	0	0.78	1
253	14	Male	2790	2.14	4.42	8.28	32.3094	14	37.57	9.86	14.1	18.47	24.52	32.11	39.02	61.9337	31.5099	14	5	1	PPD-	0	No	No	No	No	1	0	0.78	1
253	18	Male	2790	2.14	4.42	8.28	32.3094	14	37.57	9.86	14.1	18.47	24.52	32.11	39.02	52.814	31.5099	14	5	1	PPD-	0	No	No	No	No	1	0	0.78	1
253	24	Male	2790	2.14	4.42	8.28	32.3094	14	37.57	9.86	14.1	18.47	24.52	32.11	39.02	63.4555	31.5099	14	5	1	PPD-	0	No	No	No	No	1	0	0.78	1
253	32	Male	2790	2.14	4.42	8.28	32.3094	14	37.57	9.86	14.1	18.47	24.52	32.11	39.02	55.7562	31.5099	14	5	1	PPD-	0	No	No	No	No	1	0	0.78	1
253	40	Male	2790	2.14	4.42	8.28	32.3094	14	37.57	9.86	14.1	18.47	24.52	32.11	39.02	53.7926	31.5099	14	5	1	PPD-	0	No	No	No	No	1	0	0.78	1
254	10	Female	2864	2.14	4.14	8.14	37.5031	16	39.57	10.09	13.97	18.7	24.78	32.18	38.19	40.7434	33.7741	17	6	6	PPD-	6	No	No	No	No	1	0	4.2	1
254	14	Female	2864	2.14	4.14	8.14	37.5031	16	39.57	10.09	13.97	18.7	24.78	32.18	38.19	54.7621	33.7741	17	6	6	PPD-	6	No	No	No	No	1	0	4.2	1
254	18	Female	2864	2.14	4.14	8.14	37.5031	16	39.57	10.09	13.97	18.7	24.78	32.18	38.19	55.9359	33.7741	17	6	6	PPD-	6	No	No	No	No	1	0	4.2	1
254	24	Female	2864	2.14	4.14	8.14	37.5031	16	39.57	10.09	13.97	18.7	24.78	32.18	38.19	55.8164	33.7741	17	6	6	PPD-	6	No	No	No	No	1	0	4.2	1
254	32	Female	2864	2.14	4.14	8.14	37.5031	16	39.57	10.09	13.97	18.7	24.78	32.18	38.19	58.4201	33.7741	17	6	6	PPD-	6	No	No	No	No	1	0	4.2	1
254	40	Female	2864	2.14	4.14	8.14	37.5031	16	39.57	10.09	13.97	18.7	24.78	32.18	38.19	65.5618	33.7741	17	6	6	PPD-	6	No	No	No	No	1	0	4.2	1
255	10	Female	3356	2.14	4.28	8.28	35.8576	12	40	10.19	14.49	18.27	25.14	32.57	38.33	40.3463	31.6085	14	6	3	PPD-	5	No	No	Yes	Yes	2+	0	18.27	2
255	14	Female	3356	2.14	4.28	8.28	35.8576	12	40	10.19	14.49	18.27	25.14	32.57	38.33	27.502	31.6085	14	6	3	PPD-	5	No	No	Yes	Yes	2+	0	18.27	2
255	18	Female	3356	2.14	4.28	8.28	35.8576	12	40	10.19	14.49	18.27	25.14	32.57	38.33	27.4394	31.6085	14	6	3	PPD-	5	No	No	Yes	Yes	2+	0	18.27	2
255	24	Female	3356	2.14	4.28	8.28	35.8576	12	40	10.19	14.49	18.27	25.14	32.57	38.33	37.899	31.6085	14	6	3	PPD-	5	No	No	Yes	Yes	2+	0	18.27	2
255	32	Female	3356	2.14	4.28	8.28	35.8576	12	40	10.19	14.49	18.27	25.14	32.57	38.33	34.806	31.6085	14	6	3	PPD-	5	No	No	Yes	Yes	2+	0	18.27	2
255	40	Female	3356	2.14	4.28	8.28	35.8576	12	40	10.19	14.49	18.27	25.14	32.57	38.33	44.6144	31.6085	14	6	3	PPD-	5	No	No	Yes	Yes	2+	0	18.27	2
256	10	Female	3762	2.14	4.28	8.42	28.8871	14	37	10.19	14.56	18.21	24.35	32.21	38.49	49.6214	29.7166	13	4	0	PPD-	0	Yes	Yes	Yes	Yes	2+	0	10.19	2
256	14	Female	3762	2.14	4.28	8.42	28.8871	14	37	10.19	14.56	18.21	24.35	32.21	38.49	57.0423	29.7166	13	4	0	PPD-	0	Yes	Yes	Yes	Yes	2+	0	10.19	2
256	18	Female	3762	2.14	4.28	8.42	28.8871	14	37	10.19	14.56	18.21	24.35	32.21	38.49		29.7166	13	4	0	PPD-	0	Yes	Yes	Yes	Yes	2+	0	10.19	2
256	24	Female	3762	2.14	4.28	8.42	28.8871	14	37	10.19	14.56	18.21	24.35	32.21	38.49	60.1859	29.7166	13	4	0	PPD-	0	Yes	Yes	Yes	Yes	2+	0	10.19	2
256	32	Female	3762	2.14	4.28	8.42	28.8871	14	37	10.19	14.56	18.21	24.35	32.21	38.49	49.8031	29.7166	13	4	0	PPD-	0	Yes	Yes	Yes	Yes	2+	0	10.19	2
256	40	Female	3762	2.14	4.28	8.42	28.8871	14	37	10.19	14.56	18.21	24.35	32.21	38.49	46.8827	29.7166	13	4	0	PPD-	0	Yes	Yes	Yes	Yes	2+	0	10.19	2
257	10	Female	3360	2.14	4.14	8.14	42.1328	16	41	10.71	13.6	18.14	24.29	29.91	35.93	51.11	34.5353	16	3	2	PPD-	2	No	No	No	No	0	0	10.71	2
257	14	Female	3360	2.14	4.14	8.14	42.1328	16	41	10.71	13.6	18.14	24.29	29.91	35.93	48.3066	34.5353	16	3	2	PPD-	2	No	No	No	No	0	0	10.71	2
257	18	Female	3360	2.14	4.14	8.14	42.1328	16	41	10.71	13.6	18.14	24.29	29.91	35.93	50.2862	34.5353	16	3	2	PPD-	2	No	No	No	No	0	0	10.71	2
257	24	Female	3360	2.14	4.14	8.14	42.1328	16	41	10.71	13.6	18.14	24.29	29.91	35.93	56.9042	34.5353	16	3	2	PPD-	2	No	No	No	No	0	0	10.71	2
257	32	Female	3360	2.14	4.14	8.14	42.1328	16	41	10.71	13.6	18.14	24.29	29.91	35.93		34.5353	16	3	2	PPD-	2	No	No	No	No	0	0	10.71	2
257	40	Female	3360	2.14	4.14	8.14	42.1328	16	41	10.71	13.6	18.14	24.29	29.91	35.93	56.6227	34.5353	16	3	2	PPD-	2	No	No	No	No	0	0	10.71	2
258	10	Female	3456	2.42	4.28	10.14	25.6564	14	40.71	12.22	15.94	18.04	24.22	32.74	39.71	55.6311	26.1875	14	2	1	PPD-	0	No	No	No	No	0	0	5.52	1
258	14	Female	3456	2.42	4.28	10.14	25.6564	14	40.71	12.22	15.94	18.04	24.22	32.74	39.71	49.6277	26.1875	14	2	1	PPD-	0	No	No	No	No	0	0	5.52	1
258	18	Female	3456	2.42	4.28	10.14	25.6564	14	40.71	12.22	15.94	18.04	24.22	32.74	39.71	46.8705	26.1875	14	2	1	PPD-	0	No	No	No	No	0	0	5.52	1
258	24	Female	3456	2.42	4.28	10.14	25.6564	14	40.71	12.22	15.94	18.04	24.22	32.74	39.71	36.0505	26.1875	14	2	1	PPD-	0	No	No	No	No	0	0	5.52	1
258	32	Female	3456	2.42	4.28	10.14	25.6564	14	40.71	12.22	15.94	18.04	24.22	32.74	39.71	40.3272	26.1875	14	2	1	PPD-	0	No	No	No	No	0	0	5.52	1
258	40	Female	3456	2.42	4.28	10.14	25.6564	14	40.71	12.22	15.94	18.04	24.22	32.74	39.71	32.1679	26.1875	14	2	1	PPD-	0	No	No	No	No	0	0	5.52	1
259	10	Female	2986	1.57	3.85	8.14	33.0376	14	40.28	11.04	14.03	20.41	25.01	33.1	41.22	37.451	33.1609	15	6	19	PPD_Early	7	No	No	No	No	1	0	4.07	1
259	14	Female	2986	1.57	3.85	8.14	33.0376	14	40.28	11.04	14.03	20.41	25.01	33.1	41.22	47.3784	33.1609	15	6	19	PPD_Early	7	No	No	No	No	1	0	4.07	1
259	18	Female	2986	1.57	3.85	8.14	33.0376	14	40.28	11.04	14.03	20.41	25.01	33.1	41.22	51.3771	33.1609	15	6	19	PPD_Early	7	No	No	No	No	1	0	4.07	1
259	24	Female	2986	1.57	3.85	8.14	33.0376	14	40.28	11.04	14.03	20.41	25.01	33.1	41.22	51.9231	33.1609	15	6	19	PPD_Early	7	No	No	No	No	1	0	4.07	1
259	32	Female	2986	1.57	3.85	8.14	33.0376	14	40.28	11.04	14.03	20.41	25.01	33.1	41.22	42.4676	33.1609	15	6	19	PPD_Early	7	No	No	No	No	1	0	4.07	1
259	40	Female	2986	1.57	3.85	8.14	33.0376	14	40.28	11.04	14.03	20.41	25.01	33.1	41.22	45.0305	33.1609	15	6	19	PPD_Early	7	No	No	No	No	1	0	4.07	1
260	10	Male	3898	2.28	4.85		33.5797	16	39.71	10.22	14.33		26.06	32.74		40.3463	28.3532	14	6	1	PPD-		No	No	No	No	0	0	0	0
260	14	Male	3898	2.28	4.85		33.5797	16	39.71	10.22	14.33		26.06	32.74		35.5003	28.3532	14	6	1	PPD-		No	No	No	No	0	0	0	0
260	18	Male	3898	2.28	4.85		33.5797	16	39.71	10.22	14.33		26.06	32.74			28.3532	14	6	1	PPD-		No	No	No	No	0	0	0	0
260	24	Male	3898	2.28	4.85		33.5797	16	39.71	10.22	14.33		26.06	32.74		56.4126	28.3532	14	6	1	PPD-		No	No	No	No	0	0	0	0
260	32	Male	3898	2.28	4.85		33.5797	16	39.71	10.22	14.33		26.06	32.74		54.5241	28.3532	14	6	1	PPD-		No	No	No	No	0	0	0	0
260	40	Male	3898	2.28	4.85		33.5797	16	39.71	10.22	14.33		26.06	32.74			28.3532	14	6	1	PPD-		No	No	No	No	0	0	0	0
261	10	Female	2946	2.28	4.14	8.14	36.3614	16	40.14	10.28	14.43	18.37	24.35	32.14	55.16	53.578	33.1663	12	1	1	PPD-	1	No	No	No	No	0	0	6.18	2
261	14	Female	2946	2.28	4.14	8.14	36.3614	16	40.14	10.28	14.43	18.37	24.35	32.14	55.16	35.2264	33.1663	12	1	1	PPD-	1	No	No	No	No	0	0	6.18	2
261	18	Female	2946	2.28	4.14	8.14	36.3614	16	40.14	10.28	14.43	18.37	24.35	32.14	55.16	56.813	33.1663	12	1	1	PPD-	1	No	No	No	No	0	0	6.18	2
261	24	Female	2946	2.28	4.14	8.14	36.3614	16	40.14	10.28	14.43	18.37	24.35	32.14	55.16	56.6859	33.1663	12	1	1	PPD-	1	No	No	No	No	0	0	6.18	2
261	32	Female	2946	2.28	4.14	8.14	36.3614	16	40.14	10.28	14.43	18.37	24.35	32.14	55.16	61.5146	33.1663	12	1	1	PPD-	1	No	No	No	No	0	0	6.18	2
261	40	Female	2946	2.28	4.14	8.14	36.3614	16	40.14	10.28	14.43	18.37	24.35	32.14	55.16		33.1663	12	1	1	PPD-	1	No	No	No	No	0	0	6.18	2
262	10	Female	3074	2.14	4.14	8.14	32.8515	16	40	10.42	13.93	18.11	24.39	32.84	40.2	39.5773	41.6126	14	3	1	PPD-	1	No	No	No	No	0	0	13.93	2
262	14	Female	3074	2.14	4.14	8.14	32.8515	16	40	10.42	13.93	18.11	24.39	32.84	40.2	29.1958	41.6126	14	3	1	PPD-	1	No	No	No	No	0	0	13.93	2
262	18	Female	3074	2.14	4.14	8.14	32.8515	16	40	10.42	13.93	18.11	24.39	32.84	40.2	20	41.6126	14	3	1	PPD-	1	No	No	No	No	0	0	13.93	2
262	24	Female	3074	2.14	4.14	8.14	32.8515	16	40	10.42	13.93	18.11	24.39	32.84	40.2	46.186	41.6126	14	3	1	PPD-	1	No	No	No	No	0	0	13.93	2
262	32	Female	3074	2.14	4.14	8.14	32.8515	16	40	10.42	13.93	18.11	24.39	32.84	40.2	40.1576	41.6126	14	3	1	PPD-	1	No	No	No	No	0	0	13.93	2
262	40	Female	3074	2.14	4.14	8.14	32.8515	16	40	10.42	13.93	18.11	24.39	32.84	40.2	51.751	41.6126	14	3	1	PPD-	1	No	No	No	No	0	0	13.93	2
263	10	Female	2570	2.14	3.85	7.99	40.4736	12	38.14	10.19	14.1	18.04	24.26	32.44	38.69	40.3463	34.8145	12	3	1	PPD-	1	No	No	No	No	1	0	1.05	1
263	14	Female	2570	2.14	3.85	7.99	40.4736	12	38.14	10.19	14.1	18.04	24.26	32.44	38.69	54.5351	34.8145	12	3	1	PPD-	1	No	No	No	No	1	0	1.05	1
263	18	Female	2570	2.14	3.85	7.99	40.4736	12	38.14	10.19	14.1	18.04	24.26	32.44	38.69	46.8705	34.8145	12	3	1	PPD-	1	No	No	No	No	1	0	1.05	1
263	24	Female	2570	2.14	3.85	7.99	40.4736	12	38.14	10.19	14.1	18.04	24.26	32.44	38.69	53.3981	34.8145	12	3	1	PPD-	1	No	No	No	No	1	0	1.05	1
263	32	Female	2570	2.14	3.85	7.99	40.4736	12	38.14	10.19	14.1	18.04	24.26	32.44	38.69	52.2757	34.8145	12	3	1	PPD-	1	No	No	No	No	1	0	1.05	1
263	40	Female	2570	2.14	3.85	7.99	40.4736	12	38.14	10.19	14.1	18.04	24.26	32.44	38.69	46.5568	34.8145	12	3	1	PPD-	1	No	No	No	No	1	0	1.05	1
264	10	Female	2202	2.28	4.28	8.42	44.9418	12	36.85	10.42	14.95	19.36	25.34	33.13	39.34	48.4747	39.1923	12	13	11	PPD_Early	10	Yes	Yes	No	No	1	0	0	0
264	14	Female	2202	2.28	4.28	8.42	44.9418	12	36.85	10.42	14.95	19.36	25.34	33.13	39.34	33.8159	39.1923	12	13	11	PPD_Early	10	Yes	Yes	No	No	1	0	0	0
264	18	Female	2202	2.28	4.28	8.42	44.9418	12	36.85	10.42	14.95	19.36	25.34	33.13	39.34	42.9292	39.1923	12	13	11	PPD_Early	10	Yes	Yes	No	No	1	0	0	0
264	24	Female	2202	2.28	4.28	8.42	44.9418	12	36.85	10.42	14.95	19.36	25.34	33.13	39.34	47.8586	39.1923	12	13	11	PPD_Early	10	Yes	Yes	No	No	1	0	0	0
264	32	Female	2202	2.28	4.28	8.42	44.9418	12	36.85	10.42	14.95	19.36	25.34	33.13	39.34	48.0971	39.1923	12	13	11	PPD_Early	10	Yes	Yes	No	No	1	0	0	0
264	40	Female	2202	2.28	4.28	8.42	44.9418	12	36.85	10.42	14.95	19.36	25.34	33.13	39.34	45.584	39.1923	12	13	11	PPD_Early	10	Yes	Yes	No	No	1	0	0	0
265	10	Female	3028	2.14	5.14	8.85	32.2984	13	39.28	10.15	15.22	18.21	24.09	32.24	38.46	40.7434	23.6742	15	5	4	PPD-	3	No	No	No	No	0	0	6.01	2
265	14	Female	3028	2.14	5.14	8.85	32.2984	13	39.28	10.15	15.22	18.21	24.09	32.24	38.46	62.9336	23.6742	15	5	4	PPD-	3	No	No	No	No	0	0	6.01	2
265	18	Female	3028	2.14	5.14	8.85	32.2984	13	39.28	10.15	15.22	18.21	24.09	32.24	38.46	42.5654	23.6742	15	5	4	PPD-	3	No	No	No	No	0	0	6.01	2
265	24	Female	3028	2.14	5.14	8.85	32.2984	13	39.28	10.15	15.22	18.21	24.09	32.24	38.46	53.8239	23.6742	15	5	4	PPD-	3	No	No	No	No	0	0	6.01	2
265	32	Female	3028	2.14	5.14	8.85	32.2984	13	39.28	10.15	15.22	18.21	24.09	32.24	38.46	55.5477	23.6742	15	5	4	PPD-	3	No	No	No	No	0	0	6.01	2
265	40	Female	3028	2.14	5.14	8.85	32.2984	13	39.28	10.15	15.22	18.21	24.09	32.24	38.46	52.0611	23.6742	15	5	4	PPD-	3	No	No	No	No	0	0	6.01	2
266	10	Female	3006	2.14	4.14	8.14	28.6762	15	38.85	10.09		18.14	24.42	32.21	38.49	40.7434	25.1663	12	9	10	PPD_Early	7	No	No	No	No	2+	0	0	0
266	14	Female	3006	2.14	4.14	8.14	28.6762	15	38.85	10.09		18.14	24.42	32.21	38.49		25.1663	12	9	10	PPD_Early	7	No	No	No	No	2+	0	0	0
266	18	Female	3006	2.14	4.14	8.14	28.6762	15	38.85	10.09		18.14	24.42	32.21	38.49	50.2862	25.1663	12	9	10	PPD_Early	7	No	No	No	No	2+	0	0	0
266	24	Female	3006	2.14	4.14	8.14	28.6762	15	38.85	10.09		18.14	24.42	32.21	38.49	46.186	25.1663	12	9	10	PPD_Early	7	No	No	No	No	2+	0	0	0
266	32	Female	3006	2.14	4.14	8.14	28.6762	15	38.85	10.09		18.14	24.42	32.21	38.49	44.0585	25.1663	12	9	10	PPD_Early	7	No	No	No	No	2+	0	0	0
266	40	Female	3006	2.14	4.14	8.14	28.6762	15	38.85	10.09		18.14	24.42	32.21	38.49	46.8827	25.1663	12	9	10	PPD_Early	7	No	No	No	No	2+	0	0	0
267	10	Female	3342	1.85	3.85	7.14	28.3477	15	38.85	10.09		19.36		31.95	39.38	40.7434	29.2704	15	0	2	PPD-	1	No	No	No	No	1	0	4.1	1
267	14	Female	3342	1.85	3.85	7.14	28.3477	15	38.85	10.09		19.36		31.95	39.38		29.2704	15	0	2	PPD-	1	No	No	No	No	1	0	4.1	1
267	18	Female	3342	1.85	3.85	7.14	28.3477	15	38.85	10.09		19.36		31.95	39.38	42.9292	29.2704	15	0	2	PPD-	1	No	No	No	No	1	0	4.1	1
267	24	Female	3342	1.85	3.85	7.14	28.3477	15	38.85	10.09		19.36		31.95	39.38		29.2704	15	0	2	PPD-	1	No	No	No	No	1	0	4.1	1
267	32	Female	3342	1.85	3.85	7.14	28.3477	15	38.85	10.09		19.36		31.95	39.38	55.966	29.2704	15	0	2	PPD-	1	No	No	No	No	1	0	4.1	1
267	40	Female	3342	1.85	3.85	7.14	28.3477	15	38.85	10.09		19.36		31.95	39.38	55.6731	29.2704	15	0	2	PPD-	1	No	No	No	No	1	0	4.1	1
268	10	Male	2996	1.85	3.99		35.9671	18	40.71	10.02	13.93	18.44	24.55	34.91	42.27	41.1492	33.076	15	2	0	PPD-		No	No	No	No	2+	0	6.11	2
268	14	Male	2996	1.85	3.99		35.9671	18	40.71	10.02	13.93	18.44	24.55	34.91	42.27	51.2992	33.076	15	2	0	PPD-		No	No	No	No	2+	0	6.11	2
268	18	Male	2996	1.85	3.99		35.9671	18	40.71	10.02	13.93	18.44	24.55	34.91	42.27	56.813	33.076	15	2	0	PPD-		No	No	No	No	2+	0	6.11	2
268	24	Male	2996	1.85	3.99		35.9671	18	40.71	10.02	13.93	18.44	24.55	34.91	42.27	56.468	33.076	15	2	0	PPD-		No	No	No	No	2+	0	6.11	2
268	32	Male	2996	1.85	3.99		35.9671	18	40.71	10.02	13.93	18.44	24.55	34.91	42.27	58.5067	33.076	15	2	0	PPD-		No	No	No	No	2+	0	6.11	2
268	40	Male	2996	1.85	3.99		35.9671	18	40.71	10.02	13.93	18.44	24.55	34.91	42.27	50.6639	33.076	15	2	0	PPD-		No	No	No	No	2+	0	6.11	2
269	10	Male	3020	1.99	3.99	7.99	36.8186	15	40.57	10.09	14	17.98	24.12	32.21	41.45	50.2259	31.6824	14	12	10	PPD_Early	6	No	No	No	No	0	0	17.98	2
269	14	Male	3020	1.99	3.99	7.99	36.8186	15	40.57	10.09	14	17.98	24.12	32.21	41.45	65.8376	31.6824	14	12	10	PPD_Early	6	No	No	No	No	0	0	17.98	2
269	18	Male	3020	1.99	3.99	7.99	36.8186	15	40.57	10.09	14	17.98	24.12	32.21	41.45	61.7362	31.6824	14	12	10	PPD_Early	6	No	No	No	No	0	0	17.98	2
269	24	Male	3020	1.99	3.99	7.99	36.8186	15	40.57	10.09	14	17.98	24.12	32.21	41.45	57.3418	31.6824	14	12	10	PPD_Early	6	No	No	No	No	0	0	17.98	2
269	32	Male	3020	1.99	3.99	7.99	36.8186	15	40.57	10.09	14	17.98	24.12	32.21	41.45	61.2924	31.6824	14	12	10	PPD_Early	6	No	No	No	No	0	0	17.98	2
269	40	Male	3020	1.99	3.99	7.99	36.8186	15	40.57	10.09	14	17.98	24.12	32.21	41.45	57.0504	31.6824	14	12	10	PPD_Early	6	No	No	No	No	0	0	17.98	2
270	10	Male	3404	3.71	4.14	8.28	24.4079	9	39.71	10.81		18.63				54.6931	23.3402	11	5	7	PPD-	0	No	No	No	No	1	0	0	0
270	14	Male	3404	3.71	4.14	8.28	24.4079	9	39.71	10.81		18.63					23.3402	11	5	7	PPD-	0	No	No	No	No	1	0	0	0
270	18	Male	3404	3.71	4.14	8.28	24.4079	9	39.71	10.81		18.63				48.8224	23.3402	11	5	7	PPD-	0	No	No	No	No	1	0	0	0
270	24	Male	3404	3.71	4.14	8.28	24.4079	9	39.71	10.81		18.63					23.3402	11	5	7	PPD-	0	No	No	No	No	1	0	0	0
270	32	Male	3404	3.71	4.14	8.28	24.4079	9	39.71	10.81		18.63					23.3402	11	5	7	PPD-	0	No	No	No	No	1	0	0	0
270	40	Male	3404	3.71	4.14	8.28	24.4079	9	39.71	10.81		18.63					23.3402	11	5	7	PPD-	0	No	No	No	No	1	0	0	0
271	10	Male	3168	2.14	3.99	7.99	38.1355	16	39.57	10.25		18.37	26.75			58.1181	33.1554	14	1	0	PPD-	0	No	No	No	No	1	0	18.37	2
271	14	Male	3168	2.14	3.99	7.99	38.1355	16	39.57	10.25		18.37	26.75				33.1554	14	1	0	PPD-	0	No	No	No	No	1	0	18.37	2
271	18	Male	3168	2.14	3.99	7.99	38.1355	16	39.57	10.25		18.37	26.75			64.2259	33.1554	14	1	0	PPD-	0	No	No	No	No	1	0	18.37	2
271	24	Male	3168	2.14	3.99	7.99	38.1355	16	39.57	10.25		18.37	26.75			51.5654	33.1554	14	1	0	PPD-	0	No	No	No	No	1	0	18.37	2
271	32	Male	3168	2.14	3.99	7.99	38.1355	16	39.57	10.25		18.37	26.75				33.1554	14	1	0	PPD-	0	No	No	No	No	1	0	18.37	2
271	40	Male	3168	2.14	3.99	7.99	38.1355	16	39.57	10.25		18.37	26.75				33.1554	14	1	0	PPD-	0	No	No	No	No	1	0	18.37	2
272	10	Female	3316	2.28	3.99	7.99	22.9925	9	39.42	10.42		18.01	24.52	32.28	38.36	39.5773	23.3429	12	3	0	PPD-	0	No	No	No	No	0	0	10.42	2
272	14	Female	3316	2.28	3.99	7.99	22.9925	9	39.42	10.42		18.01	24.52	32.28	38.36		23.3429	12	3	0	PPD-	0	No	No	No	No	0	0	10.42	2
272	18	Female	3316	2.28	3.99	7.99	22.9925	9	39.42	10.42		18.01	24.52	32.28	38.36	54.3034	23.3429	12	3	0	PPD-	0	No	No	No	No	0	0	10.42	2
272	24	Female	3316	2.28	3.99	7.99	22.9925	9	39.42	10.42		18.01	24.52	32.28	38.36	63.4555	23.3429	12	3	0	PPD-	0	No	No	No	No	0	0	10.42	2
272	32	Female	3316	2.28	3.99	7.99	22.9925	9	39.42	10.42		18.01	24.52	32.28	38.36	55.3405	23.3429	12	3	0	PPD-	0	No	No	No	No	0	0	10.42	2
272	40	Female	3316	2.28	3.99	7.99	22.9925	9	39.42	10.42		18.01	24.52	32.28	38.36	52.2305	23.3429	12	3	0	PPD-	0	No	No	No	No	0	0	10.42	2
273	10	Male	2808	2.28	5.85	8.28	25.1444	12	39.57	10.45	15.97	18.04	24.03	33.72	38.62	52.9234	22.9103	12	2	1	PPD-	1	No	No	No	No	0	0	10.45	2
273	14	Male	2808	2.28	5.85	8.28	25.1444	12	39.57	10.45	15.97	18.04	24.03	33.72	38.62		22.9103	12	2	1	PPD-	1	No	No	No	No	0	0	10.45	2
273	18	Male	2808	2.28	5.85	8.28	25.1444	12	39.57	10.45	15.97	18.04	24.03	33.72	38.62	46.8705	22.9103	12	2	1	PPD-	1	No	No	No	No	0	0	10.45	2
273	24	Male	2808	2.28	5.85	8.28	25.1444	12	39.57	10.45	15.97	18.04	24.03	33.72	38.62		22.9103	12	2	1	PPD-	1	No	No	No	No	0	0	10.45	2
273	32	Male	2808	2.28	5.85	8.28	25.1444	12	39.57	10.45	15.97	18.04	24.03	33.72	38.62	49.7833	22.9103	12	2	1	PPD-	1	No	No	No	No	0	0	10.45	2
273	40	Male	2808	2.28	5.85	8.28	25.1444	12	39.57	10.45	15.97	18.04	24.03	33.72	38.62	49.3058	22.9103	12	2	1	PPD-	1	No	No	No	No	0	0	10.45	2
274	10	Female	2412	2.14	4.14	12.99	34.0835	14	37.57	10.48	14.33	18.11	24.49	31.85	37.14	39.2048	29.7194	14	0	1	PPD-	2	Yes	Yes	No	No	1	0	3.97	1
274	14	Female	2412	2.14	4.14	12.99	34.0835	14	37.57	10.48	14.33	18.11	24.49	31.85	37.14	42.9255	29.7194	14	0	1	PPD-	2	Yes	Yes	No	No	1	0	3.97	1
274	18	Female	2412	2.14	4.14	12.99	34.0835	14	37.57	10.48	14.33	18.11	24.49	31.85	37.14	39.1446	29.7194	14	0	1	PPD-	2	Yes	Yes	No	No	1	0	3.97	1
274	24	Female	2412	2.14	4.14	12.99	34.0835	14	37.57	10.48	14.33	18.11	24.49	31.85	37.14	45.9868	29.7194	14	0	1	PPD-	2	Yes	Yes	No	No	1	0	3.97	1
274	32	Female	2412	2.14	4.14	12.99	34.0835	14	37.57	10.48	14.33	18.11	24.49	31.85	37.14	50.3904	29.7194	14	0	1	PPD-	2	Yes	Yes	No	No	1	0	3.97	1
274	40	Female	2412	2.14	4.14	12.99	34.0835	14	37.57	10.48	14.33	18.11	24.49	31.85	37.14	46.5676	29.7194	14	0	1	PPD-	2	Yes	Yes	No	No	1	0	3.97	1
275	10	Female	2876	2.14	4.14	8.14	25.0541	16	39.42	10.12	14.06	18.17				40.7434	23.2964	12	2	3	PPD-	2	No	No	No	No	0	0	18.17	2
275	14	Female	2876	2.14	4.14	8.14	25.0541	16	39.42	10.12	14.06	18.17				47.1365	23.2964	12	2	3	PPD-	2	No	No	No	No	0	0	18.17	2
275	18	Female	2876	2.14	4.14	8.14	25.0541	16	39.42	10.12	14.06	18.17				38.8541	23.2964	12	2	3	PPD-	2	No	No	No	No	0	0	18.17	2
275	24	Female	2876	2.14	4.14	8.14	25.0541	16	39.42	10.12	14.06	18.17					23.2964	12	2	3	PPD-	2	No	No	No	No	0	0	18.17	2
275	32	Female	2876	2.14	4.14	8.14	25.0541	16	39.42	10.12	14.06	18.17					23.2964	12	2	3	PPD-	2	No	No	No	No	0	0	18.17	2
275	40	Female	2876	2.14	4.14	8.14	25.0541	16	39.42	10.12	14.06	18.17					23.2964	12	2	3	PPD-	2	No	No	No	No	0	0	18.17	2
276	10	Female	2852	2.14	5.28	8.42	31.4661	16	38.71	10.15	14.2	19.26	24.78	31.78	37.86	54.9671	27.0116	16	9	2	PPD_Early	2	No	No	No	No	0	0	14.2	2
276	14	Female	2852	2.14	5.28	8.42	31.4661	16	38.71	10.15	14.2	19.26	24.78	31.78	37.86	61.7144	27.0116	16	9	2	PPD_Early	2	No	No	No	No	0	0	14.2	2
276	18	Female	2852	2.14	5.28	8.42	31.4661	16	38.71	10.15	14.2	19.26	24.78	31.78	37.86	50.565	27.0116	16	9	2	PPD_Early	2	No	No	No	No	0	0	14.2	2
276	24	Female	2852	2.14	5.28	8.42	31.4661	16	38.71	10.15	14.2	19.26	24.78	31.78	37.86	52.3421	27.0116	16	9	2	PPD_Early	2	No	No	No	No	0	0	14.2	2
276	32	Female	2852	2.14	5.28	8.42	31.4661	16	38.71	10.15	14.2	19.26	24.78	31.78	37.86	59.2899	27.0116	16	9	2	PPD_Early	2	No	No	No	No	0	0	14.2	2
276	40	Female	2852	2.14	5.28	8.42	31.4661	16	38.71	10.15	14.2	19.26	24.78	31.78	37.86	53.0827	27.0116	16	9	2	PPD_Early	2	No	No	No	No	0	0	14.2	2
277	10	Male	3252	2.99	4.14	8.57	44.3203	12	40.42	10.45	14.36	19	24.09	32.67	39.15	39.5773	42.2149	12	0	0	PPD-	0	No	No	No	No	1	0	10.45	2
277	14	Male	3252	2.99	4.14	8.57	44.3203	12	40.42	10.45	14.36	19	24.09	32.67	39.15	50.1002	42.2149	12	0	0	PPD-	0	No	No	No	No	1	0	10.45	2
277	18	Male	3252	2.99	4.14	8.57	44.3203	12	40.42	10.45	14.36	19	24.09	32.67	39.15	36.621	42.2149	12	0	0	PPD-	0	No	No	No	No	1	0	10.45	2
277	24	Male	3252	2.99	4.14	8.57	44.3203	12	40.42	10.45	14.36	19	24.09	32.67	39.15	43.2702	42.2149	12	0	0	PPD-	0	No	No	No	No	1	0	10.45	2
277	32	Male	3252	2.99	4.14	8.57	44.3203	12	40.42	10.45	14.36	19	24.09	32.67	39.15	60.2028	42.2149	12	0	0	PPD-	0	No	No	No	No	1	0	10.45	2
277	40	Male	3252	2.99	4.14	8.57	44.3203	12	40.42	10.45	14.36	19	24.09	32.67	39.15	48.3142	42.2149	12	0	0	PPD-	0	No	No	No	No	1	0	10.45	2
278	10	Female	3050	1.99	4.99	8.42	34.7351	16	40	10.97	14.29	18.4	24.85	32.44	38.62	37.451	26.2122	16	8	9	PPD_Late	6	No	No	No	No	1	0	0	0
278	14	Female	3050	1.99	4.99	8.42	34.7351	16	40	10.97	14.29	18.4	24.85	32.44	38.62	28.0752	26.2122	16	8	9	PPD_Late	6	No	No	No	No	1	0	0	0
278	18	Female	3050	1.99	4.99	8.42	34.7351	16	40	10.97	14.29	18.4	24.85	32.44	38.62	20	26.2122	16	8	9	PPD_Late	6	No	No	No	No	1	0	0	0
278	24	Female	3050	1.99	4.99	8.42	34.7351	16	40	10.97	14.29	18.4	24.85	32.44	38.62	27.8592	26.2122	16	8	9	PPD_Late	6	No	No	No	No	1	0	0	0
278	32	Female	3050	1.99	4.99	8.42	34.7351	16	40	10.97	14.29	18.4	24.85	32.44	38.62	20.8285	26.2122	16	8	9	PPD_Late	6	No	No	No	No	1	0	0	0
278	40	Female	3050	1.99	4.99	8.42	34.7351	16	40	10.97	14.29	18.4	24.85	32.44	38.62	31.2026	26.2122	16	8	9	PPD_Late	6	No	No	No	No	1	0	0	0
279	10	Female	2568	2.14	4.57		32.8788	14	37.71	10.02	14.33	18.01	25.04			41.1492	33.5551	15	5	3	PPD-		No	No	No	No	1	0	18.01	2
279	14	Female	2568	2.14	4.57		32.8788	14	37.71	10.02	14.33	18.01	25.04			57.7757	33.5551	15	5	3	PPD-		No	No	No	No	1	0	18.01	2
279	18	Female	2568	2.14	4.57		32.8788	14	37.71	10.02	14.33	18.01	25.04			58.0198	33.5551	15	5	3	PPD-		No	No	No	No	1	0	18.01	2
279	24	Female	2568	2.14	4.57		32.8788	14	37.71	10.02	14.33	18.01	25.04			55.3838	33.5551	15	5	3	PPD-		No	No	No	No	1	0	18.01	2
279	32	Female	2568	2.14	4.57		32.8788	14	37.71	10.02	14.33	18.01	25.04				33.5551	15	5	3	PPD-		No	No	No	No	1	0	18.01	2
279	40	Female	2568	2.14	4.57		32.8788	14	37.71	10.02	14.33	18.01	25.04				33.5551	15	5	3	PPD-		No	No	No	No	1	0	18.01	2
280	10	Male	3640	2.14	3.99	8.14	31.9644	16	40.42	10.25	14.2	18.21	24.32	32.14	38.36	53.578	26.8145	14	0	2	PPD-	1	No	No	No	No	0	0	14.2	2
280	14	Male	3640	2.14	3.99	8.14	31.9644	16	40.42	10.25	14.2	18.21	24.32	32.14	38.36	54.3021	26.8145	14	0	2	PPD-	1	No	No	No	No	0	0	14.2	2
280	18	Male	3640	2.14	3.99	8.14	31.9644	16	40.42	10.25	14.2	18.21	24.32	32.14	38.36	49.9882	26.8145	14	0	2	PPD-	1	No	No	No	No	0	0	14.2	2
280	24	Male	3640	2.14	3.99	8.14	31.9644	16	40.42	10.25	14.2	18.21	24.32	32.14	38.36	53.3981	26.8145	14	0	2	PPD-	1	No	No	No	No	0	0	14.2	2
280	32	Male	3640	2.14	3.99	8.14	31.9644	16	40.42	10.25	14.2	18.21	24.32	32.14	38.36	49.9978	26.8145	14	0	2	PPD-	1	No	No	No	No	0	0	14.2	2
280	40	Male	3640	2.14	3.99	8.14	31.9644	16	40.42	10.25	14.2	18.21	24.32	32.14	38.36	41.8616	26.8145	14	0	2	PPD-	1	No	No	No	No	0	0	14.2	2
281	10	Female	3212	2.14	3.57	8.71	39.5592	18	39	10.22	14.26	18.17	24.72	32.77	39.38	40.3463	32.6352	16	0	0	PPD-	0	No	No	No	No	1	0	18.17	2
281	14	Female	3212	2.14	3.57	8.71	39.5592	18	39	10.22	14.26	18.17	24.72	32.77	39.38	28.0752	32.6352	16	0	0	PPD-	0	No	No	No	No	1	0	18.17	2
281	18	Female	3212	2.14	3.57	8.71	39.5592	18	39	10.22	14.26	18.17	24.72	32.77	39.38	53.6996	32.6352	16	0	0	PPD-	0	No	No	No	No	1	0	18.17	2
281	24	Female	3212	2.14	3.57	8.71	39.5592	18	39	10.22	14.26	18.17	24.72	32.77	39.38	56.0332	32.6352	16	0	0	PPD-	0	No	No	No	No	1	0	18.17	2
281	32	Female	3212	2.14	3.57	8.71	39.5592	18	39	10.22	14.26	18.17	24.72	32.77	39.38	54.323	32.6352	16	0	0	PPD-	0	No	No	No	No	1	0	18.17	2
281	40	Female	3212	2.14	3.57	8.71	39.5592	18	39	10.22	14.26	18.17	24.72	32.77	39.38	47.985	32.6352	16	0	0	PPD-	0	No	No	No	No	1	0	18.17	2
282	10	Male	3068	2.28	4.14	9.14	32.3669	14	39.42	10.28	14.89	18.11	24.52			49.0379	27.7317	14	0	0	PPD-	0	No	No	No	No	0	0	10.28	2
282	14	Male	3068	2.28	4.14	9.14	32.3669	14	39.42	10.28	14.89	18.11	24.52			45.038	27.7317	14	0	0	PPD-	0	No	No	No	No	0	0	10.28	2
282	18	Male	3068	2.28	4.14	9.14	32.3669	14	39.42	10.28	14.89	18.11	24.52			31.7168	27.7317	14	0	0	PPD-	0	No	No	No	No	0	0	10.28	2
282	24	Male	3068	2.28	4.14	9.14	32.3669	14	39.42	10.28	14.89	18.11	24.52			32.0119	27.7317	14	0	0	PPD-	0	No	No	No	No	0	0	10.28	2
282	32	Male	3068	2.28	4.14	9.14	32.3669	14	39.42	10.28	14.89	18.11	24.52				27.7317	14	0	0	PPD-	0	No	No	No	No	0	0	10.28	2
282	40	Male	3068	2.28	4.14	9.14	32.3669	14	39.42	10.28	14.89	18.11	24.52				27.7317	14	0	0	PPD-	0	No	No	No	No	0	0	10.28	2
283	10	Male	2516	2.42	4.99	8.14	32.6598	14	37.57	10.25	14.43	18.27	25.14	34.25	43.45	30.8775	33.9165	12	5	8	PPD-	3	No	No	No	No	2+	0	0	0
283	14	Male	2516	2.42	4.99	8.14	32.6598	14	37.57	10.25	14.43	18.27	25.14	34.25	43.45	46.3818	33.9165	12	5	8	PPD-	3	No	No	No	No	2+	0	0	0
283	18	Male	2516	2.42	4.99	8.14	32.6598	14	37.57	10.25	14.43	18.27	25.14	34.25	43.45	20	33.9165	12	5	8	PPD-	3	No	No	No	No	2+	0	0	0
283	24	Male	2516	2.42	4.99	8.14	32.6598	14	37.57	10.25	14.43	18.27	25.14	34.25	43.45	44.8066	33.9165	12	5	8	PPD-	3	No	No	No	No	2+	0	0	0
283	32	Male	2516	2.42	4.99	8.14	32.6598	14	37.57	10.25	14.43	18.27	25.14	34.25	43.45		33.9165	12	5	8	PPD-	3	No	No	No	No	2+	0	0	0
283	40	Male	2516	2.42	4.99	8.14	32.6598	14	37.57	10.25	14.43	18.27	25.14	34.25	43.45	51.0364	33.9165	12	5	8	PPD-	3	No	No	No	No	2+	0	0	0
284	10	Female	2484	2.14	4.14	8.14	26.9843	14	38.85	11.27	14	18.83	23.99	32.21	38.06		23.2307	12	0	0	PPD-	0	No	No	No	No	1	0	1.11	1
284	14	Female	2484	2.14	4.14	8.14	26.9843	14	38.85	11.27	14	18.83	23.99	32.21	38.06	28.9192	23.2307	12	0	0	PPD-	0	No	No	No	No	1	0	1.11	1
284	18	Female	2484	2.14	4.14	8.14	26.9843	14	38.85	11.27	14	18.83	23.99	32.21	38.06	33.4675	23.2307	12	0	0	PPD-	0	No	No	No	No	1	0	1.11	1
284	24	Female	2484	2.14	4.14	8.14	26.9843	14	38.85	11.27	14	18.83	23.99	32.21	38.06		23.2307	12	0	0	PPD-	0	No	No	No	No	1	0	1.11	1
284	32	Female	2484	2.14	4.14	8.14	26.9843	14	38.85	11.27	14	18.83	23.99	32.21	38.06		23.2307	12	0	0	PPD-	0	No	No	No	No	1	0	1.11	1
284	40	Female	2484	2.14	4.14	8.14	26.9843	14	38.85	11.27	14	18.83	23.99	32.21	38.06	37.1322	23.2307	12	0	0	PPD-	0	No	No	No	No	1	0	1.11	1
285	10	Female	3356	2.14	4.57	8.28	31.1513	14	40.14	10.05	14.36	18.04	24.26	32.01	38.06	50.2259	29.6509	12	12	10	PPD_Early	6	No	No	No	No	0	0	1.18	1
285	14	Female	3356	2.14	4.57	8.28	31.1513	14	40.14	10.05	14.36	18.04	24.26	32.01	38.06	57.5371	29.6509	12	12	10	PPD_Early	6	No	No	No	No	0	0	1.18	1
285	18	Female	3356	2.14	4.57	8.28	31.1513	14	40.14	10.05	14.36	18.04	24.26	32.01	38.06	58.0198	29.6509	12	12	10	PPD_Early	6	No	No	No	No	0	0	1.18	1
285	24	Female	3356	2.14	4.57	8.28	31.1513	14	40.14	10.05	14.36	18.04	24.26	32.01	38.06	60.4103	29.6509	12	12	10	PPD_Early	6	No	No	No	No	0	0	1.18	1
285	32	Female	3356	2.14	4.57	8.28	31.1513	14	40.14	10.05	14.36	18.04	24.26	32.01	38.06	50.1936	29.6509	12	12	10	PPD_Early	6	No	No	No	No	0	0	1.18	1
285	40	Female	3356	2.14	4.57	8.28	31.1513	14	40.14	10.05	14.36	18.04	24.26	32.01	38.06	52.7407	29.6509	12	12	10	PPD_Early	6	No	No	No	No	0	0	1.18	1
286	10	Female	2690	2.14	4.14	8.28	38.6694	16	40.71	10.25	14.43	18.17	24.81				37.3662	12	6	5	PPD-	3	No	No	No	No	0	0	1.05	1
286	14	Female	2690	2.14	4.14	8.28	38.6694	16	40.71	10.25	14.43	18.17	24.81			42.6633	37.3662	12	6	5	PPD-	3	No	No	No	No	0	0	1.05	1
286	18	Female	2690	2.14	4.14	8.28	38.6694	16	40.71	10.25	14.43	18.17	24.81			57.4109	37.3662	12	6	5	PPD-	3	No	No	No	No	0	0	1.05	1
286	24	Female	2690	2.14	4.14	8.28	38.6694	16	40.71	10.25	14.43	18.17	24.81			55.8164	37.3662	12	6	5	PPD-	3	No	No	No	No	0	0	1.05	1
286	32	Female	2690	2.14	4.14	8.28	38.6694	16	40.71	10.25	14.43	18.17	24.81				37.3662	12	6	5	PPD-	3	No	No	No	No	0	0	1.05	1
286	40	Female	2690	2.14	4.14	8.28	38.6694	16	40.71	10.25	14.43	18.17	24.81				37.3662	12	6	5	PPD-	3	No	No	No	No	0	0	1.05	1
287	10	Female	1978	2.28	4.28	7.85	32.5695	16	37.14	10.88	14.49	19.55	25.27	33.79	41.68	54.0945	28.2053	16	2	5	PPD-	8	No	No	No	No	0	0	1.34	1
287	14	Female	1978	2.28	4.28	7.85	32.5695	16	37.14	10.88	14.49	19.55	25.27	33.79	41.68	68.464	28.2053	16	2	5	PPD-	8	No	No	No	No	0	0	1.34	1
287	18	Female	1978	2.28	4.28	7.85	32.5695	16	37.14	10.88	14.49	19.55	25.27	33.79	41.68	68.4298	28.2053	16	2	5	PPD-	8	No	No	No	No	0	0	1.34	1
287	24	Female	1978	2.28	4.28	7.85	32.5695	16	37.14	10.88	14.49	19.55	25.27	33.79	41.68	75.3758	28.2053	16	2	5	PPD-	8	No	No	No	No	0	0	1.34	1
287	32	Female	1978	2.28	4.28	7.85	32.5695	16	37.14	10.88	14.49	19.55	25.27	33.79	41.68	71.7989	28.2053	16	2	5	PPD-	8	No	No	No	No	0	0	1.34	1
287	40	Female	1978	2.28	4.28	7.85	32.5695	16	37.14	10.88	14.49	19.55	25.27	33.79	41.68	71.6737	28.2053	16	2	5	PPD-	8	No	No	No	No	0	0	1.34	1
288	10	Male	2898	2.28	4.14		19.937	9	39	10.15	14.49	18.24	25.08			54.9671	19.0363	12	2	4	PPD-		No	No	No	No	0	0	4.07	1
288	14	Male	2898	2.28	4.14		19.937	9	39	10.15	14.49	18.24	25.08			27.502	19.0363	12	2	4	PPD-		No	No	No	No	0	0	4.07	1
288	18	Male	2898	2.28	4.14		19.937	9	39	10.15	14.49	18.24	25.08			42.5654	19.0363	12	2	4	PPD-		No	No	No	No	0	0	4.07	1
288	24	Male	2898	2.28	4.14		19.937	9	39	10.15	14.49	18.24	25.08			44.8066	19.0363	12	2	4	PPD-		No	No	No	No	0	0	4.07	1
288	32	Male	2898	2.28	4.14		19.937	9	39	10.15	14.49	18.24	25.08				19.0363	12	2	4	PPD-		No	No	No	No	0	0	4.07	1
288	40	Male	2898	2.28	4.14		19.937	9	39	10.15	14.49	18.24	25.08				19.0363	12	2	4	PPD-		No	No	No	No	0	0	4.07	1
289	10	Male	2898	2.28	3.99	8.14	29.4784	12	39	10.05	14.16	18.01	24.75	32.34	38.33	40.7434	29.2594	14	2	1	PPD-	0	No	No	No	No	0	0	14.16	2
289	14	Male	2898	2.28	3.99	8.14	29.4784	12	39	10.05	14.16	18.01	24.75	32.34	38.33	50.5959	29.2594	14	2	1	PPD-	0	No	No	No	No	0	0	14.16	2
289	18	Male	2898	2.28	3.99	8.14	29.4784	12	39	10.05	14.16	18.01	24.75	32.34	38.33	46.8705	29.2594	14	2	1	PPD-	0	No	No	No	No	0	0	14.16	2
289	24	Male	2898	2.28	3.99	8.14	29.4784	12	39	10.05	14.16	18.01	24.75	32.34	38.33	55.8164	29.2594	14	2	1	PPD-	0	No	No	No	No	0	0	14.16	2
289	32	Male	2898	2.28	3.99	8.14	29.4784	12	39	10.05	14.16	18.01	24.75	32.34	38.33	49.6095	29.2594	14	2	1	PPD-	0	No	No	No	No	0	0	14.16	2
289	40	Male	2898	2.28	3.99	8.14	29.4784	12	39	10.05	14.16	18.01	24.75	32.34	38.33	62.7812	29.2594	14	2	1	PPD-	0	No	No	No	No	0	0	14.16	2
290	10	Female	2600	2.14	4.14	7.99	38.7707	16	40.28	10.48	14.62	18.77	24.98	32.8	39.25	56.6577	36.9774	14	4	2	PPD-	0	No	No	No	No	0	0	10.48	2
290	14	Female	2600	2.14	4.14	7.99	38.7707	16	40.28	10.48	14.62	18.77	24.98	32.8	39.25	49.5849	36.9774	14	4	2	PPD-	0	No	No	No	No	0	0	10.48	2
290	18	Female	2600	2.14	4.14	7.99	38.7707	16	40.28	10.48	14.62	18.77	24.98	32.8	39.25	51.9518	36.9774	14	4	2	PPD-	0	No	No	No	No	0	0	10.48	2
290	24	Female	2600	2.14	4.14	7.99	38.7707	16	40.28	10.48	14.62	18.77	24.98	32.8	39.25	62.3054	36.9774	14	4	2	PPD-	0	No	No	No	No	0	0	10.48	2
290	32	Female	2600	2.14	4.14	7.99	38.7707	16	40.28	10.48	14.62	18.77	24.98	32.8	39.25	54.323	36.9774	14	4	2	PPD-	0	No	No	No	No	0	0	10.48	2
290	40	Female	2600	2.14	4.14	7.99	38.7707	16	40.28	10.48	14.62	18.77	24.98	32.8	39.25	50.7151	36.9774	14	4	2	PPD-	0	No	No	No	No	0	0	10.48	2
291	10	Female	2572	2.28	4.14	7.99	21.2977	12	40	10.19	15.35	18.47	24.78	30.04	40.36	31.0712	19.0335	10	2	1	PPD-	1	No	No	No	No	1	0	4.14	1
291	14	Female	2572	2.28	4.14	7.99	21.2977	12	40	10.19	15.35	18.47	24.78	30.04	40.36	47.3606	19.0335	10	2	1	PPD-	1	No	No	No	No	1	0	4.14	1
291	18	Female	2572	2.28	4.14	7.99	21.2977	12	40	10.19	15.35	18.47	24.78	30.04	40.36	34.2938	19.0335	10	2	1	PPD-	1	No	No	No	No	1	0	4.14	1
291	24	Female	2572	2.28	4.14	7.99	21.2977	12	40	10.19	15.35	18.47	24.78	30.04	40.36	38.4449	19.0335	10	2	1	PPD-	1	No	No	No	No	1	0	4.14	1
291	32	Female	2572	2.28	4.14	7.99	21.2977	12	40	10.19	15.35	18.47	24.78	30.04	40.36	51.2747	19.0335	10	2	1	PPD-	1	No	No	No	No	1	0	4.14	1
291	40	Female	2572	2.28	4.14	7.99	21.2977	12	40	10.19	15.35	18.47	24.78	30.04	40.36	53.9453	19.0335	10	2	1	PPD-	1	No	No	No	No	1	0	4.14	1
292	10	Male	2116	1.99	5.99	8.28	39.8248	14	38.42	9.89	13.05	18.37	24.72	32.41	38.09	51.5	35.2635	12	8	7	PPD-	6	Yes	Yes	No	No	2+	0	18.37	2
292	14	Male	2116	1.99	5.99	8.28	39.8248	14	38.42	9.89	13.05	18.37	24.72	32.41	38.09	31.3559	35.2635	12	8	7	PPD-	6	Yes	Yes	No	No	2+	0	18.37	2
292	18	Male	2116	1.99	5.99	8.28	39.8248	14	38.42	9.89	13.05	18.37	24.72	32.41	38.09	41.9872	35.2635	12	8	7	PPD-	6	Yes	Yes	No	No	2+	0	18.37	2
292	24	Male	2116	1.99	5.99	8.28	39.8248	14	38.42	9.89	13.05	18.37	24.72	32.41	38.09	52.5523	35.2635	12	8	7	PPD-	6	Yes	Yes	No	No	2+	0	18.37	2
292	32	Male	2116	1.99	5.99	8.28	39.8248	14	38.42	9.89	13.05	18.37	24.72	32.41	38.09	57.9934	35.2635	12	8	7	PPD-	6	Yes	Yes	No	No	2+	0	18.37	2
292	40	Male	2116	1.99	5.99	8.28	39.8248	14	38.42	9.89	13.05	18.37	24.72	32.41	38.09	47.5378	35.2635	12	8	7	PPD-	6	Yes	Yes	No	No	2+	0	18.37	2
293	10	Female	2888	1.99	3.99	8.14	33.4209	12	39.57	10.65	13.93	18.34	24.81	32.31	38.88	38.84	37.0486	12	1	0	PPD-	2	No	No	No	No	0	0	5.95	1
293	14	Female	2888	1.99	3.99	8.14	33.4209	12	39.57	10.65	13.93	18.34	24.81	32.31	38.88	62.3508	37.0486	12	1	0	PPD-	2	No	No	No	No	0	0	5.95	1
293	18	Female	2888	1.99	3.99	8.14	33.4209	12	39.57	10.65	13.93	18.34	24.81	32.31	38.88	57.1106	37.0486	12	1	0	PPD-	2	No	No	No	No	0	0	5.95	1
293	24	Female	2888	1.99	3.99	8.14	33.4209	12	39.57	10.65	13.93	18.34	24.81	32.31	38.88	55.8164	37.0486	12	1	0	PPD-	2	No	No	No	No	0	0	5.95	1
293	32	Female	2888	1.99	3.99	8.14	33.4209	12	39.57	10.65	13.93	18.34	24.81	32.31	38.88	61.0716	37.0486	12	1	0	PPD-	2	No	No	No	No	0	0	5.95	1
293	40	Female	2888	1.99	3.99	8.14	33.4209	12	39.57	10.65	13.93	18.34	24.81	32.31	38.88	53.9636	37.0486	12	1	0	PPD-	2	No	No	No	No	0	0	5.95	1
294	10	Female	2138	2.42	5.28		35.2033	21	35.57	10.61	14.52	18.63	24.88	32.93	38.82	38.84	33.8015	15	0	0	PPD-		Yes	Yes	No	No	2+	1	10.61	2
294	14	Female	2138	2.42	5.28		35.2033	21	35.57	10.61	14.52	18.63	24.88	32.93	38.82	53.5687	33.8015	15	0	0	PPD-		Yes	Yes	No	No	2+	1	10.61	2
294	18	Female	2138	2.42	5.28		35.2033	21	35.57	10.61	14.52	18.63	24.88	32.93	38.82	41.4191	33.8015	15	0	0	PPD-		Yes	Yes	No	No	2+	1	10.61	2
294	24	Female	2138	2.42	5.28		35.2033	21	35.57	10.61	14.52	18.63	24.88	32.93	38.82	55.5999	33.8015	15	0	0	PPD-		Yes	Yes	No	No	2+	1	10.61	2
294	32	Female	2138	2.42	5.28		35.2033	21	35.57	10.61	14.52	18.63	24.88	32.93	38.82	42.8155	33.8015	15	0	0	PPD-		Yes	Yes	No	No	2+	1	10.61	2
294	40	Female	2138	2.42	5.28		35.2033	21	35.57	10.61	14.52	18.63	24.88	32.93	38.82	56.7151	33.8015	15	0	0	PPD-		Yes	Yes	No	No	2+	1	10.61	2
295	10	Female	2068	2.42	5.28		35.2033	21	35.57	10.61	14.52	18.63	24.88	32.93	38.82	55.9737	33.8015	15	0	0	PPD-		Yes	Yes	No	No	2+	1	10.61	2
295	14	Female	2068	2.42	5.28		35.2033	21	35.57	10.61	14.52	18.63	24.88	32.93	38.82	53.5687	33.8015	15	0	0	PPD-		Yes	Yes	No	No	2+	1	10.61	2
295	18	Female	2068	2.42	5.28		35.2033	21	35.57	10.61	14.52	18.63	24.88	32.93	38.82	41.4191	33.8015	15	0	0	PPD-		Yes	Yes	No	No	2+	1	10.61	2
295	24	Female	2068	2.42	5.28		35.2033	21	35.57	10.61	14.52	18.63	24.88	32.93	38.82	52.1323	33.8015	15	0	0	PPD-		Yes	Yes	No	No	2+	1	10.61	2
295	32	Female	2068	2.42	5.28		35.2033	21	35.57	10.61	14.52	18.63	24.88	32.93	38.82	42.8155	33.8015	15	0	0	PPD-		Yes	Yes	No	No	2+	1	10.61	2
295	40	Female	2068	2.42	5.28		35.2033	21	35.57	10.61	14.52	18.63	24.88	32.93	38.82	51.5546	33.8015	15	0	0	PPD-		Yes	Yes	No	No	2+	1	10.61	2
296	10	Female	2978	3.71	5.71	8.57	33.2457	16	37.71	10.25	14.59	18.7	23.6	31.16	38.65	39.9577	33.3498	14	5	3	PPD-	4	No	No	No	No	1	0	10.25	2
296	14	Female	2978	3.71	5.71	8.57	33.2457	16	37.71	10.25	14.59	18.7	23.6	31.16	38.65	60.7711	33.3498	14	5	3	PPD-	4	No	No	No	No	1	0	10.25	2
296	18	Female	2978	3.71	5.71	8.57	33.2457	16	37.71	10.25	14.59	18.7	23.6	31.16	38.65	52.2366	33.3498	14	5	3	PPD-	4	No	No	No	No	1	0	10.25	2
296	24	Female	2978	3.71	5.71	8.57	33.2457	16	37.71	10.25	14.59	18.7	23.6	31.16	38.65	61.9871	33.3498	14	5	3	PPD-	4	No	No	No	No	1	0	10.25	2
296	32	Female	2978	3.71	5.71	8.57	33.2457	16	37.71	10.25	14.59	18.7	23.6	31.16	38.65	54.7434	33.3498	14	5	3	PPD-	4	No	No	No	No	1	0	10.25	2
296	40	Female	2978	3.71	5.71	8.57	33.2457	16	37.71	10.25	14.59	18.7	23.6	31.16	38.65	59.4727	33.3498	14	5	3	PPD-	4	No	No	No	No	1	0	10.25	2
297	10	Male	2530	1.71	3.85	7.99	30.6749	16	40.14	10.09	14.06	18.24	24.55	33.43	38.95	40.7434	34.256	18	2	1	PPD-	1	No	No	No	No	0	0	6.11	2
297	14	Male	2530	1.71	3.85	7.99	30.6749	16	40.14	10.09	14.06	18.24	24.55	33.43	38.95	43.4372	34.256	18	2	1	PPD-	1	No	No	No	No	0	0	6.11	2
297	18	Male	2530	1.71	3.85	7.99	30.6749	16	40.14	10.09	14.06	18.24	24.55	33.43	38.95	49.9882	34.256	18	2	1	PPD-	1	No	No	No	No	0	0	6.11	2
297	24	Male	2530	1.71	3.85	7.99	30.6749	16	40.14	10.09	14.06	18.24	24.55	33.43	38.95	28.5181	34.256	18	2	1	PPD-	1	No	No	No	No	0	0	6.11	2
297	32	Male	2530	1.71	3.85	7.99	30.6749	16	40.14	10.09	14.06	18.24	24.55	33.43	38.95	44.7487	34.256	18	2	1	PPD-	1	No	No	No	No	0	0	6.11	2
297	40	Male	2530	1.71	3.85	7.99	30.6749	16	40.14	10.09	14.06	18.24	24.55	33.43	38.95	46.0696	34.256	18	2	1	PPD-	1	No	No	No	No	0	0	6.11	2
298	10	Male	3324	2.71	4.28		29.8645	14	38.71	10.15	14.16		24.09	32.24	39.38	40.7434	32.3641	14	3	2	PPD-		Yes	Yes	No	No	1	0	6.01	2
298	14	Male	3324	2.71	4.28		29.8645	14	38.71	10.15	14.16		24.09	32.24	39.38	58.0082	32.3641	14	3	2	PPD-		Yes	Yes	No	No	1	0	6.01	2
298	18	Male	3324	2.71	4.28		29.8645	14	38.71	10.15	14.16		24.09	32.24	39.38		32.3641	14	3	2	PPD-		Yes	Yes	No	No	1	0	6.01	2
298	24	Male	3324	2.71	4.28		29.8645	14	38.71	10.15	14.16		24.09	32.24	39.38	39.7523	32.3641	14	3	2	PPD-		Yes	Yes	No	No	1	0	6.01	2
298	32	Male	3324	2.71	4.28		29.8645	14	38.71	10.15	14.16		24.09	32.24	39.38	41.1861	32.3641	14	3	2	PPD-		Yes	Yes	No	No	1	0	6.01	2
298	40	Male	3324	2.71	4.28		29.8645	14	38.71	10.15	14.16		24.09	32.24	39.38	40.297	32.3641	14	3	2	PPD-		Yes	Yes	No	No	1	0	6.01	2
299	10	Female	2160	2.57	4.28	8.28	28.8679	12	37.71	10.65	15.15	18.37	24.49	32.64	39.31	51.6903	27.8111	12	3	2	PPD-	1	No	No	No	No	2+	0	4.2	1
299	14	Female	2160	2.57	4.28	8.28	28.8679	12	37.71	10.65	15.15	18.37	24.49	32.64	39.31	44.475	27.8111	12	3	2	PPD-	1	No	No	No	No	2+	0	4.2	1
299	18	Female	2160	2.57	4.28	8.28	28.8679	12	37.71	10.65	15.15	18.37	24.49	32.64	39.31	41.9872	27.8111	12	3	2	PPD-	1	No	No	No	No	2+	0	4.2	1
299	24	Female	2160	2.57	4.28	8.28	28.8679	12	37.71	10.65	15.15	18.37	24.49	32.64	39.31	52.9743	27.8111	12	3	2	PPD-	1	No	No	No	No	2+	0	4.2	1
299	32	Female	2160	2.57	4.28	8.28	28.8679	12	37.71	10.65	15.15	18.37	24.49	32.64	39.31	43.3433	27.8111	12	3	2	PPD-	1	No	No	No	No	2+	0	4.2	1
299	40	Female	2160	2.57	4.28	8.28	28.8679	12	37.71	10.65	15.15	18.37	24.49	32.64	39.31	35.3216	27.8111	12	3	2	PPD-	1	No	No	No	No	2+	0	4.2	1
300	10	Male	3284	2.14	6.42		30.8638	11	40.14	10.25	14.43	18.73	24.09	32.34	38.39	39.9577	30.7707	11	1	1	PPD-		No	No	No	No	2+	0	18.73	2
300	14	Male	3284	2.14	6.42		30.8638	11	40.14	10.25	14.43	18.73	24.09	32.34	38.39	42.6633	30.7707	11	1	1	PPD-		No	No	No	No	2+	0	18.73	2
300	18	Male	3284	2.14	6.42		30.8638	11	40.14	10.25	14.43	18.73	24.09	32.34	38.39	44.8382	30.7707	11	1	1	PPD-		No	No	No	No	2+	0	18.73	2
300	24	Male	3284	2.14	6.42		30.8638	11	40.14	10.25	14.43	18.73	24.09	32.34	38.39	46.7881	30.7707	11	1	1	PPD-		No	No	No	No	2+	0	18.73	2
300	32	Male	3284	2.14	6.42		30.8638	11	40.14	10.25	14.43	18.73	24.09	32.34	38.39	43.8784	30.7707	11	1	1	PPD-		No	No	No	No	2+	0	18.73	2
300	40	Male	3284	2.14	6.42		30.8638	11	40.14	10.25	14.43	18.73	24.09	32.34	38.39	41.8616	30.7707	11	1	1	PPD-		No	No	No	No	2+	0	18.73	2
301	10	Female	2718	2.14	4.14	8.14	27.6057	16	39.85	10.22	14.29	18.21	25.18	32.67	39.44	40.3463	28.8789	14	2	0	PPD-	1	No	No	No	No	0	0	18.21	2
301	14	Female	2718	2.14	4.14	8.14	27.6057	16	39.85	10.22	14.29	18.21	25.18	32.67	39.44	54.0632	28.8789	14	2	0	PPD-	1	No	No	No	No	0	0	18.21	2
301	18	Female	2718	2.14	4.14	8.14	27.6057	16	39.85	10.22	14.29	18.21	25.18	32.67	39.44	57.4109	28.8789	14	2	0	PPD-	1	No	No	No	No	0	0	18.21	2
301	24	Female	2718	2.14	4.14	8.14	27.6057	16	39.85	10.22	14.29	18.21	25.18	32.67	39.44	61.8464	28.8789	14	2	0	PPD-	1	No	No	No	No	0	0	18.21	2
301	32	Female	2718	2.14	4.14	8.14	27.6057	16	39.85	10.22	14.29	18.21	25.18	32.67	39.44	54.5241	28.8789	14	2	0	PPD-	1	No	No	No	No	0	0	18.21	2
301	40	Female	2718	2.14	4.14	8.14	27.6057	16	39.85	10.22	14.29	18.21	25.18	32.67	39.44	58.2358	28.8789	14	2	0	PPD-	1	No	No	No	No	0	0	18.21	2
302	10	Female	3010	2.42	4.28	8.71	38.2012	17	40.85	10.94	14.56	18.47	25.73	32.74	38.52	45.9414	34.2943	16	9	5	PPD_Early	1	No	No	No	No	0	0	10.94	2
302	14	Female	3010	2.42	4.28	8.71	38.2012	17	40.85	10.94	14.56	18.47	25.73	32.74	38.52	45.8562	34.2943	16	9	5	PPD_Early	1	No	No	No	No	0	0	10.94	2
302	18	Female	3010	2.42	4.28	8.71	38.2012	17	40.85	10.94	14.56	18.47	25.73	32.74	38.52	45.4059	34.2943	16	9	5	PPD_Early	1	No	No	No	No	0	0	10.94	2
302	24	Female	3010	2.42	4.28	8.71	38.2012	17	40.85	10.94	14.56	18.47	25.73	32.74	38.52	60.7025	34.2943	16	9	5	PPD_Early	1	No	No	No	No	0	0	10.94	2
302	32	Female	3010	2.42	4.28	8.71	38.2012	17	40.85	10.94	14.56	18.47	25.73	32.74	38.52	60.2028	34.2943	16	9	5	PPD_Early	1	No	No	No	No	0	0	10.94	2
302	40	Female	3010	2.42	4.28	8.71	38.2012	17	40.85	10.94	14.56	18.47	25.73	32.74	38.52	65.007	34.2943	16	9	5	PPD_Early	1	No	No	No	No	0	0	10.94	2
303	10	Male	2616	1.99	4.28	8.42	32.5092	14	37	10.19	14.33	18.24	25.6	32.44	38	40.3463	38.152	14	1	1	PPD-	1	No	No	No	No	1	0	6.27	2
303	14	Male	2616	1.99	4.28	8.42	32.5092	14	37	10.19	14.33	18.24	25.6	32.44	38	46.638	38.152	14	1	1	PPD-	1	No	No	No	No	1	0	6.27	2
303	18	Male	2616	1.99	4.28	8.42	32.5092	14	37	10.19	14.33	18.24	25.6	32.44	38	31.4313	38.152	14	1	1	PPD-	1	No	No	No	No	1	0	6.27	2
303	24	Male	2616	1.99	4.28	8.42	32.5092	14	37	10.19	14.33	18.24	25.6	32.44	38		38.152	14	1	1	PPD-	1	No	No	No	No	1	0	6.27	2
303	32	Male	2616	1.99	4.28	8.42	32.5092	14	37	10.19	14.33	18.24	25.6	32.44	38	20	38.152	14	1	1	PPD-	1	No	No	No	No	1	0	6.27	2
303	40	Male	2616	1.99	4.28	8.42	32.5092	14	37	10.19	14.33	18.24	25.6	32.44	38	20	38.152	14	1	1	PPD-	1	No	No	No	No	1	0	6.27	2
304	10	Female	2620	2.14	4.14	9.28	35.8658	16	39	10.45	14.39	18.77	24.65	32.93	39.11	48.4747	36.564	16	3	1	PPD-	3	No	No	No	No	0	0	6.08	2
304	14	Female	2620	2.14	4.14	9.28	35.8658	16	39	10.45	14.39	18.77	24.65	32.93	39.11	57.5371	36.564	16	3	1	PPD-	3	No	No	No	No	0	0	6.08	2
304	18	Female	2620	2.14	4.14	9.28	35.8658	16	39	10.45	14.39	18.77	24.65	32.93	39.11	51.9518	36.564	16	3	1	PPD-	3	No	No	No	No	0	0	6.08	2
304	24	Female	2620	2.14	4.14	9.28	35.8658	16	39	10.45	14.39	18.77	24.65	32.93	39.11	56.2504	36.564	16	3	1	PPD-	3	No	No	No	No	0	0	6.08	2
304	32	Female	2620	2.14	4.14	9.28	35.8658	16	39	10.45	14.39	18.77	24.65	32.93	39.11	56.9499	36.564	16	3	1	PPD-	3	No	No	No	No	0	0	6.08	2
304	40	Female	2620	2.14	4.14	9.28	35.8658	16	39	10.45	14.39	18.77	24.65	32.93	39.11	53.6218	36.564	16	3	1	PPD-	3	No	No	No	No	0	0	6.08	2
305	10	Female	3054	2.99	4.42	7.85	38.3792	18	38.28	10.68	14.92	17.98	25.41	32.7	39.18	38.4824	35.7098	15	0	2	PPD-	0	No	No	No	No	2+	0	10.68	2
305	14	Female	3054	2.99	4.42	7.85	38.3792	18	38.28	10.68	14.92	17.98	25.41	32.7	39.18	60.0009	35.7098	15	0	2	PPD-	0	No	No	No	No	2+	0	10.68	2
305	18	Female	3054	2.99	4.42	7.85	38.3792	18	38.28	10.68	14.92	17.98	25.41	32.7	39.18	50.587	35.7098	15	0	2	PPD-	0	No	No	No	No	2+	0	10.68	2
305	24	Female	3054	2.99	4.42	7.85	38.3792	18	38.28	10.68	14.92	17.98	25.41	32.7	39.18	61.3882	35.7098	15	0	2	PPD-	0	No	No	No	No	2+	0	10.68	2
305	32	Female	3054	2.99	4.42	7.85	38.3792	18	38.28	10.68	14.92	17.98	25.41	32.7	39.18	51.6847	35.7098	15	0	2	PPD-	0	No	No	No	No	2+	0	10.68	2
305	40	Female	3054	2.99	4.42	7.85	38.3792	18	38.28	10.68	14.92	17.98	25.41	32.7	39.18	53.4511	35.7098	15	0	2	PPD-	0	No	No	No	No	2+	0	10.68	2
306	10	Female	2940	2.14	4.14	8.14	33.8179	18	37.28	10.19	14.36	17.98	25.11	32.21	38.49	40.3463	33.9986	16	0	0	PPD-	0	No	No	No	No	1	1	1.11	1
306	14	Female	2940	2.14	4.14	8.14	33.8179	18	37.28	10.19	14.36	17.98	25.11	32.21	38.49		33.9986	16	0	0	PPD-	0	No	No	No	No	1	1	1.11	1
306	18	Female	2940	2.14	4.14	8.14	33.8179	18	37.28	10.19	14.36	17.98	25.11	32.21	38.49	50.587	33.9986	16	0	0	PPD-	0	No	No	No	No	1	1	1.11	1
306	24	Female	2940	2.14	4.14	8.14	33.8179	18	37.28	10.19	14.36	17.98	25.11	32.21	38.49		33.9986	16	0	0	PPD-	0	No	No	No	No	1	1	1.11	1
306	32	Female	2940	2.14	4.14	8.14	33.8179	18	37.28	10.19	14.36	17.98	25.11	32.21	38.49		33.9986	16	0	0	PPD-	0	No	No	No	No	1	1	1.11	1
306	40	Female	2940	2.14	4.14	8.14	33.8179	18	37.28	10.19	14.36	17.98	25.11	32.21	38.49		33.9986	16	0	0	PPD-	0	No	No	No	No	1	1	1.11	1
307	10	Male	3040	2.42	4.28	8.14	26.0315	16	38.14			17.88	24.42	32.47	37.7		25.1116	14	8	1	PPD-	0	Yes	Yes	Yes	Yes	0	0	4.07	1
307	14	Male	3040	2.42	4.28	8.14	26.0315	16	38.14			17.88	24.42	32.47	37.7		25.1116	14	8	1	PPD-	0	Yes	Yes	Yes	Yes	0	0	4.07	1
307	18	Male	3040	2.42	4.28	8.14	26.0315	16	38.14			17.88	24.42	32.47	37.7	50.8904	25.1116	14	8	1	PPD-	0	Yes	Yes	Yes	Yes	0	0	4.07	1
307	24	Male	3040	2.42	4.28	8.14	26.0315	16	38.14			17.88	24.42	32.47	37.7	53.186	25.1116	14	8	1	PPD-	0	Yes	Yes	Yes	Yes	0	0	4.07	1
307	32	Male	3040	2.42	4.28	8.14	26.0315	16	38.14			17.88	24.42	32.47	37.7	37.8163	25.1116	14	8	1	PPD-	0	Yes	Yes	Yes	Yes	0	0	4.07	1
307	40	Male	3040	2.42	4.28	8.14	26.0315	16	38.14			17.88	24.42	32.47	37.7	45.5843	25.1116	14	8	1	PPD-	0	Yes	Yes	Yes	Yes	0	0	4.07	1
308	10	Female	2920	2.42	5.28	9.42	35.05	12	39.28	10.02	14.36	18.11	24.32	32.34	38.62	46.0006	35.1513	12	2	4	PPD-	1	No	No	No	No	0	0	6.11	2
308	14	Female	2920	2.42	5.28	9.42	35.05	12	39.28	10.02	14.36	18.11	24.32	32.34	38.62	38.9449	35.1513	12	2	4	PPD-	1	No	No	No	No	0	0	6.11	2
308	18	Female	2920	2.42	5.28	9.42	35.05	12	39.28	10.02	14.36	18.11	24.32	32.34	38.62	39.1446	35.1513	12	2	4	PPD-	1	No	No	No	No	0	0	6.11	2
308	24	Female	2920	2.42	5.28	9.42	35.05	12	39.28	10.02	14.36	18.11	24.32	32.34	38.62	49.8921	35.1513	12	2	4	PPD-	1	No	No	No	No	0	0	6.11	2
308	32	Female	2920	2.42	5.28	9.42	35.05	12	39.28	10.02	14.36	18.11	24.32	32.34	38.62	43.8784	35.1513	12	2	4	PPD-	1	No	No	No	No	0	0	6.11	2
308	40	Female	2920	2.42	5.28	9.42	35.05	12	39.28	10.02	14.36	18.11	24.32	32.34	38.62	51.892	35.1513	12	2	4	PPD-	1	No	No	No	No	0	0	6.11	2
309	10	Male	1930	2.14	4.14	8.85	27.7673	12	38.28	10.25	14.36	18.34	24.29	32.87	38.85	35.4176	28.9418	13	2	1	PPD-	0	No	No	No	No	0	0	10.25	2
309	14	Male	1930	2.14	4.14	8.85	27.7673	12	38.28	10.25	14.36	18.34	24.29	32.87	38.85	27.7896	28.9418	13	2	1	PPD-	0	No	No	No	No	0	0	10.25	2
309	18	Male	1930	2.14	4.14	8.85	27.7673	12	38.28	10.25	14.36	18.34	24.29	32.87	38.85	20	28.9418	13	2	1	PPD-	0	No	No	No	No	0	0	10.25	2
309	24	Male	1930	2.14	4.14	8.85	27.7673	12	38.28	10.25	14.36	18.34	24.29	32.87	38.85	39.3738	28.9418	13	2	1	PPD-	0	No	No	No	No	0	0	10.25	2
309	32	Male	1930	2.14	4.14	8.85	27.7673	12	38.28	10.25	14.36	18.34	24.29	32.87	38.85	39.9887	28.9418	13	2	1	PPD-	0	No	No	No	No	0	0	10.25	2
309	40	Male	1930	2.14	4.14	8.85	27.7673	12	38.28	10.25	14.36	18.34	24.29	32.87	38.85	46.3942	28.9418	13	2	1	PPD-	0	No	No	No	No	0	0	10.25	2
310	10	Female	2638	2.14	4.14	8.14	41.347	12	39	10.48			25.44	32.61	38.06	52.2945	32.2272	16	4	1	PPD-	0	No	No	No	No	1	0	10.48	2
310	14	Female	2638	2.14	4.14	8.14	41.347	12	39	10.48			25.44	32.61	38.06		32.2272	16	4	1	PPD-	0	No	No	No	No	1	0	10.48	2
310	18	Female	2638	2.14	4.14	8.14	41.347	12	39	10.48			25.44	32.61	38.06		32.2272	16	4	1	PPD-	0	No	No	No	No	1	0	10.48	2
310	24	Female	2638	2.14	4.14	8.14	41.347	12	39	10.48			25.44	32.61	38.06	51.091	32.2272	16	4	1	PPD-	0	No	No	No	No	1	0	10.48	2
310	32	Female	2638	2.14	4.14	8.14	41.347	12	39	10.48			25.44	32.61	38.06	49.0348	32.2272	16	4	1	PPD-	0	No	No	No	No	1	0	10.48	2
310	40	Female	2638	2.14	4.14	8.14	41.347	12	39	10.48			25.44	32.61	38.06	47.5378	32.2272	16	4	1	PPD-	0	No	No	No	No	1	0	10.48	2
311	10	Male	2900	2.42	3.71	8.28	31.5072	12	39.14	10.02		18.31	24.12	32.41	38.65	50.852	23.039	14	8	7	PPD-	6	No	No	No	No	0	0	10.02	2
311	14	Male	2900	2.42	3.71	8.28	31.5072	12	39.14	10.02		18.31	24.12	32.41	38.65		23.039	14	8	7	PPD-	6	No	No	No	No	0	0	10.02	2
311	18	Male	2900	2.42	3.71	8.28	31.5072	12	39.14	10.02		18.31	24.12	32.41	38.65	49.6928	23.039	14	8	7	PPD-	6	No	No	No	No	0	0	10.02	2
311	24	Male	2900	2.42	3.71	8.28	31.5072	12	39.14	10.02		18.31	24.12	32.41	38.65	57.3418	23.039	14	8	7	PPD-	6	No	No	No	No	0	0	10.02	2
311	32	Male	2900	2.42	3.71	8.28	31.5072	12	39.14	10.02		18.31	24.12	32.41	38.65	43.6992	23.039	14	8	7	PPD-	6	No	No	No	No	0	0	10.02	2
311	40	Male	2900	2.42	3.71	8.28	31.5072	12	39.14	10.02		18.31	24.12	32.41	38.65	46.5568	23.039	14	8	7	PPD-	6	No	No	No	No	0	0	10.02	2
312	10	Female	2934	2.14	8.14		33.3963	12	39.57	10.25	14.59	18.14	24.49	32.41	39.9	53.578	31.6715	16	2	0	PPD-		No	Yes	No	No	0	0	10.25	2
312	14	Female	2934	2.14	8.14		33.3963	12	39.57	10.25	14.59	18.14	24.49	32.41	39.9	57.0423	31.6715	16	2	0	PPD-		No	Yes	No	No	0	0	10.25	2
312	18	Female	2934	2.14	8.14		33.3963	12	39.57	10.25	14.59	18.14	24.49	32.41	39.9	57.714	31.6715	16	2	0	PPD-		No	Yes	No	No	0	0	10.25	2
312	24	Female	2934	2.14	8.14		33.3963	12	39.57	10.25	14.59	18.14	24.49	32.41	39.9	56.468	31.6715	16	2	0	PPD-		No	Yes	No	No	0	0	10.25	2
312	32	Female	2934	2.14	8.14		33.3963	12	39.57	10.25	14.59	18.14	24.49	32.41	39.9	57.9934	31.6715	16	2	0	PPD-		No	Yes	No	No	0	0	10.25	2
312	40	Female	2934	2.14	8.14		33.3963	12	39.57	10.25	14.59	18.14	24.49	32.41	39.9	54.8088	31.6715	16	2	0	PPD-		No	Yes	No	No	0	0	10.25	2
313	10	Female	3012	2.42	4.85	8.85	38.6064	18	39.28			18.47	24.68	36.02	36.88		35.9808	16	8	7	PPD-	4	No	No	No	No	0	0	5.78	1
313	14	Female	3012	2.42	4.85	8.85	38.6064	18	39.28			18.47	24.68	36.02	36.88		35.9808	16	8	7	PPD-	4	No	No	No	No	0	0	5.78	1
313	18	Female	3012	2.42	4.85	8.85	38.6064	18	39.28			18.47	24.68	36.02	36.88	45.4059	35.9808	16	8	7	PPD-	4	No	No	No	No	0	0	5.78	1
313	24	Female	3012	2.42	4.85	8.85	38.6064	18	39.28			18.47	24.68	36.02	36.88	59.5141	35.9808	16	8	7	PPD-	4	No	No	No	No	0	0	5.78	1
313	32	Female	3012	2.42	4.85	8.85	38.6064	18	39.28			18.47	24.68	36.02	36.88	51.0911	35.9808	16	8	7	PPD-	4	No	No	No	No	0	0	5.78	1
313	40	Female	3012	2.42	4.85	8.85	38.6064	18	39.28			18.47	24.68	36.02	36.88	60.103	35.9808	16	8	7	PPD-	4	No	No	No	No	0	0	5.78	1
314	10	Male	2782	2.57	4.28	8.42	29.1034	12	39.14	10.05	14.2	19.26	24.35	32.57	38.75	40.7434	27.2608	15	4	2	PPD-	0	No	No	No	No	0	0	14.2	2
314	14	Male	2782	2.57	4.28	8.42	29.1034	12	39.14	10.05	14.2	19.26	24.35	32.57	38.75	54.3021	27.2608	15	4	2	PPD-	0	No	No	No	No	0	0	14.2	2
314	18	Male	2782	2.57	4.28	8.42	29.1034	12	39.14	10.05	14.2	19.26	24.35	32.57	38.75	57.9354	27.2608	15	4	2	PPD-	0	No	No	No	No	0	0	14.2	2
314	24	Male	2782	2.57	4.28	8.42	29.1034	12	39.14	10.05	14.2	19.26	24.35	32.57	38.75	46.186	27.2608	15	4	2	PPD-	0	No	No	No	No	0	0	14.2	2
314	32	Male	2782	2.57	4.28	8.42	29.1034	12	39.14	10.05	14.2	19.26	24.35	32.57	38.75	57.5721	27.2608	15	4	2	PPD-	0	No	No	No	No	0	0	14.2	2
314	40	Male	2782	2.57	4.28	8.42	29.1034	12	39.14	10.05	14.2	19.26	24.35	32.57	38.75	46.3942	27.2608	15	4	2	PPD-	0	No	No	No	No	0	0	14.2	2
315	10	Female	3020	2.28	4.28	8.28	33.2923	18	39.28	10.05	14.43	19.42	24.42	32.08	37.67	45.4846	30.0972	15	2	2	PPD-	0	No	No	No	No	0	0	19.42	2
315	14	Female	3020	2.28	4.28	8.28	33.2923	18	39.28	10.05	14.43	19.42	24.42	32.08	37.67	50.1002	30.0972	15	2	2	PPD-	0	No	No	No	No	0	0	19.42	2
315	18	Female	3020	2.28	4.28	8.28	33.2923	18	39.28	10.05	14.43	19.42	24.42	32.08	37.67	42.9292	30.0972	15	2	2	PPD-	0	No	No	No	No	0	0	19.42	2
315	24	Female	3020	2.28	4.28	8.28	33.2923	18	39.28	10.05	14.43	19.42	24.42	32.08	37.67	56.6859	30.0972	15	2	2	PPD-	0	No	No	No	No	0	0	19.42	2
315	32	Female	3020	2.28	4.28	8.28	33.2923	18	39.28	10.05	14.43	19.42	24.42	32.08	37.67	58.6354	30.0972	15	2	2	PPD-	0	No	No	No	No	0	0	19.42	2
315	40	Female	3020	2.28	4.28	8.28	33.2923	18	39.28	10.05	14.43	19.42	24.42	32.08	37.67	48.1983	30.0972	15	2	2	PPD-	0	No	No	No	No	0	0	19.42	2
316	10	Female	2574	1.99	4.14		36.3203	16	39.28	10.38	14.52	18.5	24.42	32.28	38.23	48.4747	28.7775	15	6	3	PPD-		No	No	No	No	1	0	18.5	2
316	14	Female	2574	1.99	4.14		36.3203	16	39.28	10.38	14.52	18.5	24.42	32.28	38.23	53.5687	28.7775	15	6	3	PPD-		No	No	No	No	1	0	18.5	2
316	18	Female	2574	1.99	4.14		36.3203	16	39.28	10.38	14.52	18.5	24.42	32.28	38.23	45.4059	28.7775	15	6	3	PPD-		No	No	No	No	1	0	18.5	2
316	24	Female	2574	1.99	4.14		36.3203	16	39.28	10.38	14.52	18.5	24.42	32.28	38.23	60.1859	28.7775	15	6	3	PPD-		No	No	No	No	1	0	18.5	2
316	32	Female	2574	1.99	4.14		36.3203	16	39.28	10.38	14.52	18.5	24.42	32.28	38.23	72.5337	28.7775	15	6	3	PPD-		No	No	No	No	1	0	18.5	2
316	40	Female	2574	1.99	4.14		36.3203	16	39.28	10.38	14.52	18.5	24.42	32.28	38.23	62.9635	28.7775	15	6	3	PPD-		No	No	No	No	1	0	18.5	2
317	10	Male	3212	2.14	3.99	7.14	26.5544	12	39.42	9.96	14.13	18.08	24.75	32.38	38.26	65.4062	26.6831	12	0	0	PPD-	0	No	No	No	No	1	0	18.08	2
317	14	Male	3212	2.14	3.99	7.14	26.5544	12	39.42	9.96	14.13	18.08	24.75	32.38	38.26	50.8358	26.6831	12	0	0	PPD-	0	No	No	No	No	1	0	18.08	2
317	18	Male	3212	2.14	3.99	7.14	26.5544	12	39.42	9.96	14.13	18.08	24.75	32.38	38.26	54.0001	26.6831	12	0	0	PPD-	0	No	No	No	No	1	0	18.08	2
317	24	Male	3212	2.14	3.99	7.14	26.5544	12	39.42	9.96	14.13	18.08	24.75	32.38	38.26	41.9192	26.6831	12	0	0	PPD-	0	No	No	No	No	1	0	18.08	2
317	32	Male	3212	2.14	3.99	7.14	26.5544	12	39.42	9.96	14.13	18.08	24.75	32.38	38.26	35.1227	26.6831	12	0	0	PPD-	0	No	No	No	No	1	0	18.08	2
317	40	Male	3212	2.14	3.99	7.14	26.5544	12	39.42	9.96	14.13	18.08	24.75	32.38	38.26	42.0192	26.6831	12	0	0	PPD-	0	No	No	No	No	1	0	18.08	2
318	10	Female	2686	2.14	4.14	8.57	34.538	16	39.57	10.05	13.97	18.54	24.52	32.34	37.93	36.0021	34.8008	16	0	0	PPD-	0	No	No	No	No	1	0	18.54	2
318	14	Female	2686	2.14	4.14	8.57	34.538	16	39.57	10.05	13.97	18.54	24.52	32.34	37.93	28.9192	34.8008	16	0	0	PPD-	0	No	No	No	No	1	0	18.54	2
318	18	Female	2686	2.14	4.14	8.57	34.538	16	39.57	10.05	13.97	18.54	24.52	32.34	37.93	52.814	34.8008	16	0	0	PPD-	0	No	No	No	No	1	0	18.54	2
318	24	Female	2686	2.14	4.14	8.57	34.538	16	39.57	10.05	13.97	18.54	24.52	32.34	37.93	32.0119	34.8008	16	0	0	PPD-	0	No	No	No	No	1	0	18.54	2
318	32	Female	2686	2.14	4.14	8.57	34.538	16	39.57	10.05	13.97	18.54	24.52	32.34	37.93	43.8784	34.8008	16	0	0	PPD-	0	No	No	No	No	1	0	18.54	2
318	40	Female	2686	2.14	4.14	8.57	34.538	16	39.57	10.05	13.97	18.54	24.52	32.34	37.93	32.2214	34.8008	16	0	0	PPD-	0	No	No	No	No	1	0	18.54	2
319	10	Male	3060	2.57	4.57		32.8049	15	39	9.99	14.13	18.27	24.26	33.95	39.71	46.0006	37.4237	16	1	2	PPD-		No	No	No	No	0	0	9.99	2
319	14	Male	3060	2.57	4.57		32.8049	15	39	9.99	14.13	18.27	24.26	33.95	39.71	54.5351	37.4237	16	1	2	PPD-		No	No	No	No	0	0	9.99	2
319	18	Male	3060	2.57	4.57		32.8049	15	39	9.99	14.13	18.27	24.26	33.95	39.71	60.8195	37.4237	16	1	2	PPD-		No	No	No	No	0	0	9.99	2
319	24	Male	3060	2.57	4.57		32.8049	15	39	9.99	14.13	18.27	24.26	33.95	39.71		37.4237	16	1	2	PPD-		No	No	No	No	0	0	9.99	2
319	32	Male	3060	2.57	4.57		32.8049	15	39	9.99	14.13	18.27	24.26	33.95	39.71	43.703	37.4237	16	1	2	PPD-		No	No	No	No	0	0	9.99	2
319	40	Male	3060	2.57	4.57		32.8049	15	39	9.99	14.13	18.27	24.26	33.95	39.71	52.6002	37.4237	16	1	2	PPD-		No	No	No	No	0	0	9.99	2
320	10	Female	2992	2.42	4.14	8.28	31.0965	16	40.57	10.48	14.46	18.54	24.32	32.34	38.26	39.2048	26.1218	16	4	3	PPD-	2	No	No	Yes	Yes	0	0	18.54	2
320	14	Female	2992	2.42	4.14	8.28	31.0965	16	40.57	10.48	14.46	18.54	24.32	32.34	38.26	27.502	26.1218	16	4	3	PPD-	2	No	No	Yes	Yes	0	0	18.54	2
320	18	Female	2992	2.42	4.14	8.28	31.0965	16	40.57	10.48	14.46	18.54	24.32	32.34	38.26	20	26.1218	16	4	3	PPD-	2	No	No	Yes	Yes	0	0	18.54	2
320	24	Female	2992	2.42	4.14	8.28	31.0965	16	40.57	10.48	14.46	18.54	24.32	32.34	38.26	32.3617	26.1218	16	4	3	PPD-	2	No	No	Yes	Yes	0	0	18.54	2
320	32	Female	2992	2.42	4.14	8.28	31.0965	16	40.57	10.48	14.46	18.54	24.32	32.34	38.26	29.5508	26.1218	16	4	3	PPD-	2	No	No	Yes	Yes	0	0	18.54	2
320	40	Female	2992	2.42	4.14	8.28	31.0965	16	40.57	10.48	14.46	18.54	24.32	32.34	38.26	49.8049	26.1218	16	4	3	PPD-	2	No	No	Yes	Yes	0	0	18.54	2
321	10	Male	2796	2.57	4.14	8.85	30.308	16	40.71	10.15	14.06	18.31	24.62	32.57	38.09	40.7434	30.3053	16	4	1	PPD-	1	No	No	No	No	0	0	10.15	2
321	14	Male	2796	2.57	4.14	8.85	30.308	16	40.71	10.15	14.06	18.31	24.62	32.57	38.09	28.6401	30.3053	16	4	1	PPD-	1	No	No	No	No	0	0	10.15	2
321	18	Male	2796	2.57	4.14	8.85	30.308	16	40.71	10.15	14.06	18.31	24.62	32.57	38.09	20	30.3053	16	4	1	PPD-	1	No	No	No	No	0	0	10.15	2
321	24	Male	2796	2.57	4.14	8.85	30.308	16	40.71	10.15	14.06	18.31	24.62	32.57	38.09	20	30.3053	16	4	1	PPD-	1	No	No	No	No	0	0	10.15	2
321	32	Male	2796	2.57	4.14	8.85	30.308	16	40.71	10.15	14.06	18.31	24.62	32.57	38.09	34.806	30.3053	16	4	1	PPD-	1	No	No	No	No	0	0	10.15	2
321	40	Male	2796	2.57	4.14	8.85	30.308	16	40.71	10.15	14.06	18.31	24.62	32.57	38.09		30.3053	16	4	1	PPD-	1	No	No	No	No	0	0	10.15	2
322	10	Male	3512	2.14	4.14	8.28	34.9596	14	40.14	10.28	14.85	18.63	24.81	32.08	38.13	39.9577	32.8159	12	2	2	PPD-	1	Yes	Yes	Yes	Yes	1	0	4.04	1
322	14	Male	3512	2.14	4.14	8.28	34.9596	14	40.14	10.28	14.85	18.63	24.81	32.08	38.13	33.8159	32.8159	12	2	2	PPD-	1	Yes	Yes	Yes	Yes	1	0	4.04	1
322	18	Male	3512	2.14	4.14	8.28	34.9596	14	40.14	10.28	14.85	18.63	24.81	32.08	38.13	26.6127	32.8159	12	2	2	PPD-	1	Yes	Yes	Yes	Yes	1	0	4.04	1
322	24	Male	3512	2.14	4.14	8.28	34.9596	14	40.14	10.28	14.85	18.63	24.81	32.08	38.13	34.9706	32.8159	12	2	2	PPD-	1	Yes	Yes	Yes	Yes	1	0	4.04	1
322	32	Male	3512	2.14	4.14	8.28	34.9596	14	40.14	10.28	14.85	18.63	24.81	32.08	38.13	32.7226	32.8159	12	2	2	PPD-	1	Yes	Yes	Yes	Yes	1	0	4.04	1
322	40	Male	3512	2.14	4.14	8.28	34.9596	14	40.14	10.28	14.85	18.63	24.81	32.08	38.13	29.328	32.8159	12	2	2	PPD-	1	Yes	Yes	Yes	Yes	1	0	4.04	1
323	10	Male	2608	2.28	4.28	8.99	31.091	21	39	10.35	14.36	18.4	25.31	32.21	38.19	39.5773	29.5058	18	1	1	PPD-	1	No	No	No	No	0	0	10.35	2
323	14	Male	2608	2.28	4.28	8.99	31.091	21	39	10.35	14.36	18.4	25.31	32.21	38.19	38.9449	29.5058	18	1	1	PPD-	1	No	No	No	No	0	0	10.35	2
323	18	Male	2608	2.28	4.28	8.99	31.091	21	39	10.35	14.36	18.4	25.31	32.21	38.19	45.6936	29.5058	18	1	1	PPD-	1	No	No	No	No	0	0	10.35	2
323	24	Male	2608	2.28	4.28	8.99	31.091	21	39	10.35	14.36	18.4	25.31	32.21	38.19	58.1776	29.5058	18	1	1	PPD-	1	No	No	No	No	0	0	10.35	2
323	32	Male	2608	2.28	4.28	8.99	31.091	21	39	10.35	14.36	18.4	25.31	32.21	38.19	64.1647	29.5058	18	1	1	PPD-	1	No	No	No	No	0	0	10.35	2
323	40	Male	2608	2.28	4.28	8.99	31.091	21	39	10.35	14.36	18.4	25.31	32.21	38.19	62.9635	29.5058	18	1	1	PPD-	1	No	No	No	No	0	0	10.35	2
324	10	Female	1448	2.28	4.42		40.0383	16	36	11.73	15.87	20.24	26.92	32.67	39.57	35.2476	40.3587	13	15	15	PPD_Early		No	Yes	No	Yes	1	0	11.73	2
324	14	Female	1448	2.28	4.42		40.0383	16	36	11.73	15.87	20.24	26.92	32.67	39.57	23.3376	40.3587	13	15	15	PPD_Early		No	Yes	No	Yes	1	0	11.73	2
324	18	Female	1448	2.28	4.42		40.0383	16	36	11.73	15.87	20.24	26.92	32.67	39.57	48.2162	40.3587	13	15	15	PPD_Early		No	Yes	No	Yes	1	0	11.73	2
324	24	Female	1448	2.28	4.42		40.0383	16	36	11.73	15.87	20.24	26.92	32.67	39.57	51.3576	40.3587	13	15	15	PPD_Early		No	Yes	No	Yes	1	0	11.73	2
324	32	Female	1448	2.28	4.42		40.0383	16	36	11.73	15.87	20.24	26.92	32.67	39.57	46.006	40.3587	13	15	15	PPD_Early		No	Yes	No	Yes	1	0	11.73	2
324	40	Female	1448	2.28	4.42		40.0383	16	36	11.73	15.87	20.24	26.92	32.67	39.57	39.9856	40.3587	13	15	15	PPD_Early		No	Yes	No	Yes	1	0	11.73	2
325	10	Male	2578	2.14	4.14	8.14	33.8179	18	37.28	10.19	14.36	17.98	25.11	32.21	38.49	49.6214	33.9986	16	0	0	PPD-	0	No	No	No	No	1	1	4.14	1
325	14	Male	2578	2.14	4.14	8.14	33.8179	18	37.28	10.19	14.36	17.98	25.11	32.21	38.49	27.7896	33.9986	16	0	0	PPD-	0	No	No	No	No	1	1	4.14	1
325	18	Male	2578	2.14	4.14	8.14	33.8179	18	37.28	10.19	14.36	17.98	25.11	32.21	38.49	50.587	33.9986	16	0	0	PPD-	0	No	No	No	No	1	1	4.14	1
325	24	Male	2578	2.14	4.14	8.14	33.8179	18	37.28	10.19	14.36	17.98	25.11	32.21	38.49	37.899	33.9986	16	0	0	PPD-	0	No	No	No	No	1	1	4.14	1
325	32	Male	2578	2.14	4.14	8.14	33.8179	18	37.28	10.19	14.36	17.98	25.11	32.21	38.49	44.0585	33.9986	16	0	0	PPD-	0	No	No	No	No	1	1	4.14	1
325	40	Male	2578	2.14	4.14	8.14	33.8179	18	37.28	10.19	14.36	17.98	25.11	32.21	38.49	44.2935	33.9986	16	0	0	PPD-	0	No	No	No	No	1	1	4.14	1
326	10	Male	2740	2.57	3.71		29.0267	12	38.14	10.32	14.23	18.7	24.45	32.67	38.62	39.9577	30.6037	14	3	2	PPD-		No	No	No	No	1	0	4.5	1
326	14	Male	2740	2.57	3.71		29.0267	12	38.14	10.32	14.23	18.7	24.45	32.67	38.62	46.8897	30.6037	14	3	2	PPD-		No	No	No	No	1	0	4.5	1
326	18	Male	2740	2.57	3.71		29.0267	12	38.14	10.32	14.23	18.7	24.45	32.67	38.62	59.6351	30.6037	14	3	2	PPD-		No	No	No	No	1	0	4.5	1
326	24	Male	2740	2.57	3.71		29.0267	12	38.14	10.32	14.23	18.7	24.45	32.67	38.62	56.468	30.6037	14	3	2	PPD-		No	No	No	No	1	0	4.5	1
326	32	Male	2740	2.57	3.71		29.0267	12	38.14	10.32	14.23	18.7	24.45	32.67	38.62	40.3272	30.6037	14	3	2	PPD-		No	No	No	No	1	0	4.5	1
326	40	Male	2740	2.57	3.71		29.0267	12	38.14	10.32	14.23	18.7	24.45	32.67	38.62	38.9611	30.6037	14	3	2	PPD-		No	No	No	No	1	0	4.5	1
327	10	Female	1654	2.14	4.14	8.14	31.2361	14	33.57	10.05	14.39	18.11	24.16	32.18	38.23	45.4846	29.2375	16	5	4	PPD-	1	No	No	No	No	0	0	14.39	2
327	14	Female	1654	2.14	4.14	8.14	31.2361	14	33.57	10.05	14.39	18.11	24.16	32.18	38.23	50.1002	29.2375	16	5	4	PPD-	1	No	No	No	No	0	0	14.39	2
327	18	Female	1654	2.14	4.14	8.14	31.2361	14	33.57	10.05	14.39	18.11	24.16	32.18	38.23	61.4279	29.2375	16	5	4	PPD-	1	No	No	No	No	0	0	14.39	2
327	24	Female	1654	2.14	4.14	8.14	31.2361	14	33.57	10.05	14.39	18.11	24.16	32.18	38.23	53.6108	29.2375	16	5	4	PPD-	1	No	No	No	No	0	0	14.39	2
327	32	Female	1654	2.14	4.14	8.14	31.2361	14	33.57	10.05	14.39	18.11	24.16	32.18	38.23	49.8031	29.2375	16	5	4	PPD-	1	No	No	No	No	0	0	14.39	2
327	40	Female	1654	2.14	4.14	8.14	31.2361	14	33.57	10.05	14.39	18.11	24.16	32.18	38.23	49.9719	29.2375	16	5	4	PPD-	1	No	No	No	No	0	0	14.39	2
328	10	Female	2358	2.14	4.42	8.99	40.7064	12	34.71	11.01	15.87	19.32	26.13	33.23	39.08	37.451	37.5825	14	1	1	PPD-	1	No	No	No	No	0	0	11.01	2
328	14	Female	2358	2.14	4.42	8.99	40.7064	12	34.71	11.01	15.87	19.32	26.13	33.23	39.08	53.3834	37.5825	14	1	1	PPD-	1	No	No	No	No	0	0	11.01	2
328	18	Female	2358	2.14	4.42	8.99	40.7064	12	34.71	11.01	15.87	19.32	26.13	33.23	39.08	46.8798	37.5825	14	1	1	PPD-	1	No	No	No	No	0	0	11.01	2
328	24	Female	2358	2.14	4.42	8.99	40.7064	12	34.71	11.01	15.87	19.32	26.13	33.23	39.08	42.896	37.5825	14	1	1	PPD-	1	No	No	No	No	0	0	11.01	2
328	32	Female	2358	2.14	4.42	8.99	40.7064	12	34.71	11.01	15.87	19.32	26.13	33.23	39.08	50.7213	37.5825	14	1	1	PPD-	1	No	No	No	No	0	0	11.01	2
328	40	Female	2358	2.14	4.42	8.99	40.7064	12	34.71	11.01	15.87	19.32	26.13	33.23	39.08	35.622	37.5825	14	1	1	PPD-	1	No	No	No	No	0	0	11.01	2
329	10	Female	2906	2.57	4.57	8.57	42.6968	16	39.57	10.28	14.72	18.63	24.62	33.62	41.05	44.4978	33.9055	16	6	6	PPD-	7	No	No	No	No	0	0	14.72	2
329	14	Female	2906	2.57	4.57	8.57	42.6968	16	39.57	10.28	14.72	18.63	24.62	33.62	41.05	53.0536	33.9055	16	6	6	PPD-	7	No	No	No	No	0	0	14.72	2
329	18	Female	2906	2.57	4.57	8.57	42.6968	16	39.57	10.28	14.72	18.63	24.62	33.62	41.05	48.8224	33.9055	16	6	6	PPD-	7	No	No	No	No	0	0	14.72	2
329	24	Female	2906	2.57	4.57	8.57	42.6968	16	39.57	10.28	14.72	18.63	24.62	33.62	41.05	56.2504	33.9055	16	6	6	PPD-	7	No	No	No	No	0	0	14.72	2
329	32	Female	2906	2.57	4.57	8.57	42.6968	16	39.57	10.28	14.72	18.63	24.62	33.62	41.05	55.5409	33.9055	16	6	6	PPD-	7	No	No	No	No	0	0	14.72	2
329	40	Female	2906	2.57	4.57	8.57	42.6968	16	39.57	10.28	14.72	18.63	24.62	33.62	41.05	45.3587	33.9055	16	6	6	PPD-	7	No	No	No	No	0	0	14.72	2
330	10	Female	3254	2.14	8.99		34.7242	14	39.71	10.45		19.46	24.65			52.9234	34.412	12	7	4	PPD-		No	No	No	No	2+	0	10.45	2
330	14	Female	3254	2.14	8.99		34.7242	14	39.71	10.45		19.46	24.65				34.412	12	7	4	PPD-		No	No	No	No	2+	0	10.45	2
330	18	Female	3254	2.14	8.99		34.7242	14	39.71	10.45		19.46	24.65			61.0687	34.412	12	7	4	PPD-		No	No	No	No	2+	0	10.45	2
330	24	Female	3254	2.14	8.99		34.7242	14	39.71	10.45		19.46	24.65			45.7883	34.412	12	7	4	PPD-		No	No	No	No	2+	0	10.45	2
330	32	Female	3254	2.14	8.99		34.7242	14	39.71	10.45		19.46	24.65				34.412	12	7	4	PPD-		No	No	No	No	2+	0	10.45	2
330	40	Female	3254	2.14	8.99		34.7242	14	39.71	10.45		19.46	24.65				34.412	12	7	4	PPD-		No	No	No	No	2+	0	10.45	2
331	10	Female	2892	2.14	4.14	9.28	37.6674	14	39.42	10.09	14.06	18.24	24.68	32.44	38.23	54.9671	35.8056	12	10	2	PPD_Early	1	No	No	No	No	0	0	1.11	1
331	14	Female	2892	2.14	4.14	9.28	37.6674	14	39.42	10.09	14.06	18.24	24.68	32.44	38.23	50.8358	35.8056	12	10	2	PPD_Early	1	No	No	No	No	0	0	1.11	1
331	18	Female	2892	2.14	4.14	9.28	37.6674	14	39.42	10.09	14.06	18.24	24.68	32.44	38.23	53.6996	35.8056	12	10	2	PPD_Early	1	No	No	No	No	0	0	1.11	1
331	24	Female	2892	2.14	4.14	9.28	37.6674	14	39.42	10.09	14.06	18.24	24.68	32.44	38.23	59.5141	35.8056	12	10	2	PPD_Early	1	No	No	No	No	0	0	1.11	1
331	32	Female	2892	2.14	4.14	9.28	37.6674	14	39.42	10.09	14.06	18.24	24.68	32.44	38.23	63.7111	35.8056	12	10	2	PPD_Early	1	No	No	No	No	0	0	1.11	1
331	40	Female	2892	2.14	4.14	9.28	37.6674	14	39.42	10.09	14.06	18.24	24.68	32.44	38.23	55.1685	35.8056	12	10	2	PPD_Early	1	No	No	No	No	0	0	1.11	1
332	10	Male	2974	2.28	3.99	10.85	33.5797	18	39.28	9.92	15.22	18.86	24.09	30.53	38.06	61.4361	29.0842	16	3	2	PPD-	5	No	No	No	No	0	0	18.86	2
332	14	Male	2974	2.28	3.99	10.85	33.5797	18	39.28	9.92	15.22	18.86	24.09	30.53	38.06	70.4315	29.0842	16	3	2	PPD-	5	No	No	No	No	0	0	18.86	2
332	18	Male	2974	2.28	3.99	10.85	33.5797	18	39.28	9.92	15.22	18.86	24.09	30.53	38.06	51.6695	29.0842	16	3	2	PPD-	5	No	No	No	No	0	0	18.86	2
332	24	Male	2974	2.28	3.99	10.85	33.5797	18	39.28	9.92	15.22	18.86	24.09	30.53	38.06	53.8239	29.0842	16	3	2	PPD-	5	No	No	No	No	0	0	18.86	2
332	32	Male	2974	2.28	3.99	10.85	33.5797	18	39.28	9.92	15.22	18.86	24.09	30.53	38.06	74.2662	29.0842	16	3	2	PPD-	5	No	No	No	No	0	0	18.86	2
332	40	Male	2974	2.28	3.99	10.85	33.5797	18	39.28	9.92	15.22	18.86	24.09	30.53	38.06	70.9505	29.0842	16	3	2	PPD-	5	No	No	No	No	0	0	18.86	2
333	10	Male	3582	2.42	4.71		28.4854	16	38.71	10.05						40.7434	27.3183	9	6	2	PPD-		No	No	No	No	0	0	4.07	1
333	14	Male	3582	2.42	4.71		28.4854	16	38.71	10.05							27.3183	9	6	2	PPD-		No	No	No	No	0	0	4.07	1
333	18	Male	3582	2.42	4.71		28.4854	16	38.71	10.05							27.3183	9	6	2	PPD-		No	No	No	No	0	0	4.07	1
333	24	Male	3582	2.42	4.71		28.4854	16	38.71	10.05							27.3183	9	6	2	PPD-		No	No	No	No	0	0	4.07	1
333	32	Male	3582	2.42	4.71		28.4854	16	38.71	10.05							27.3183	9	6	2	PPD-		No	No	No	No	0	0	4.07	1
333	40	Male	3582	2.42	4.71		28.4854	16	38.71	10.05							27.3183	9	6	2	PPD-		No	No	No	No	0	0	4.07	1
334	10	Female	2928	2.71	4.14		28.449	10	38	9.99	14.13	19.06	24.78	31.91	38.16	41.1492	26.7077	12	2	0	PPD-		No	No	No	No	0	0	9.99	2
[truncated: 3,815 more rows]
