# Supplementary material for: Association of late-onset postpartum depression of mothers with expressive language development during infancy and early childhood: the HBC study
Source: PeerJ. 2019 Mar 6;7:e6566. doi: 10.7717/peerj.6566 (PMC6408909; doi:10.7717/peerj.6566)
Supplement: Supplemental Information 7 — Second column shows the data of annual household income. [file peerj-07-6566-s007.xls]

## Sheet: Sheet1
id	ptinc0
1	400
2	450
3	1500
4	850
5	571
6	600
7	480
8	700
9	600
10	400
11	660
12	500
13	616
14	300
15	420
16	1500
17	1550
18	240
19	500
20	380
21	496
22	1600
23	430
24	1000
25	550
26	200
27	200
28	1000
29	1000
30	504
31	500
32	420
33	500
34	476
35	336
36	490
37	240
38	535
39	500
40	510
41	686
42	288
43	432
44	300
45	500
46	700
47	500
48	2700
49	560
50	540
51	500
52	500
53	410
54	400
55	500
56	366
57	590
58	1030
59	288
60	565
61	529
62	540
63	500
64	410
65	572
66	700
67	2000
68	367
69	800
70	600
71	440
72	224
73	1000
74	750
75	450
76	800
77	450
78	350
79	500
80	250
81	552
82	490
83	400
84	500
85	800
86	780
87	750
88	294
89	400
90	420
91	530
92	800
93	700
94	350
95	830
96	400
97	635
98	1000
99	760
100	300
101	660
102	460
103	1160
104	440
105	700
106	700
107	600
108	800
109	551
110	544
111	700
112	800
113	1120
114	210
115	615
116	240
117	410
118	725
119	800
120	400
121	568
122	900
123	900
124	350
125	556
126	740
127	540
128	450
129	574
130	900
131	830
132	570
133	500
134	628
135	400
136	1000
137	550
138	700
139	458
140	480
141	704
142	330
143	600
144	740
145	800
146	450
147	350
148	800
149	635
150	635
151	520
152	600
153	1000
154	453
155	880
156	490
157	394
158	600
159	450
160	1500
161	650
162	420
163	1014
164	336
165	540
166	460
167	300
168	1000
169	459
170	600
171	240
172	700
173	660
174	500
175	550
176	350
177	800
178	600
179	500
180	520
181	300
182	480
183	820
184	400
185	610
186	600
187	630
188	420
189	1020
190	504
191	900
192	700
193	1500
194	550
195	690
196	540
197	450
198	514
199	480
200	580
201	700
202	450
203	750
204	700
205	1100
206	740
207	700
208	530
209	550
210	400
211	550
212	500
213	270
214	1300
215	680
216	450
217	620
218	270
219	900
220	468
221	312
222	1500
223	612
224	400
225	500
226	500
227	200
228	500
229	365
230	800
231	490
232	438
233	700
234	1180
235	550
236	422
237	665
238	1500
239	511
240	500
241	600
242	476
243	780
244	700
245	548
246	400
247	505
248	330
249	650
250	550
251	675
252	500
253	590
254	400
255	420
256	420
257	1050
258	659
259	400
260	950
261	630
262	790
263	700
264	560
265	528
266	479
267	1000
268	800
269	750
270	560
271	650
272	568
273	580
274	650
275	450
276	650
277	568
278	600
279	740
280	342
281	900
282	840
283	380
284	400
285	500
286	330
287	700
288	270
289	840
290	700
291	450
292	680
293	464
294	1000
295	1000
296	650
297	1000
298	640
299	400
300	600
301	750
302	650
303	600
304	600
305	1000
306	710
307	680
308	402
309	498
310	600
311	598
312	285
313	850
314	500
315	1150
316	530
317	236
318	428
319	752
320	431
321	425
322	550
323	1000
324	560
325	710
326	300
327	444
328	1010
329	780
330	450
331	750
332	750
333	170
334	500
335	456
336	354
337	400
338	1000
339	570
340	600
341	940
342	1300
343	340
344	450
345	960
346	680
347	600
348	620
349	352
350	450
351	1010
352	449
353	350
354	1000
355	720
356	1000
357	732
358	450
359	415
360	540
361	400
362	400
363	800
364	500
365	900
366	850
367	600
368	1300
369	600
370	450
371	770
372	650
373	425
374	374
375	420
376	120
377	600
378	374
379	1010
380	400
381	400
382	892
383	680
384	725
385	575
386	550
387	320
388	300
389	900
390	660
391	950
392	307
393	560
394	526
395	750
396	445
397	500
398	750
399	750
400	528
401	501
402	700
403	588
404	506
405	300
406	484
407	511
408	600
409	400
410	280
411	800
412	800
413	645
414	396
415	600
416	600
417	514
418	1100
419	682
420	400
421	540
422	240
423	500
424	820
425	500
426	850
427	440
428	1400
429	500
430	1200
431	225
432	500
433	662
434	400
435	400
436	438
437	470
438	280
439	355
440	540
441	450
442	800
443	290
444	290
445	450
446	220
447	600
448	575
449	350
450	478
451	800
452	495
453	509
454	350
455	863
456	656
457	405
458	1200
459	634
460	390
461	660
462	450
463	700
464	524
465	800
466	880
467	380
468	420
469	400
470	450
471	800
472	500
473	696
474	600
475	750
476	310
477	400
478	1100
479	1100
480	700
481	700
482	500
483	500
484	450
485	550
486	600
487	450
488	781
489	240
490	441
491	730
492	700
493	1022
494	600
495	700
496	600
497	350
498	543
499	900
500	425
501	620
502	800
503	680
504	550
505	570
506	340
507	500
508	500
509	470
510	400
511	600
512	420
513	500
514	400
515	450
516	400
517	1100
518	330
519	300
520	400
521	650
522	400
523	800
524	370
525	800
526	750
527	550
528	600
529	500
530	450
531	1200
532	500
533	1400
534	850
535	300
536	550
537	500
538	400
539	410
540	745
541	100
542	550
543	323
544	450
545	700
546	654
547	400
548	400
549	550
550	680
551	700
552	845
553	800
554	500
555	350
556	1000
557	900
558	1100
559	300
560	790
561	550
562	650
563	365
564	900
565	500
566	380
567	550
568	600
569	724
570	500
571	900
572	800
573	700
574	800
575	590
576	377
577	600
578	400
579	430
580	538
581	550
582	680
583	550
584	630
585	450
586	500
587	560
588	500
589	480
590	420
591	1099
592	650
593	600
594	600
595	650
596	1100
597	2000
598	780
599	600
600	776
601	450
602	770
603	220
604	450
605	1950
606	400
607	574
608	450
609	610
610	500
611	680
612	600
613	372
614	530
615	390
616	1000
617	300
618	600
619	560
620	388
621	590
622	750
623	590
624	600
625	360
626	372
627	530
628	1110
629	456
630	1200
631	650
632	800
633	750
634	711
635	630
636	324
637	583
638	1400
639	580
640	400
641	470
642	500
643	501
644	482
645	584
646	510
647	430
648	590
649	1100
650	1200
651	400
652	580
653	335
654	480
655	350
656	850
657	450
658	520
659	954
660	200
661	120
662	890
663	900
664	450
665	600
666	700
667	700
668	330
669	710
670	816
671	816
672	500
673	500
674	600
675	460
676	1400
677	500
678	900
679	300
680	950
681	950
682	330
683	330
684	444
685	550
686	700
687	800
688	472
689	450
690	750
691	800
692	552
693	500
694	475
695	850
696	450
697	600
698	650
699	500
700	840
701	800
702	500
703	320
704	350
705	670
706	840
707	480
708	1850
709	400
710	700
711	647
712	400
713	300
714	600
715	1700
716	600
717	780
718	528
719	930
720	415
721	510
722	264
723	611
724	480
725	980
726	440
727	1800
728	450
729	650
730	360
731	600
732	450
733	700
734	1100
735	350
736	380
737	860
738	550
739	500
740	400
741	650
742	800
743	400
744	399
745	900
746	500
747	696
748	1080
749	525
750	280
751	500
752	436
753	498
754	300
755	570
756	512
757	540
758	780
759	660
760	650
761	650
762	500
763	600
764	1000
765	1150
766	600
767	800
768	336
769	300
770	624
771	450
772	600
773	630
774	500
775	1050
776	500
777	600
778	537
779	800
780	284
781	940
782	396
783	430
784	800
785	500
786	650
787	560
788	1050
789	503
790	550
791	600
792	805
793	720
794	300
795	706
796	400
797	850
798	800
799	326
800	1150
801	600
802	504
803	316
804	500
805	400
806	1200
807	500
808	1300
809	1300
810	264
811	650
812	460
813	1040
814	1000
815	2240
816	600
817	750
818	500
819	612
820	410
821	410
822	1000
823	760
824	450
825	800
826	800
827	614
828	420
829	660
830	400
831	630
832	1000
833	610
834	400
835	520
836	600
837	1050
838	360
839	415
840	120
841	1600
842	550
843	780
844	754
845	546
846	260
847	450
848	180
849	200
850	600
851	300
852	840
853	2000
854	950
855	1200
856	1000
857	318
858	700
859	400
860	968
861	500
862	600
863	1000
864	650
865	240
866	1150
867	420
868	1050
869	450
870	650
871	900
872	300
873	700
874	600
875	450
876	250
877	940
878	900
879	700
880	1300
881	1300
882	700
883	450
884	276
885	600
886	116
887	730
888	500
889	1050
890	461
891	450
892	552
893	650
894	880
895	600
896	380
897	672
898	1000
899	730
900	700
901	500
902	300
903	372
904	600
905	800
906	590
907	570
908	2000
909	280
910	800
911	500
912	480
913	600
914	800
915	381
916	350
917	470
918	900
919	600
920	370
921	1050
922	500
923	710
924	250
925	561
926	580
927	540
928	420
929	700
930	650
931	480
932	800
933	250
934	700
935	900
936	350
937	250
938	450
939	500
940	400
941	400
942	420
943	300
944	300
945	360
946	550
947	630
948	750
949	300
950	660
951	500
952	480
953	300
954	550
955	276
956	650
957	700
958	300
959	550
960	420
961	300
962	800
963	1050
964	1140
965	950
966	360
967	550
968	800
969	542
